# Supplementary material for: Whole genome transcriptional analysis of intestinal biopsies and blood cells indicate genes involved in antioxidant defense systems, amino acid metabolism and antigen presentation in the pathogenesis of celiac disease
Source: BMC Med. 2025 Aug 29;23:507. doi: 10.1186/s12916-025-04261-1 (PMC12398127; doi:10.1186/s12916-025-04261-1)
Supplement: Supplementary file 1 — Additional File 1: Table S1. Results from all detected gene expression between phenotypes in biopsies (a) and in blood (b). [file 12916_2025_4261_MOESM1_ESM.xlsx]

## Sheet: a) all comparisons biopsies
CDvsCTRL	logFC	logFC	AveExpr	p	padj	B	RANK	CDvsLCD	logFC	logFC	AveExpr	P.Value	adj.P.Val	B	RANK	CDvsTCD	logFC	logFC	AveExpr	t	P.Value	adj.P.Val	B	RANK	LCDvsCTRL	logFC	logFC	AveExpr	P.Value	adj.P.Val	B	RANK	TCDvsCTRL	logFC	AveExpr	P.Value	adj.P.Val	B	RANK
IGHV5-51	1.84095	-1.84095	6.74666	2.39288e-18	4.50938e-14	31.2175	1	GABARAPL1	-0.908348	0.908348	4.83629	1.61249e-08	0.000296004	9.34613	1	AC002310.11	-4.79921	4.79921	-4.09704	5.80376	4.45401e-07	0.00814015	-3.68549	1	RNF5P1	2.64691	-2.64691	-1.98213	4.08259e-05	0.753441	-3.79781	1	MLK7-AS1 (MAP3K20-AS1)	4.79444	-3.69129	2.31763e-16	4.26907e-12	3.43446	1
GBP1	1.47544	-1.47544	5.76097	3.41747e-15	3.22011e-11	24.118	2	TRPM3	-1.16985	1.16985	2.26275	1.59209e-07	0.000784519	7.13074	2	NTS	-2.55003	2.55003	-1.50099	4.38974	5.90352e-05	0.470436	-3.63129	2	CPA2	0.681951	-0.681951	2.51332	0.000365429	0.82593	-2.76258	2	NDUFA7	3.89064	-4.93283	2.33644e-06	0.0215186	-3.10683	2
BTN3A1	0.629759	-0.629759	6.23266	5.50893e-14	2.85062e-10	21.3991	3	CDC25B	0.8457	-0.8457	5.97953	1.80027e-07	0.000784519	7.06682	3	CLRN1	-3.67718	3.67718	-1.76859	4.30837	7.72219e-05	0.470436	-3.793	3	IGHV3-43	1.43603	-1.43603	2.05111	0.000404041	0.82593	-2.86899	3	AC002310.11	5.38424	-3.82106	3.92402e-06	0.0240935	-2.09584	3
STAT1	1.33434	-1.33434	7.37744	6.05066e-14	2.85062e-10	21.3116	4	EFNA1	-1.00365	1.00365	5.2415	1.96453e-07	0.000784519	6.98431	4	RNU6-5P	-3.60319	3.60319	-4.84189	4.0488	0.000179518	0.683448	-4.39985	4	HLA-DQB1	-1.7594	1.7594	5.41835	0.00057337	0.82593	-2.5585	4	SNCA	1.3299	-0.374232	9.19789e-05	0.384479	-1.61279	4
TAP1	1.03137	-1.03137	7.40845	1.48242e-13	5.58725e-10	20.4366	5	LINC00294	-0.566899	0.566899	3.69617	3.38955e-07	0.000784519	6.4659	5	RP11-177F15.1	-2.72692	2.72692	-2.32567	4.0361	0.00018698	0.683448	-3.9205	5	AKAP5	0.404065	-0.404065	1.85422	0.00110021	0.82593	-3.27108	5	RP11-98J23.1	1.39922	-0.201577	0.000104365	0.384479	-1.51762	5
HCP5	0.885596	-0.885596	5.7035	2.32424e-13	7.30004e-10	19.9922	6	LMO4	0.523806	-0.523806	5.02839	3.53267e-07	0.000784519	6.43073	6	NLRP2	3.33318	-3.33318	3.36054	-3.92815	0.000263771	0.803446	-3.88783	6	KCNJ13	1.35682	-1.35682	2.05922	0.00120856	0.82593	-3.24415	6	TNFRSF10C	1.54452	-0.479331	0.000146293	0.44912	-1.60486	6
PLLP	-1.17841	1.17841	4.96614	3.01846e-13	7.65626e-10	19.7438	7	CYP2B7P	-2.21197	2.21197	4.56194	4.5058e-07	0.000784519	6.20148	7	AL035610.1	-2.23696	2.23696	-0.577778	3.82548	0.000364513	0.849873	-3.69497	7	CH507-254M2.1	2.99972	-2.99972	-3.27898	0.0014142	0.82593	-4.31759	7	TUSC3	-1.22772	3.76823	0.000235837	0.558395	-0.933582	7
GRB10	-0.712931	0.712931	5.50785	3.2502e-13	7.65626e-10	19.6657	8	SHCBP1	0.926507	-0.926507	2.47228	4.76173e-07	0.000784519	6.08182	8	SLC44A2	0.627809	-0.627809	5.65074	-3.81897	0.000372017	0.849873	-2.82895	8	CLEC4F	-0.64364	0.64364	1.40378	0.00147746	0.82593	-3.62827	8	C5orf17	2.86048	-1.95313	0.000242517	0.558395	-2.11483	8
IGHV3-43	3.52947	-3.52947	3.27948	4.85946e-13	9.68381e-10	19.2841	9	HRH2	-1.36327	1.36327	1.78422	5.30714e-07	0.000784519	5.99656	9	AC006486.9	-2.73827	2.73827	-4.73668	3.70878	0.000524068	0.999952	-4.41313	9	RP11-572O17.1	-0.480416	0.480416	0.926617	0.00158129	0.82593	-3.73386	9	RP11-1198D22.1	3.70189	-4.6324	0.000303482	0.56749	-3.43917	9
NLRC5	1.12683	-1.12683	6.74075	5.13866e-13	9.68381e-10	19.2192	10	FAM83D	0.830413	-0.830413	2.91711	5.74413e-07	0.000784519	5.93875	10	SSTR2	-0.788528	0.788528	2.68183	3.51938	0.000934115	0.999952	-3.33165	10	DMKN	-0.601429	0.601429	1.33757	0.00160587	0.82593	-3.65607	10	GLUD1P3	0.745368	0.713264	0.000308083	0.56749	-1.66101	10
C14orf180	-2.5674	2.5674	-2.18684	6.88433e-13	1.17941e-09	16.7228	11	OTOP2	-2.21841	2.21841	-1.37787	5.88468e-07	0.000784519	5.1164	11	PAX8	-1.53053	1.53053	0.557996	3.4628	0.00110701	0.999952	-3.71918	11	CSF1R	-0.357252	0.357252	6.11974	0.00170438	0.82593	-2.80761	11	SSTR2	0.724248	2.69174	0.000419777	0.652729	-1.10679	11
BTN3A3	0.588518	-0.588518	6.00096	7.80974e-13	1.19803e-09	18.8071	12	MSLN	-1.68152	1.68152	1.17585	6.2692e-07	0.000784519	5.79631	12	NOS2	2.11566	-2.11566	6.91316	-3.37796	0.00142437	0.999952	-3.24134	12	C4A	-0.955004	0.955004	4.86838	0.00176343	0.82593	-2.95495	12	SLC4A1	2.31017	-4.01074	0.00042849	0.652729	-3.64696	12
TRIM69	1.02044	-1.02044	5.06659	8.26448e-13	1.19803e-09	18.7569	13	KCNH6	-1.00001	1.00001	1.3484	6.53208e-07	0.000784519	5.76192	13	PCDHB7	-1.20765	1.20765	-0.226547	3.35426	0.00152742	0.999952	-3.96637	13	PTOV1-AS1	-0.323605	0.323605	1.47652	0.00197974	0.82593	-3.5954	13	HLA-DRB6	3.04355	-0.358072	0.000475162	0.652729	-1.41287	13
AKAP5	0.905353	-0.905353	2.19462	1.38314e-12	1.8618e-09	18.2577	14	MS4A15	-2.02654	2.02654	-2.31756	6.95766e-07	0.000784519	4.29255	14	SNCA	-1.3316	1.3316	-0.248832	3.30409	0.00176939	0.999952	-3.95939	14	TAP2	0.361377	-0.361377	6.76744	0.00214737	0.82593	-2.91285	14	IGHV1-69-2	1.83336	4.6575	0.000504613	0.652729	-0.907499	14
SLC22A4	-1.32056	1.32056	2.23355	2.70483e-12	3.34555e-09	17.6042	15	UPB1	-2.41682	2.41682	1.82992	7.43047e-07	0.000784519	5.70186	15	C5orf17	-3.01133	3.01133	-1.21926	3.28744	0.00185744	0.999952	-4.01785	15	TRIM69	0.462033	-0.462033	4.68539	0.00217223	0.82593	-2.95259	15	PTPRD	-1.843	5.37762	0.000531538	0.652729	-1.12295	15
KLRD1	1.06535	-1.06535	3.75791	3.08399e-12	3.34555e-09	17.4897	16	IGFBP5	0.79961	-0.79961	7.23093	7.7836e-07	0.000784519	5.68537	16	LINC01595	-3.49903	3.49903	-1.43525	3.25779	0.00202452	0.999952	-4.12191	16	ADM5	-0.625167	0.625167	0.0919586	0.00253687	0.82593	-4.02027	16	AL353644.6	3.17815	-0.837815	0.000587724	0.676617	-1.73533	16
EMP2	0.466045	-0.466045	5.98503	3.15517e-12	3.34555e-09	17.443	17	CIT	0.542647	-0.542647	4.7154	7.95495e-07	0.000784519	5.66735	17	MIR646HG	-2.04922	2.04922	-0.215404	3.19775	0.0024074	0.999952	-3.97753	17	PLD4	-0.577779	0.577779	2.53953	0.0026088	0.82593	-3.4312	17	USP6	2.41409	-1.82894	0.000625121	0.677337	-2.70377	17
EPHX1	-1.17793	1.17793	6.28425	3.41962e-12	3.34555e-09	17.3666	18	BMP8B	-1.30282	1.30282	4.03922	8.21907e-07	0.000784519	5.63682	18	LINC00668	-3.56328	3.56328	-0.983904	3.1904	0.00245872	0.999952	-4.01476	18	TMEM50B	0.269315	-0.269315	5.6321	0.00266381	0.82593	-2.97428	18	AC233755.2	1.89105	0.23154	0.000691557	0.707694	-1.87352	18
TIGIT	1.03732	-1.03732	2.07624	3.46841e-12	3.34555e-09	17.3685	19	NLRC5	0.916924	-0.916924	7.12193	8.29498e-07	0.000784519	5.62502	19	NLRC5	1.15878	-1.15878	7.31378	-3.16165	0.0026694	0.999952	-3.35213	19	NEURL1B	-0.335141	0.335141	5.12513	0.00274706	0.82593	-3.03523	19	HBB	3.29495	-2.44034	0.000782618	0.758727	-2.9446	19
C2	0.794071	-0.794071	5.53582	3.5506e-12	3.34555e-09	17.3296	20	UNC93A	-1.87831	1.87831	1.70733	9.06271e-07	0.000784519	5.50846	20	TCHH	-1.92965	1.92965	-1.64558	3.13297	0.00289654	0.999952	-4.21718	20	PDE12	0.168186	-0.168186	5.65672	0.00313796	0.82593	-3.03592	20	SELL	1.75517	0.838354	0.000958161	0.857771	-1.99404	20
TP73	1.46461	-1.46461	0.23635	4.40288e-12	3.95106e-09	16.9137	21	ACER2	-1.0479	1.0479	2.84142	9.11443e-07	0.000784519	5.53375	21	SLC44A5	-3.46005	3.46005	-0.163997	3.12607	0.00295378	0.999952	-3.89448	21	REG1B	1.97823	-1.97823	1.24223	0.00320879	0.82593	-3.61756	21	CH507-513H4.6	5.37366	-0.829798	0.000979157	0.857771	-2.02233	21
PIK3R3	0.507504	-0.507504	4.54729	5.04804e-12	4.32411e-09	16.9978	22	TPX2	0.785783	-0.785783	4.64821	9.53674e-07	0.000784519	5.49757	22	TMEM189-UBE2V1	-4.53995	4.53995	-2.86533	3.03313	0.00383665	0.999952	-4.33089	22	GFRA2	-0.485299	0.485299	2.59114	0.00339273	0.82593	-3.49352	22	FP236383.9	2.58311	-4.84778	0.0010521	0.857771	-3.97855	22
TUSC3	-0.983651	0.983651	3.46496	5.77604e-12	4.60554e-09	16.885	23	TMEM220-AS1	-0.945884	0.945884	0.491218	9.82946e-07	0.000784519	5.26324	23	ERAP2	2.00016	-2.00016	6.48074	-3.01111	0.00407937	0.999952	-3.51766	23	RYR1	-0.56471	0.56471	3.07389	0.00344893	0.82593	-3.41841	23	RP11-358L22.3	0.902305	0.17129	0.00107105	0.857771	-2.49153	23
NELL2	-1.19665	1.19665	4.83206	5.98142e-12	4.60554e-09	16.8327	24	KCNK15	-2.11071	2.11071	0.451879	1.14177e-06	0.000820051	5.1625	24	HERC2P4	-2.36543	2.36543	-0.608345	3.00515	0.0041475	0.999952	-4.12562	24	TBXAS1	-0.354631	0.354631	3.42019	0.00371144	0.82593	-3.35643	24	GUCY1B2	2.51446	-3.10426	0.00124959	0.927746	-3.43599	24
KCNK15	-2.38672	2.38672	1.09673	6.34563e-12	4.60554e-09	16.6359	25	AC002480.3	-1.71852	1.71852	-1.38981	1.1771e-06	0.000820051	4.48043	25	RP11-13K12.1	-1.47249	1.47249	-1.47486	3.00192	0.00418476	0.999952	-4.23111	25	CTD-2302E22.4	-0.716285	0.716285	-0.82002	0.00384179	0.82593	-4.2434	25	RP11-473I1.9	3.11338	-5.1389	0.00125916	0.927746	-4.04251	25
TM4SF4	-1.95092	1.95092	8.09614	6.35415e-12	4.60554e-09	16.7765	26	TCP11L1	-0.525854	0.525854	4.65577	1.19189e-06	0.000820051	5.28542	26	RP11-98J23.1	-1.86354	1.86354	-0.564125	2.99931	0.00421527	0.999952	-4.12994	26	ADGRD1	-0.453178	0.453178	2.43083	0.00385341	0.82593	-3.55899	26	GDF1	2.39337	-3.98427	0.00158422	0.998643	-3.81783	26
GBP4	1.12062	-1.12062	5.89745	8.39408e-12	5.85876e-09	16.4895	27	PKIB	-1.08776	1.08776	2.18109	1.3061e-06	0.000820051	5.18367	27	TGM2	0.935395	-0.935395	6.57496	-2.9889	0.00433858	0.999952	-3.48764	27	APOL6	0.350587	-0.350587	7.74413	0.003924	0.82593	-3.18948	27	RNA5S1	2.11492	-4.9553	0.0016239	0.998643	-4.05699	27
SORL1	-0.594017	0.594017	7.51263	9.47177e-12	6.37484e-09	16.3796	28	SORL1	-0.628086	0.628086	7.37364	1.32874e-06	0.000820051	5.1844	28	MT-TV	-2.72599	2.72599	-3.30074	2.98845	0.00434396	0.999952	-4.37128	28	KIF1BP	0.248385	-0.248385	3.67621	0.00408907	0.82593	-3.31694	28	IGHV3-43	2.02489	1.86613	0.00163732	0.998643	-1.86996	28
PAQR7	-1.16637	1.16637	5.396	1.02506e-11	6.66115e-09	16.2997	29	IQGAP3	0.726521	-0.726521	5.52649	1.33853e-06	0.000820051	5.17413	29	SERP2	-0.787858	0.787858	0.620901	2.98326	0.00440678	0.999952	-3.97097	29	AURKB	-0.43733	0.43733	3.21284	0.00414794	0.82593	-3.43588	29	PAX8	1.14351	0.566154	0.00184304	0.998643	-2.37063	29
GUCA2B	-2.6594	2.6594	2.80559	1.14085e-11	7.01694e-09	16.2242	30	TGM2	0.75611	-0.75611	6.39122	1.34017e-06	0.000820051	5.17133	30	SH3GL1P2	-3.36009	3.36009	-1.03231	2.97798	0.00447166	0.999952	-4.2217	30	MSL3P1	1.58876	-1.58876	-0.60371	0.00434149	0.82593	-4.06805	30	SLC25A21-AS1	0.978349	0.306504	0.00186463	0.998643	-2.56506	30
IGHV1-69-2	2.46458	-2.46458	5.64449	1.15428e-11	7.01694e-09	16.1874	31	GABRE	-0.6783	0.6783	5.83477	1.40424e-06	0.000831538	5.1272	31	TXNRD3	-0.67538	0.67538	1.21745	2.97488	0.00451004	0.999952	-3.91804	31	ERAP2	0.776822	-0.776822	5.71067	0.00445724	0.82593	-3.17792	31	TCHH	1.52331	-1.02159	0.00191027	0.998643	-3.00296	31
TMEM132E	-2.23262	2.23262	1.93165	1.23956e-11	7.29982e-09	16.1106	32	DFNA5	-1.43228	1.43228	3.40735	1.49272e-06	0.000851223	5.07878	32	RP11-65I12.1	-2.31619	2.31619	2.6348	2.96351	0.00465381	0.999952	-3.61459	32	RP11-426C22.5	-0.498154	0.498154	1.34892	0.00448332	0.82593	-3.81777	32	POLN	0.632794	1.2105	0.0023048	0.998643	-2.4579	32
TAP2	0.597762	-0.597762	6.98127	1.5479e-11	8.83944e-09	15.8961	33	ANO10	-0.497059	0.497059	6.64341	1.55882e-06	0.000851223	5.03057	33	UPK3B	-1.48111	1.48111	-1.04432	2.93429	0.00504295	0.999952	-4.24841	33	VPS33A	0.16906	-0.16906	4.48036	0.00501843	0.82593	-3.28508	33	CTGLF8P	3.19255	-3.34888	0.00243696	0.998643	-3.61053	33
GBP5	1.25163	-1.25163	3.78549	1.66778e-11	9.24392e-09	15.8483	34	L3MBTL4	-0.418843	0.418843	3.51116	1.65744e-06	0.000851223	4.98104	34	SNORD14C	-2.64404	2.64404	-4.52435	2.93226	0.00507103	0.999952	-4.47425	34	RP1-130H16.18	-1.94713	1.94713	-3.00429	0.00521402	0.82593	-4.44964	34	LRRC48	0.83929	-0.09431	0.00258774	0.998643	-2.91063	34
GHRH	-2.66818	2.66818	-2.0381	1.74837e-11	9.41371e-09	14.2733	35	SLC22A4	-1.28109	1.28109	1.88187	1.7033e-06	0.000851223	4.93187	35	LINC00865	-0.723186	0.723186	2.14812	2.91694	0.00528802	0.999952	-3.80718	35	AP1S3	0.355035	-0.355035	3.36509	0.00527889	0.82593	-3.43164	35	LINC00996	0.703672	2.64688	0.00272875	0.998643	-2.22859	35
JAKMIP1	1.5809	-1.5809	-0.639961	1.97851e-11	1.0323e-08	15.2114	36	GUCA2B	-2.32368	2.32368	2.17295	1.76904e-06	0.000851223	4.91251	36	MXRA5Y	-2.29383	2.29383	-1.39165	2.91482	0.00531885	0.999952	-4.18153	36	RNU2-1	-3.12187	3.12187	-4.07243	0.00533517	0.82593	-4.49517	36	AMER3	0.745775	0.885796	0.00287108	0.998643	-2.61299	36
RP11-365O16.6	-1.6012	1.6012	-0.32851	2.02681e-11	1.0323e-08	15.2173	37	GCLM	-0.640657	0.640657	5.2641	1.83504e-06	0.000851223	4.87555	37	RP11-475I24.3	2.72365	-2.72365	-0.239498	-2.88129	0.00582699	0.999952	-4.44403	37	IGSF22	0.641642	-0.641642	-0.147617	0.00534493	0.82593	-4.07375	37	RN7SKP54	2.93226	-4.61154	0.00287718	0.998643	-3.99163	37
GPRC5C	-0.946243	0.946243	5.29477	2.10605e-11	1.04443e-08	15.597	38	UGT1A3	-1.42875	1.42875	2.98874	1.85421e-06	0.000851223	4.87609	38	CAP2P1	-0.778819	0.778819	2.09589	2.88117	0.00582898	0.999952	-3.81057	38	CSPG4P11	-0.542925	0.542925	2.5328	0.0055548	0.82593	-3.64809	38	RP11-20I23.3	2.32609	-3.36945	0.00288437	0.998643	-3.79452	38
TMEM229A	-1.22267	1.22267	3.51754	2.62394e-11	1.2679e-08	15.4171	39	RP11-6O2.4	-1.09491	1.09491	0.563766	1.85845e-06	0.000851223	4.72336	39	AKR1C2	-1.23071	1.23071	3.12015	2.87892	0.00586465	0.999952	-3.66598	39	HOXB5	-0.455971	0.455971	0.476676	0.00555663	0.82593	-4.03589	39	SLC44A2	-0.512927	5.60775	0.00307626	0.998643	-2.07293	39
AL035610.1	-1.65816	1.65816	0.101931	3.5555e-11	1.67509e-08	14.8506	40	IYD	-0.837296	0.837296	5.53188	1.87796e-06	0.000851223	4.85338	40	ODF2	0.486671	-0.486671	4.46531	-2.84188	0.00648182	0.999952	-3.6928	40	SERPINB5	0.843154	-0.843154	3.29468	0.00578524	0.82593	-3.46762	40	NBPF6	2.21193	-3.05289	0.00308598	0.998643	-3.66429	40
EFNA1	-0.883385	0.883385	5.39708	3.68192e-11	1.69234e-08	15.0511	41	EMP2	0.468639	-0.468639	6.06506	1.90119e-06	0.000851223	4.84113	41	LINC00094	0.487469	-0.487469	2.52656	-2.80662	0.00712508	0.999952	-3.95055	41	BCO1	0.684438	-0.684438	3.86379	0.00626568	0.82593	-3.40137	41	SNORD14B	2.64629	-4.10727	0.00322244	0.998643	-3.93195	41
HRH2	-1.50821	1.50821	2.16116	4.33476e-11	1.93719e-08	14.9343	42	DIRAS2	-1.55787	1.55787	1.65675	1.99184e-06	0.000870575	4.78198	42	SLC5A2	-1.43692	1.43692	-0.367898	2.7887	0.00747392	0.999952	-4.15159	42	LINC00996	-0.404793	0.404793	2.52335	0.00653837	0.82593	-3.66212	42	TRBV27	2.14864	-2.30427	0.00334714	0.998643	-3.72867	42
PRKD1	-1.08635	1.08635	2.91866	4.42022e-11	1.93719e-08	14.9193	43	MXI1	-0.597612	0.597612	4.31246	2.22769e-06	0.000932116	4.70026	43	CH507-513H4.6	-5.6276	5.6276	-0.36159	2.77958	0.00765755	0.999952	-4.12804	43	GNL3LP1	-0.84948	0.84948	0.341	0.00657904	0.82593	-4.129	43	NTS	1.67155	-0.881799	0.00341059	0.998643	-3.0848	43
UNC93A	-1.94905	1.94905	2.19646	5.89989e-11	2.50895e-08	14.6362	44	LRAT	-1.61296	1.61296	3.37275	2.2342e-06	0.000932116	4.70188	44	C12orf73	-0.544714	0.544714	1.81387	2.77461	0.00775942	0.999952	-3.9523	44	SLFNL1	-0.424114	0.424114	0.988046	0.00688016	0.82593	-3.95266	44	TRIM58	1.89072	-1.95629	0.00368147	0.998643	-3.43271	44
F10	-1.49169	1.49169	2.57413	5.99112e-11	2.50895e-08	14.6275	45	P2RY2	-0.619938	0.619938	3.30166	2.3528e-06	0.000933508	4.6545	45	TDGF1	2.67749	-2.67749	-0.661065	-2.76972	0.00786079	0.999952	-4.49172	45	CDC20	-0.396737	0.396737	3.57117	0.00702565	0.82593	-3.53556	45	F8A2	4.55244	-3.42551	0.00394207	0.998643	-3.68964	45
CNNM4	0.348609	-0.348609	5.03518	6.32478e-11	2.5911e-08	14.5252	46	TMEM116	-0.439744	0.439744	3.51901	2.37943e-06	0.000933508	4.6439	46	SULF2	0.55871	-0.55871	5.38145	-2.767	0.00791766	0.999952	-3.67187	46	STAT1	0.484977	-0.484977	6.87078	0.00708736	0.82593	-3.35725	46	ZFP91-CNTF	3.65488	-3.83131	0.00412764	0.998643	-3.8777	46
IGHV3-74	1.24118	-1.24118	5.56945	7.4222e-11	2.97599e-08	14.3661	47	SYT11	0.563505	-0.563505	2.97253	2.45206e-06	0.000933508	4.6087	47	FAM129A	0.658953	-0.658953	5.26509	-2.74859	0.00831317	0.999952	-3.69081	47	AD000671.6	-1.32949	1.32949	-0.718156	0.00714766	0.82593	-4.29323	47	RP1-59D14.5	-1.76018	-0.476475	0.00470692	0.998643	-3.9577	47
NCAPH	0.70494	-0.70494	3.03138	9.06756e-11	3.55996e-08	14.22	48	MS4A8	-0.878397	0.878397	6.04543	2.45395e-06	0.000933508	4.60196	48	TAP1	0.894853	-0.894853	7.98248	-2.73134	0.00870008	0.999952	-3.69332	48	KIF18B	-0.442682	0.442682	3.70032	0.00749947	0.82593	-3.54396	48	FGF18	0.995301	-0.429013	0.00480463	0.998643	-3.16057	48
FAH	-0.634613	0.634613	3.96921	1.02525e-10	3.94304e-08	14.0827	49	MMP24	-1.65411	1.65411	1.27502	2.4918e-06	0.000933508	4.55735	49	GBP1	1.38249	-1.38249	6.49095	-2.72856	0.00876384	0.999952	-3.69677	49	RASGRP4	-0.333653	0.333653	1.79184	0.00778012	0.82593	-3.82342	49	RP11-544M22.13	-3.63662	4.23087	0.00514496	0.998643	-2.89046	49
SHCBP1	0.778023	-0.778023	2.32036	1.06004e-10	3.99529e-08	14.0777	50	ME1	-0.652535	0.652535	4.73144	2.5513e-06	0.000936686	4.56897	50	RP11-473I1.9	-3.00599	3.00599	-4.99134	2.7233	0.00888602	0.999952	-4.50383	50	PARP9	0.449673	-0.449673	5.83686	0.00790057	0.82593	-3.37549	50	AL592188.4	3.89426	-1.86486	0.00515648	0.998643	-3.30408	50
CYP2B7P	-1.99286	1.99286	5.06669	1.11288e-10	4.06764e-08	13.9878	51	TROAP	0.707352	-0.707352	3.61412	2.72965e-06	0.000982514	4.51597	51	LINC00330	-2.22833	2.22833	-1.86313	2.70183	0.00940047	0.999952	-4.2876	51	EIF5A2	0.575807	-0.575807	1.89781	0.00799957	0.82593	-3.75517	51	FP671120.2	3.57732	-2.7252	0.00535654	0.998643	-3.38732	51
GRAMD1B	-1.06633	1.06633	6.96987	1.1224e-10	4.06764e-08	13.9647	52	TRPM6	-1.6215	1.6215	4.99711	2.82323e-06	0.000996654	4.47234	52	GUCA2B	-2.73895	2.73895	1.7134	2.67707	0.0100278	0.999952	-3.81516	52	NBPF15	-0.313001	0.313001	3.86562	0.00814071	0.82593	-3.54105	52	AC116366.6	1.03729	-0.959673	0.00540757	0.998643	-3.45965	52
MMP24	-1.68329	1.68329	1.66156	1.14644e-10	4.07636e-08	13.9841	53	CEACAM20	-1.60781	1.60781	4.50577	2.92129e-06	0.00101181	4.44275	53	SNORD14B	-2.38426	2.38426	-4.45328	2.67473	0.010089	0.999952	-4.50704	53	ADGRG5	-0.265216	0.265216	3.95245	0.00821138	0.82593	-3.52735	53	SIGLEC16	1.00493	-0.0812701	0.00540831	0.998643	-3.13992	53
IGHV3-23	1.20565	-1.20565	7.21833	1.34354e-10	4.68871e-08	13.795	54	HSD17B3	-1.12331	1.12331	-0.337285	3.0417e-06	0.00102217	4.0855	54	KRT18P32	-2.35308	2.35308	-2.09148	2.66873	0.0102475	0.999952	-4.31022	54	RP11-834C11.4	-0.588792	0.588792	0.838979	0.00826692	0.82593	-4.04668	54	RP4-614O4.11	1.9499	-2.6533	0.00575102	0.998643	-3.79081	54
DHRS7	-0.740868	0.740868	5.44768	1.38948e-10	4.76088e-08	13.7556	55	CLSPN	0.769325	-0.769325	2.91609	3.06257e-06	0.00102217	4.40095	55	PNMA3	-1.1398	1.1398	-0.0422291	2.66463	0.0103574	0.999952	-4.22083	55	CCNYL1	0.232982	-0.232982	4.45482	0.008343	0.82593	-3.46325	55	CH507-152C13.1	-1.03917	4.06266	0.00583297	0.998643	-2.63584	55
SH3KBP1	0.390269	-0.390269	4.74199	1.56424e-10	5.26396e-08	13.6494	56	RMND5A	-0.432981	0.432981	6.67363	3.17956e-06	0.00104227	4.35964	56	NRL	-0.828744	0.828744	1.49808	2.66425	0.0103674	0.999952	-4.0106	56	KCTD15	-0.305128	0.305128	3.5294	0.00876066	0.82593	-3.60937	56	RP11-831H9.11	3.08558	-3.97334	0.0059458	0.998643	-4.00089	56
TRDV1	2.07732	-2.07732	-1.5727	1.60188e-10	5.29604e-08	12.8851	57	COL25A1	-2.87072	2.87072	1.51577	3.23688e-06	0.00104245	4.33935	57	RP11-544M22.13	3.85555	-3.85555	4.28914	-2.65595	0.010593	0.999952	-4.10196	57	SDK1	-0.366652	0.366652	3.98913	0.00907464	0.82593	-3.56972	57	CLRN1	2.46163	-0.764382	0.00598002	0.998643	-3.14841	57
IFNG	3.14167	-3.14167	-2.69021	1.71783e-10	5.58147e-08	12.0657	58	PRR11	0.667788	-0.667788	3.61241	3.38944e-06	0.00107245	4.31506	58	TECTA	0.764287	-0.764287	0.499896	-2.65405	0.0106453	0.999952	-4.28529	58	SLC4A3	-0.820769	0.820769	0.0847429	0.00909608	0.82593	-4.2258	58	HBA1	2.66803	0.757829	0.00619104	0.998643	-2.7562	58
SLAMF7	0.77387	-0.77387	5.50617	1.7601e-10	5.62188e-08	13.5229	59	CHN2	-0.910158	0.910158	6.16996	3.45058e-06	0.00107245	4.28171	59	CTC-513N18.7	-2.61566	2.61566	-3.31573	2.65321	0.0106685	0.999952	-4.42623	59	MS4A4E	-0.837635	0.837635	0.736744	0.00912236	0.82593	-4.09751	59	ZFP37	1.21609	0.0531808	0.00620569	0.998643	-3.17821	59
IRF1	0.638828	-0.638828	7.50811	1.8097e-10	5.68397e-08	13.5072	60	GBP1	1.05857	-1.05857	6.32725	3.58314e-06	0.00107245	4.24525	60	AFAP1L2	0.578924	-0.578924	3.40652	-2.64467	0.0109068	0.999952	-3.92366	60	RP11-156K13.1	-1.08417	1.08417	-1.57884	0.00956809	0.82593	-4.40625	60	AGBL3	0.630738	0.536441	0.00629052	0.998643	-3.12072	60
SLC6A9	0.796238	-0.796238	2.57307	1.89252e-10	5.84666e-08	13.5167	61	RP11-503C24.6	-1.29238	1.29238	-0.530829	3.60583e-06	0.00107245	3.88644	61	RPS4Y1	-1.52746	1.52746	-0.298225	2.64214	0.0109783	0.999952	-4.1798	61	LCN2	1.00604	-1.00604	1.64013	0.00969757	0.82593	-3.81758	61	TBC1D3E	3.00058	-4.32921	0.00651598	0.998643	-3.948	61
TMEM220-AS1	-0.975289	0.975289	0.746657	1.92846e-10	5.86158e-08	13.4282	62	LINC00330	-2.15999	2.15999	-1.37413	3.62217e-06	0.00107245	3.6445	62	BTBD6P1	-1.73884	1.73884	-1.59033	2.63784	0.011101	0.999952	-4.35251	62	SCN4B	-0.350986	0.350986	3.4794	0.00998779	0.82593	-3.65229	62	RN7SL564P	2.17069	-4.38321	0.00675076	0.998643	-4.11785	62
BMF	-1.03877	1.03877	5.97227	2.36805e-10	7.0328e-08	13.2338	63	FOXM1	0.771092	-0.771092	4.78656	3.79e-06	0.00107851	4.20269	63	TMEM191B	-2.13771	2.13771	-2.20542	2.63706	0.0111233	0.999952	-4.35794	63	CTSS	0.305759	-0.305759	6.93434	0.0100125	0.82593	-3.48129	63	TRBV5-1	1.40365	-1.3167	0.00678681	0.998643	-3.55869	63
TNIP3	1.41692	-1.41692	-0.200206	2.38843e-10	7.0328e-08	13.0683	64	NEDD4L	-0.380656	0.380656	6.228	3.82831e-06	0.00107851	4.18269	64	BTN3A3	0.555608	-0.555608	6.34028	-2.63613	0.0111498	0.999952	-3.7412	64	LINC00865	-0.404275	0.404275	2.14708	0.0102084	0.82593	-3.8396	64	LGR6	1.00353	0.046539	0.0069828	0.998643	-3.23052	64
SCARB1	-0.884277	0.884277	6.14999	2.47234e-10	7.16789e-08	13.1903	65	SLC6A20	-0.79906	0.79906	6.52311	3.84347e-06	0.00107851	4.18159	65	SLC4A1	-2.12581	2.12581	-3.87862	2.63048	0.0113136	0.999952	-4.48511	65	NMI	0.268967	-0.268967	3.83068	0.0105357	0.82593	-3.5987	65	RP11-1212A22.4	-0.709889	4.29496	0.00698436	0.998643	-2.69277	65
APOL6	0.641002	-0.641002	7.98363	2.7285e-10	7.79069e-08	13.1157	66	RALYL	-1.94485	1.94485	-0.0448956	3.92452e-06	0.00107851	3.99288	66	GPT2	1.06179	-1.06179	3.03199	-2.62867	0.0113664	0.999952	-4.03584	66	FXYD5	-0.402516	0.402516	3.3247	0.0105815	0.82593	-3.6896	66	TDRD10	0.899523	0.765007	0.00700713	0.998643	-3.03167	66
BTN2A2	0.583154	-0.583154	3.87763	2.78754e-10	7.84047e-08	13.1109	67	PAQR7	-1.13398	1.13398	5.15625	3.9391e-06	0.00107851	4.1575	67	TRO	0.742711	-0.742711	1.28582	-2.62364	0.0115146	0.999952	-4.2071	67	AC069213.1	0.786563	-0.786563	2.13892	0.0106284	0.82593	-3.80202	67	AC002310.13	2.9614	-3.46068	0.00729901	0.998643	-3.91743	67
PRDM1	0.650182	-0.650182	5.37731	2.91104e-10	8.06745e-08	13.0336	68	ADORA2A-AS1	-2.71371	2.71371	1.54359	4.00966e-06	0.00107851	4.1453	68	RIBC2	0.953219	-0.953219	0.0730907	-2.62341	0.0115212	0.999952	-4.39054	68	KLHL14	-0.628849	0.628849	0.172735	0.0108517	0.82593	-4.1774	68	CTD-2196E14.9	2.55112	-2.28106	0.00784322	0.998643	-3.57135	68
TRPM6	-1.46962	1.46962	5.36237	3.05667e-10	8.34826e-08	12.9951	69	IGHV5-51	1.28103	-1.28103	7.34322	4.16908e-06	0.00107851	4.10542	69	ULBP3	1.49318	-1.49318	-0.236966	-2.60368	0.0121198	0.999952	-4.4583	69	JPH3	-1.31297	1.31297	-2.04501	0.0112204	0.82593	-4.43507	69	CTC-432M15.3	1.69566	-5.36261	0.00798579	0.998643	-4.28818	69
CTC-558O2.2	-1.84081	1.84081	-0.136037	3.11198e-10	8.3779e-08	12.7615	70	HGD	-0.785413	0.785413	3.77734	4.1919e-06	0.00107851	4.11285	70	HBB	-2.96532	2.96532	-3.55604	2.60139	0.0121911	0.999952	-4.46902	70	CELSR1	-0.603997	0.603997	2.86393	0.0114854	0.82593	-3.7901	70	AC009950.1	3.13416	-3.35455	0.00801786	0.998643	-3.84289	70
CAPN13	-1.09047	1.09047	5.3226	3.50368e-10	9.29957e-08	12.859	71	FMO5	-0.897935	0.897935	5.93162	4.24778e-06	0.00107851	4.08511	71	PAX8-AS1	-2.44094	2.44094	3.52232	2.5976	0.0123096	0.999952	-3.80793	71	TIGAR	0.405185	-0.405185	2.14022	0.0116895	0.82593	-3.8226	71	RP11-977G19.10	3.57291	-2.72481	0.00804827	0.998643	-3.77036	71
SHBG	-1.85132	1.85132	2.28184	3.8997e-10	1.02069e-07	12.8257	72	CTAGE3P	-0.730069	0.730069	1.91006	4.26571e-06	0.00107851	4.0877	72	LRRC37A9P	1.53355	-1.53355	0.175605	-2.58381	0.012751	0.999952	-4.42929	72	PNMA6A	-0.945279	0.945279	-1.14299	0.0116943	0.82593	-4.36432	72	MCF2L2	0.512029	1.24812	0.00821865	0.998643	-3.08699	72
GAL3ST1	-1.19475	1.19475	4.31355	4.11639e-10	1.05933e-07	12.727	73	NELL2	-1.18704	1.18704	4.49972	4.2889e-06	0.00107851	4.08216	73	IGHV3-30	1.23112	-1.23112	7.74557	-2.55621	0.0136774	0.999952	-3.80856	73	WNT10B	-0.561804	0.561804	0.638546	0.0117718	0.82593	-4.13288	73	CNTNAP3	0.541803	1.93801	0.00827013	0.998643	-2.93842	73
MMP28	-0.962913	0.962913	2.87857	4.15976e-10	1.05933e-07	12.7547	74	AL035610.1	-1.49447	1.49447	-0.333101	4.3913e-06	0.00108266	3.8032	74	PARVA	0.339758	-0.339758	5.55907	-2.55602	0.0136841	0.999952	-3.80551	74	CD55	0.580963	-0.580963	5.72627	0.0119442	0.82593	-3.52945	74	RP11-77P6.2	0.412272	1.64893	0.00879015	0.998643	-3.03335	74
OTOP2	-2.21887	2.21887	-0.919847	4.5271e-10	1.13751e-07	12.1259	75	KIF18B	0.763954	-0.763954	4.02782	4.42334e-06	0.00108266	4.06612	75	TAP2	0.519759	-0.519759	7.30344	-2.55062	0.0138723	0.999952	-3.81159	75	GBP1	0.486224	-0.486224	5.19061	0.0119467	0.82593	-3.53867	75	RP11-196B3.1	1.20784	-0.72945	0.00885065	0.998643	-3.57725	75
TNFRSF9	1.35896	-1.35896	0.866585	4.71995e-10	1.17036e-07	12.614	76	CYP2C9	-1.23936	1.23936	6.63547	4.85664e-06	0.00116696	3.96412	76	SLCO4C1	-1.51082	1.51082	0.529063	2.5477	0.0139751	0.999952	-4.15814	76	COL4A6	-0.392289	0.392289	2.00122	0.0120967	0.82593	-3.90656	76	IGHV5-51	0.855837	5.96272	0.00902373	0.998643	-2.75036	76
SLFN13	0.674049	-0.674049	4.49049	4.81503e-10	1.17843e-07	12.5622	77	BTN3A1	0.515644	-0.515644	6.44392	4.89492e-06	0.00116696	3.95102	77	CRYBA2	-0.955068	0.955068	-0.270342	2.54701	0.0139998	0.999952	-4.26673	77	TMEM41B	0.320162	-0.320162	6.08307	0.0121675	0.82593	-3.53448	77	NAV2	-0.598642	5.83511	0.00917092	0.998643	-2.76677	77
FOXP3	1.27932	-1.27932	0.297202	5.27591e-10	1.26143e-07	12.4474	78	UGT1A4	-1.27986	1.27986	2.81777	4.98545e-06	0.00117331	3.95713	78	KCNK15	-2.09979	2.09979	-0.00216796	2.54594	0.0140375	0.999952	-4.11598	78	LINC00899	-0.454463	0.454463	1.39776	0.0122325	0.82593	-4.02259	78	TBC1D3	3.01214	-4.50123	0.00927008	0.998643	-4.1145	78
TGM2	0.699171	-0.699171	6.22805	5.28803e-10	1.26143e-07	12.4498	79	PAG1	-0.510493	0.510493	6.49273	5.09347e-06	0.00118355	3.91581	79	APOA1-AS	-2.38989	2.38989	-2.34134	2.54516	0.0140652	0.999952	-4.36613	79	DTX3L	0.250402	-0.250402	6.87504	0.0122741	0.82593	-3.55154	79	NSDHL	-0.521979	3.47773	0.0092844	0.998643	-2.91663	79
SCAMP5	-1.05843	1.05843	6.16778	5.40417e-10	1.27302e-07	12.4296	80	WNT3	-0.984924	0.984924	2.39064	5.17799e-06	0.00118816	3.9206	80	RP11-343H5.4	-2.53121	2.53121	-3.18325	2.53859	0.0143005	0.999952	-4.39383	80	NCAPD2	-0.185573	0.185573	6.14389	0.0123322	0.82593	-3.53944	80	RP11-466P24.5	2.60933	-4.5961	0.0093285	0.998643	-4.18646	80
RORC	-0.585195	0.585195	4.93988	5.49839e-10	1.27922e-07	12.4247	81	SLC9A7	0.801207	-0.801207	4.63616	5.38356e-06	0.00122008	3.87604	81	RP11-21L23.2	-0.973991	0.973991	0.78774	2.53658	0.0143734	0.999952	-4.11766	81	CTD-2228K2.7	-0.803822	0.803822	4.50874	0.0123629	0.82593	-3.63089	81	CARD14	1.28915	-0.434361	0.00935941	0.998643	-3.35943	81
ACER2	-0.948462	0.948462	3.06861	5.96935e-10	1.37186e-07	12.4017	82	SMOC2	0.900445	-0.900445	4.94084	5.54298e-06	0.00124088	3.84529	82	RP5-1159O4.1	0.901191	-0.901191	0.403976	-2.52682	0.014731	0.999952	-4.36626	82	TROAP	-0.346171	0.346171	3.28001	0.012396	0.82593	-3.74152	82	GRIK2	0.81123	-0.441383	0.00961232	0.998643	-3.47138	82
GABARAPL1	-0.741071	0.741071	4.99622	6.14094e-10	1.39429e-07	12.3169	83	GTSE1	0.724791	-0.724791	3.53234	5.68442e-06	0.00125721	3.83575	83	FMN1	0.423029	-0.423029	5.11926	-2.52533	0.0147865	0.999952	-3.84679	83	PIP4K2B	-0.155917	0.155917	5.30369	0.0126399	0.82593	-3.56698	83	RHPN2	-0.624279	5.96898	0.00979876	0.998643	-2.80805	83
CPNE6	-1.14488	1.14488	2.64948	6.50736e-10	1.44423e-07	12.3283	84	ACOX1	-0.683303	0.683303	8.70039	6.25247e-06	0.00135209	3.74322	84	SYDE2	-0.496578	0.496578	4.01701	2.5109	0.0153321	0.999952	-3.88368	84	SYNGR1	-0.526331	0.526331	2.48601	0.0127175	0.82593	-3.85859	84	SNORD16	2.30539	-3.79242	0.0101759	0.998643	-4.10615	84
DGAT2	-1.66408	1.66408	4.84389	6.51416e-10	1.44423e-07	12.2722	85	AGMO	-1.11014	1.11014	3.9558	6.26072e-06	0.00135209	3.73457	85	TAS2R5	-0.909253	0.909253	0.0908275	2.50933	0.0153926	0.999952	-4.2447	85	LILRB5	-0.328661	0.328661	4.6332	0.0127279	0.82593	-3.61312	85	ITGAD	1.93501	-2.65411	0.0103305	0.998643	-3.92368	85
COL25A1	-2.93649	2.93649	2.25912	6.84381e-10	1.49967e-07	12.2833	86	LAMA1	-1.33074	1.33074	0.799328	6.78386e-06	0.00144804	3.6103	86	SELL	-1.59956	1.59956	1.46771	2.50816	0.0154377	0.999952	-4.08208	86	SPATA20	-0.332206	0.332206	5.2178	0.0128253	0.82593	-3.58041	86	SHROOM4	-0.579191	3.41751	0.0104977	0.998643	-3.00019	86
PRC1	0.611595	-0.611595	4.08905	7.45134e-10	1.61403e-07	12.15	87	AURKB	0.759575	-0.759575	3.56641	6.89844e-06	0.00145557	3.65639	87	AKR1B10	-0.940342	0.940342	8.48463	2.5079	0.0154477	0.999952	-3.9426	87	RPL29P11	-1.72517	1.72517	-4.10779	0.0129072	0.82593	-4.50187	87	PCDHGA5	0.840253	0.807623	0.0106895	0.998643	-3.24707	87
UPB1	-2.2398	2.2398	2.32795	7.57923e-10	1.62307e-07	12.1883	88	LMNB1	0.585193	-0.585193	5.61087	7.16164e-06	0.00149393	3.59522	88	PLXNA4	0.859533	-0.859533	3.19687	-2.50681	0.01549	0.999952	-4.03145	88	GCH1	0.265919	-0.265919	4.82906	0.0132185	0.82593	-3.59698	88	RP1-29C18.8	0.937866	1.76996	0.0108524	0.998643	-3.09862	88
FRMD1	-2.24698	2.24698	2.01813	7.75409e-10	1.64186e-07	12.1646	89	PRKD1	-1.02481	1.02481	2.62711	7.36892e-06	0.0015199	3.59612	89	KEL	-1.29442	1.29442	-1.73421	2.50453	0.0155788	0.999952	-4.41725	89	TNR	-0.623046	0.623046	-0.348733	0.0134029	0.82593	-4.28289	89	LDLR	-0.799094	6.90454	0.0108791	0.998643	-2.86815	89
CTC-251I16.1	-1.5439	1.5439	1.26024	7.98515e-10	1.672e-07	12.1165	90	PLK1	0.718135	-0.718135	4.36451	7.67274e-06	0.00156498	3.54848	90	RP11-334A14.8	-1.76475	1.76475	-1.9807	2.50087	0.015722	0.999952	-4.37211	90	AKIRIN1	0.183023	-0.183023	5.16483	0.0136906	0.82593	-3.59453	90	TRG-AS1	0.662448	2.42714	0.0109482	0.998643	-3.0351	90
E2F5	1.05013	-1.05013	2.85833	8.12384e-10	1.68235e-07	12.1043	91	DNMT1	0.459549	-0.459549	5.95287	7.79441e-06	0.00157233	3.51354	91	PROCR	-0.582489	0.582489	2.98626	2.49808	0.015832	0.999952	-3.96004	91	NCF1C	-0.54441	0.54441	2.17668	0.0138439	0.82593	-3.90765	91	PRORSD1P	-0.646384	1.4765	0.0110401	0.998643	-3.42181	91
ASPDH	-2.55258	2.55258	1.7142	8.22981e-10	1.68577e-07	12.0951	92	RP11-116D2.1	-1.07136	1.07136	2.29241	8.04583e-06	0.00160541	3.51464	92	GCLM	-0.681173	0.681173	5.11228	2.49647	0.015896	0.999952	-3.84068	92	ZNF562	0.163916	-0.163916	5.61885	0.013866	0.82593	-3.58557	92	SNORD14C	2.5402	-4.05893	0.0110442	0.998643	-4.13839	92
UGT1A4	-1.25318	1.25318	3.13797	8.82521e-10	1.78829e-07	12.0233	93	HCP5	0.69278	-0.69278	6.02913	8.49339e-06	0.00162213	3.43319	93	CH17-340M24.3	-0.766416	0.766416	-0.0570114	2.48805	0.0162337	0.999952	-4.27324	93	GLDC	-0.5259	0.5259	2.21763	0.0138702	0.82593	-3.91426	93	CKMT1B	-0.600726	6.78316	0.0111616	0.998643	-2.88375	93
DFNA5	-1.28114	1.28114	3.66964	9.37835e-10	1.86877e-07	11.9489	94	TCF19	0.633276	-0.633276	4.08982	8.49376e-06	0.00162213	3.45737	94	TRIM69	1.06149	-1.06149	5.59117	-2.48118	0.0165138	0.999952	-3.89501	94	GBGT1	-0.273609	0.273609	2.98053	0.0140985	0.82593	-3.80776	94	ERAP2	-1.28033	5.46315	0.0111785	0.998643	-2.91424	94
RRM2	0.951549	-0.951549	5.24696	9.42073e-10	1.86877e-07	11.8934	95	LINC01133	-0.74937	0.74937	3.42824	8.53105e-06	0.00162213	3.45499	95	AC108142.1	-2.17248	2.17248	0.0377342	2.48065	0.0165356	0.999952	-4.19444	95	DOC2A	-0.531873	0.531873	0.0806091	0.0141446	0.82593	-4.22955	95	A2M-AS1	0.858836	0.789145	0.0112014	0.998643	-3.29164	95
HSD17B2	-0.73808	0.73808	8.09763	9.68328e-10	1.90085e-07	11.8849	96	PRC1	0.649175	-0.649175	4.20903	8.56193e-06	0.00162213	3.44817	96	SLC7A5	0.899103	-0.899103	4.89309	-2.47679	0.0166954	0.999952	-3.93377	96	SERPINA1	0.556665	-0.556665	8.34325	0.0142191	0.82593	-3.68063	96	CTB-176F20.3	1.61238	-1.49745	0.0113341	0.998643	-3.63885	96
IGKV1-12	1.48308	-1.48308	4.14908	1.08794e-09	2.11363e-07	11.7829	97	RORC	-0.616823	0.616823	4.80218	8.75141e-06	0.00162213	3.41074	97	MSLN	-1.88943	1.88943	0.810317	2.47474	0.0167806	0.999952	-4.1236	97	BAZ1A	0.19424	-0.19424	5.28914	0.0142849	0.82593	-3.60481	97	RP11-158I13.2	2.26917	-4.25359	0.0113635	0.998643	-4.1778	97
MAPKAPK3	-0.645056	0.645056	5.74306	1.11807e-09	2.14999e-07	11.7223	98	PRKG2	-1.30642	1.30642	3.85583	8.80054e-06	0.00162213	3.41703	98	HLA-DRB6	-2.73978	2.73978	1.03941	2.46941	0.0170041	0.999952	-4.06566	98	SLC46A3	0.378604	-0.378604	6.27363	0.0143028	0.82593	-3.5959	98	RP11-313J2.1	-1.77747	0.435243	0.0113826	0.998643	-3.94339	98
E2F7	0.849174	-0.849174	2.55385	1.13356e-09	2.15778e-07	11.791	99	BMF	-1.07277	1.07277	5.74962	8.82268e-06	0.00162213	3.39864	99	ALAS2	-1.43104	1.43104	-1.59359	2.46452	0.0172118	0.999952	-4.39463	99	LRG1	0.585829	-0.585829	2.37923	0.0143759	0.82593	-3.85289	99	VPS72	-0.367691	4.13573	0.0117345	0.998643	-2.99204	99
MCM10	0.618792	-0.618792	2.46341	1.14664e-09	2.16083e-07	11.782	100	ENPEP	-1.3427	1.3427	6.97829	8.90573e-06	0.00162213	3.39923	100	MEOX1	1.4818	-1.4818	0.39525	-2.45856	0.0174678	0.999952	-4.39916	100	RP11-75L1.2	-1.45131	1.45131	-0.464458	0.0144029	0.82593	-4.34879	100	TNFSF12-TNFSF13	2.81887	-4.62652	0.0117695	0.998643	-4.21749	100
COLEC11	-1.17282	1.17282	1.2895	1.1728e-09	2.18826e-07	11.7593	101	RP11-1036E20.9	-1.24762	1.24762	-0.841998	9.00992e-06	0.00162213	3.0351	101	TNFRSF10C	-1.09339	1.09339	-0.0467022	2.4572	0.0175269	0.999952	-4.26137	101	MINPP1	0.220822	-0.220822	4.68395	0.0148459	0.82593	-3.64906	101	TRIM45	-0.440237	2.61734	0.0119628	0.998643	-3.15209	101
RP11-231P20.2	-1.67725	1.67725	-0.838102	1.20589e-09	2.20813e-07	11.3337	102	GINS1	0.631699	-0.631699	3.62483	9.01331e-06	0.00162213	3.40795	102	KCNH6	-0.945823	0.945823	1.15315	2.45281	0.0177184	0.999952	-4.12239	102	SNX32	-0.76652	0.76652	0.660578	0.0148473	0.82593	-4.18744	102	NFS1	-0.291485	4.30461	0.0120376	0.998643	-2.99181	102
TMPRSS6	-1.55243	1.55243	2.0624	1.20689e-09	2.20813e-07	11.7427	103	RRM2	1.07317	-1.07317	5.47317	9.19797e-06	0.00163602	3.36508	103	CX3CR1	-0.804979	0.804979	0.379882	2.44969	0.0178556	0.999952	-4.23337	103	SERF1A	1.23393	-1.23393	-0.501193	0.0149336	0.82593	-4.22537	103	CYB5R3	-0.445857	7.02391	0.0127764	0.998643	-2.97183	103
DIRAS2	-1.39056	1.39056	2.00714	1.25403e-09	2.25708e-07	11.7061	104	AOC1	-0.853379	0.853379	8.11955	9.26871e-06	0.00163602	3.37164	104	HSD17B14	-0.976511	0.976511	0.353892	2.44869	0.0178998	0.999952	-4.23399	104	SLC33A1	0.188412	-0.188412	5.84587	0.0150276	0.82593	-3.61223	104	CD28	0.908244	1.5212	0.0130619	0.998643	-3.2383	104
ASPHD2	0.8541	-0.8541	2.36672	1.25759e-09	2.25708e-07	11.6951	105	MME	-0.997421	0.997421	9.46183	9.52232e-06	0.00166477	3.3584	105	STAT1	1.16162	-1.16162	8.01418	-2.44864	0.0179017	0.999952	-3.8862	105	KIF2A	0.270171	-0.270171	4.85176	0.0151114	0.82593	-3.64387	105	C1orf145	0.902883	-0.426575	0.0137254	0.998643	-3.68188	105
RP11-503C24.6	-1.2538	1.2538	-0.229951	1.42896e-09	2.54045e-07	11.3649	106	APOB	-1.34214	1.34214	11.8528	9.82486e-06	0.00170146	3.31441	106	ESR2	1.00713	-1.00713	3.27238	-2.44032	0.018273	0.999952	-4.08228	106	C1QTNF3-AMACR	1.4534	-1.4534	-4.61019	0.015167	0.82593	-4.51312	106	RP11-418J17.1	0.464316	2.933	0.0138387	0.998643	-3.1297	106
RHOBTB2	-1.07934	1.07934	5.46723	1.51618e-09	2.67032e-07	11.4315	107	SLC17A4	-0.821477	0.821477	5.47622	9.95704e-06	0.00170824	3.28442	107	TRMT61B	-0.525978	0.525978	3.87693	2.43628	0.0184559	0.999952	-3.93157	107	JPH1	0.311909	-0.311909	1.14269	0.0154206	0.82593	-4.04329	107	TUBB2A	-0.685963	5.00008	0.0138739	0.998643	-3.0589	107
PFKFB4	-1.07148	1.07148	5.90813	1.57884e-09	2.75492e-07	11.3883	108	SLC25A51	-0.439885	0.439885	4.87392	1.01816e-05	0.00173058	3.26856	108	KCTD1	0.587108	-0.587108	2.41197	-2.4324	0.0186333	0.999952	-4.12204	108	OLFML2B	-0.34805	0.34805	1.66037	0.0159624	0.82593	-4.00774	108	FCRL1	1.52665	0.622072	0.0140331	0.998643	-3.36143	108
PIM2	0.834064	-0.834064	5.97601	1.60182e-09	2.76939e-07	11.3714	109	KIF4A	0.671366	-0.671366	3.49689	1.05229e-05	0.00177219	3.26589	109	FCER1A	-1.04479	1.04479	0.0408161	2.43011	0.0187382	0.999952	-4.21349	109	PSTPIP2	0.304334	-0.304334	2.35898	0.0159803	0.82593	-3.88277	109	RAB8A	-0.444991	6.86985	0.0144298	0.998643	-3.04844	109
EGFR-AS1	-1.23329	1.23329	1.98203	1.6737e-09	2.86735e-07	11.4298	110	ACAT1	-0.827337	0.827337	5.58079	1.0772e-05	0.00179568	3.21049	110	LINC01215	-1.62131	1.62131	-1.85397	2.42857	0.0188094	0.999952	-4.42966	110	GP1BB	-1.89445	1.89445	-0.627639	0.0161878	0.82593	-4.38496	110	RNF103-CHMP3	2.90552	-3.33404	0.0144569	0.998643	-3.95878	110
CTC-558O2.1	-1.36021	1.36021	2.45897	1.69306e-09	2.87074e-07	11.4127	111	WNT9B	-1.78784	1.78784	0.133364	1.0858e-05	0.00179568	3.13139	111	APOBEC3C	0.472811	-0.472811	5.07665	-2.42793	0.0188391	0.999952	-3.92071	111	DEFA5	-0.6566	0.6566	10.2709	0.0162136	0.82593	-3.80485	111	ZNF726	1.46511	0.125073	0.0145344	0.998643	-3.54247	111
FCGR3A	1.51784	-1.51784	1.63203	1.70614e-09	2.87074e-07	11.4116	112	MICALCL	-0.863312	0.863312	3.07277	1.10407e-05	0.00180765	3.21922	112	IRF9	0.51961	-0.51961	6.36754	-2.42635	0.0189122	0.999952	-3.88869	112	CYP2C9	0.417591	-0.417591	7.17162	0.0163811	0.82593	-3.6674	112	FAM185BP	0.755547	-0.450233	0.0146251	0.998643	-3.62909	112
JAK2	0.671091	-0.671091	5.23493	1.72389e-09	2.87492e-07	11.3052	113	RP11-93G5.1	-2.16492	2.16492	-2.21949	1.12061e-05	0.00180765	2.37296	113	CTD-2303H24.2	-1.62021	1.62021	1.80783	2.42627	0.0189163	0.999952	-4.05499	113	SNORA71B	-0.844376	0.844376	-1.63177	0.0166549	0.82593	-4.42404	113	FAM107A	-1.22477	2.19894	0.0146349	0.998643	-3.45137	113
KCNK10	-0.597291	0.597291	4.00608	1.83744e-09	3.03171e-07	11.2813	114	ASPDH	-2.38218	2.38218	0.998405	1.12258e-05	0.00180765	3.1849	114	RP11-81A22.4	-1.10936	1.10936	0.0413184	2.41572	0.019412	0.999952	-4.24222	114	LAIR2	1.01245	-1.01245	-4.06263	0.0167612	0.82593	-4.50035	114	SNX18P3	-0.857579	1.67324	0.0146499	0.998643	-3.4846	114
CYP3A4	-2.24033	2.24033	8.5686	1.86029e-09	3.03171e-07	11.2628	115	PIK3R3	0.440335	-0.440335	4.67771	1.18443e-05	0.00188554	3.13562	115	RP11-974F13.5	-2.09775	2.09775	-1.47846	2.41108	0.0196344	0.999952	-4.3276	115	SLED1	-0.598306	0.598306	-1.0914	0.0167971	0.82593	-4.38142	115	SPP1	-1.05387	0.236311	0.0148042	0.998643	-3.86495	115
KIF4A	0.589995	-0.589995	3.3778	1.86616e-09	3.03171e-07	11.2845	116	GRB10	-0.627219	0.627219	5.27087	1.1915e-05	0.00188554	3.11645	116	OR2A20P	-3.09887	3.09887	-1.10511	2.40465	0.0199452	0.999952	-4.25137	116	CRMP1	-0.569992	0.569992	0.701241	0.0168488	0.82593	-4.1692	116	RPN2	-0.396102	7.20513	0.0148357	0.998643	-3.0689	116
CLSPN	0.730596	-0.730596	2.77212	1.91574e-09	3.0538e-07	11.2794	117	UBL3	-0.381864	0.381864	5.97921	1.23442e-05	0.0019285	3.08151	117	SLC41A1	0.497406	-0.497406	3.52772	-2.40236	0.0200573	0.999952	-4.04046	117	RP11-574F21.3	1.33482	-1.33482	-4.33653	0.0169244	0.82593	-4.50176	117	LEF1	0.806496	1.68552	0.0149113	0.998643	-3.28171	117
ADORA2A-AS1	-2.69715	2.69715	2.1983	1.92175e-09	3.0538e-07	11.2977	118	SMIM2-AS1	-1.29785	1.29785	-0.381312	1.24008e-05	0.0019285	2.87504	118	RP11-452F19.3	-0.677264	0.677264	1.28382	2.40215	0.0200675	0.999952	-4.17681	118	PTPRN	-0.477106	0.477106	1.16748	0.0169398	0.82593	-4.09889	118	WDR72	-1.89119	3.40782	0.0149933	0.998643	-3.34857	118
IGHV3-48	1.53517	-1.53517	4.91949	1.92837e-09	3.0538e-07	11.2072	119	DGAT2	-1.66561	1.66561	4.41064	1.25419e-05	0.0019285	3.07824	119	TENM1	-0.834536	0.834536	0.650486	2.39239	0.020551	0.999952	-4.20054	119	IGHA1	-0.975897	0.975897	12.9127	0.0172872	0.82593	-3.96947	119	AFAP1-AS1	1.63094	-0.977124	0.0152077	0.998643	-3.73475	119
BMP8B	-1.13961	1.13961	4.28773	2.02672e-09	3.1828e-07	11.1804	120	ABCG1	-0.974716	0.974716	5.06067	1.26066e-05	0.0019285	3.06529	120	RN7SL128P	-2.57385	2.57385	-1.57189	2.3838	0.0209855	0.999952	-4.36293	120	SALL4	-0.436773	0.436773	-0.132057	0.017304	0.82593	-4.2834	120	COL9A1	1.17999	0.912568	0.0152172	0.998643	-3.32578	120
TMEM198	-1.72765	1.72765	3.58854	2.13884e-09	3.31426e-07	11.156	121	PPAP2A	-0.384927	0.384927	5.54371	1.28903e-05	0.00193592	3.04132	121	TRHDE-AS1	-1.25125	1.25125	-0.794369	2.38285	0.0210337	0.999952	-4.31927	121	HLA-DOA	-0.394693	0.394693	3.98138	0.0173113	0.82593	-3.7676	121	RP11-319G6.1	0.682971	0.845897	0.0154564	0.998643	-3.42007	121
SLC13A2	-0.925084	0.925084	8.03933	2.14561e-09	3.31426e-07	11.1116	122	EDN3	-0.762722	0.762722	5.49448	1.31448e-05	0.00193592	3.02345	122	C1orf145	-0.797789	0.797789	-0.587962	2.37693	0.0213385	0.999952	-4.36222	122	B3GNTL1	-0.361108	0.361108	2.06882	0.017447	0.82593	-3.97818	122	LINC00467	0.443148	2.16861	0.0156197	0.998643	-3.27373	122
AC067945.3	1.44329	-1.44329	-0.197408	2.19908e-09	3.36924e-07	11.0247	123	SEMA5A	-0.755817	0.755817	6.24916	1.33051e-05	0.00193592	3.01394	123	SIGLEC15	-1.44961	1.44961	2.14325	2.37079	0.021659	0.999952	-4.03728	123	PREP	0.180235	-0.180235	6.04627	0.0174554	0.82593	-3.66668	123	SUGCT	-1.07493	-0.24904	0.0157652	0.998643	-3.9525	123
ALDOB	-1.10363	1.10363	11.3057	2.22899e-09	3.38343e-07	11.141	124	MFSD9	-0.376754	0.376754	4.94322	1.33245e-05	0.00193592	3.01565	124	SGPP1	-0.463568	0.463568	3.9631	2.35766	0.0223576	0.999952	-3.98834	124	ZNF223	0.254362	-0.254362	2.14603	0.017512	0.82593	-3.93355	124	PRODH2	0.948389	-0.768335	0.0161678	0.998643	-3.74651	124
IGHV3-15	1.33056	-1.33056	5.88067	2.24425e-09	3.38343e-07	11.0466	125	IL6R	-0.616465	0.616465	6.03284	1.34035e-05	0.00193592	3.00523	125	IL6R	-0.71887	0.71887	5.92843	2.35369	0.0225734	0.999952	-3.94033	125	RP11-135F9.3	0.396923	-0.396923	2.55462	0.0176231	0.82593	-3.88313	125	LMX1A	0.59373	0.376239	0.0163919	0.998643	-3.50682	125
NR0B2	-1.2293	1.2293	5.12259	2.27584e-09	3.40382e-07	11.0467	126	SORD	-1.06265	1.06265	6.0597	1.34471e-05	0.00193592	3.00423	126	TSNAX-DISC1	-2.65406	2.65406	-3.49794	2.353	0.0226106	0.999952	-4.4775	126	PHKA2	-0.178689	0.178689	6.145	0.0176647	0.82593	-3.67138	126	XXbac-BPG116M5.17	2.17329	-2.1239	0.0166505	0.998643	-3.73487	126
TMEM37	-0.8208	0.8208	6.13577	2.31096e-09	3.42913e-07	11.0159	127	SLC13A2	-0.999227	0.999227	7.88805	1.34978e-05	0.00193592	3.01903	127	HLA-F	0.704199	-0.704199	7.56816	-2.35097	0.022722	0.999952	-3.94958	127	SPATA25	-0.563236	0.563236	0.966923	0.0177777	0.82593	-4.14657	127	SLC35A4	-0.351823	5.9388	0.0166879	0.998643	-3.14333	127
NATD1	-0.736275	0.736275	3.96337	2.33617e-09	3.43947e-07	11.0502	128	CAPN13	-1.11398	1.11398	5.06251	1.35082e-05	0.00193592	3.00064	128	SYT11	0.570164	-0.570164	3.12767	-2.34193	0.0232223	0.999952	-4.10587	128	ARL11	-0.317383	0.317383	1.96186	0.0178937	0.82593	-3.98863	128	TECRP1	-0.876062	0.0254084	0.0167308	0.998643	-3.91252	128
TSHZ1	-0.702352	0.702352	5.63172	2.37789e-09	3.46667e-07	10.9894	129	KCNK10	-0.583409	0.583409	3.89911	1.36696e-05	0.00193592	3.00933	129	CTD-2540B15.13	2.5788	-2.5788	0.88667	-2.33942	0.0233627	0.999952	-4.45533	129	RP11-603B24.2	-1.40481	1.40481	-2.83449	0.0179669	0.82593	-4.50256	129	VEGFC	0.656088	1.43481	0.0168323	0.998643	-3.37338	129
SLC22A5	-0.588611	0.588611	6.56514	2.39144e-09	3.46667e-07	10.9832	130	SLC2A12	-1.1446	1.1446	4.3929	1.37097e-05	0.00193592	2.995	130	EGR3	1.20131	-1.20131	1.43219	-2.3382	0.0234313	0.999952	-4.33377	130	AGPAT4	-0.328991	0.328991	2.30586	0.0180305	0.82593	-3.95563	130	ARGLU1	0.309672	6.0596	0.0172516	0.998643	-3.16118	130
TSKU	-0.571851	0.571851	5.58392	2.49056e-09	3.56897e-07	10.9443	131	NCAPD2	0.33409	-0.33409	6.30998	1.41892e-05	0.00198833	2.95099	131	NCMAP	-1.21443	1.21443	2.69998	2.33583	0.0235652	0.999952	-4.07182	131	CLIP1	0.1587	-0.1587	6.14528	0.0180423	0.82593	-3.679	131	TMEM241	-0.369067	2.73334	0.0172744	0.998643	-3.33399	131
OXCT1	1.01285	-1.01285	3.81635	2.49989e-09	3.56897e-07	10.9861	132	CBX2	1.00186	-1.00186	0.753249	1.43876e-05	0.00199794	2.81392	132	HOXC4	0.906588	-0.906588	-0.00551224	-2.33547	0.0235855	0.999952	-4.41993	132	MT-TH	-1.57694	1.57694	-2.84409	0.0183095	0.82593	-4.49318	132	RP11-1149O23.3	0.791813	1.56533	0.0174803	0.998643	-3.36028	132
ASPG	-1.79569	1.79569	1.7286	2.61659e-09	3.7075e-07	11.0023	133	NCAPH	0.724407	-0.724407	3.18891	1.46302e-05	0.00199794	2.96435	133	NTNG2	-1.33579	1.33579	2.24609	2.33418	0.0236589	0.999952	-4.06787	133	FAM19A5	-0.543801	0.543801	0.00207216	0.0183128	0.82593	-4.27891	133	MT-TC	1.91529	-2.86863	0.0174873	0.998643	-4.0587	133
AMZ1	1.25957	-1.25957	0.808228	2.7359e-09	3.84761e-07	10.9437	134	TAP1	0.734323	-0.734323	7.85164	1.47224e-05	0.00199794	2.92793	134	SNORA6	-2.43661	2.43661	-4.25309	2.33199	0.0237833	0.999952	-4.50131	134	LAP3	0.328559	-0.328559	6.11877	0.018337	0.82593	-3.68596	134	CXXC5	0.674286	4.21387	0.0174955	0.998643	-3.19313	134
FAM179A	0.795376	-0.795376	1.36176	2.89014e-09	4.03442e-07	10.9076	135	SLC23A1	-1.53237	1.53237	4.41004	1.47281e-05	0.00199794	2.92776	135	FAM107A	1.15185	-1.15185	2.15025	-2.3299	0.0239031	0.999952	-4.23298	135	CCDC47	0.206605	-0.206605	6.2302	0.0183842	0.82593	-3.68645	135	REC8	0.809008	5.06001	0.0176113	0.998643	-3.17875	135
FAM184A	-1.07246	1.07246	2.29698	3.17791e-09	4.40351e-07	10.8102	136	THSD4	-0.882088	0.882088	5.73484	1.4802e-05	0.00199794	2.91244	136	MT-TH	-2.05597	2.05597	-3.72412	2.32383	0.0242534	0.999952	-4.50368	136	ADAMTSL2	-0.636907	0.636907	1.5768	0.0183984	0.82593	-4.07713	136	KCNK1	-0.558883	4.69174	0.017628	0.998643	-3.21262	136
KCNH6	-0.921452	0.921452	1.5415	3.53362e-09	4.86066e-07	10.7159	137	STX3	-0.491117	0.491117	6.12596	1.49812e-05	0.00199901	2.90084	137	XXbac-B461K10.4	-0.710246	0.710246	2.08131	2.32228	0.0243435	0.999952	-4.11791	137	TMEM173	-0.306902	0.306902	3.79644	0.0184732	0.82593	-3.80859	137	RP4-569M23.4	-0.657907	1.42373	0.0176568	0.998643	-3.57759	137
DHRS3	-0.721357	0.721357	6.52288	3.56659e-09	4.87046e-07	10.5948	138	CTC-558O2.2	-1.69503	1.69503	-0.653775	1.50277e-05	0.00199901	2.69515	138	HBA1	-2.20585	2.20585	-0.0761899	2.32037	0.0244547	0.999952	-4.19666	138	LYN	0.305345	-0.305345	6.0462	0.018764	0.82593	-3.69344	138	RPS10-NUDT3	2.69848	-3.23068	0.017983	0.998643	-4.05389	138
APOA1	-3.15785	3.15785	9.85951	3.75425e-09	4.98789e-07	10.6114	139	SHBG	-1.70534	1.70534	1.96427	1.55494e-05	0.00205353	2.90942	139	RP4-605O3.4	-0.585152	0.585152	0.152497	2.32024	0.0244628	0.999952	-4.32004	139	TGFBI	-0.257783	0.257783	6.06064	0.0188544	0.82593	-3.69638	139	PNMA3	1.13041	-0.115282	0.0179849	0.998643	-3.65098	139
ENTPD8	-1.28059	1.28059	5.31476	3.75568e-09	4.98789e-07	10.5551	140	SLC6A12	-1.16261	1.16261	1.40621	1.63513e-05	0.00214401	2.85404	140	TLCD1	-0.680046	0.680046	1.8302	2.31372	0.024847	0.999952	-4.15382	140	RNASE10	-1.13953	1.13953	-1.94409	0.0190053	0.82593	-4.45893	140	TMEM191B	1.54065	-1.18818	0.0180432	0.998643	-3.70896	140
VIPR1	-0.572181	0.572181	6.62462	3.75753e-09	4.98789e-07	10.5446	141	CA2	-0.893829	0.893829	7.29487	1.68452e-05	0.0021931	2.80378	141	PET117	-0.467524	0.467524	2.71903	2.31199	0.0249497	0.999952	-4.09667	141	CENPA	-0.400546	0.400546	1.77325	0.0190089	0.82593	-4.03443	141	SIRPG	0.813857	1.13581	0.0181071	0.998643	-3.43931	141
INSR	-0.590994	0.590994	7.64558	3.75845e-09	4.98789e-07	10.5595	142	KIF2C	0.732374	-0.732374	3.32027	1.70528e-05	0.00220449	2.82226	142	OXT	-1.58874	1.58874	-0.318557	2.30986	0.025077	0.999952	-4.2802	142	SNTB2	0.155078	-0.155078	5.77246	0.0190487	0.82593	-3.69982	142	ZHX1-C8orf76	0.703146	0.384533	0.0181261	0.998643	-3.56843	142
CD3G	0.774846	-0.774846	3.27942	3.88895e-09	5.12499e-07	10.5786	143	CHST13	-1.724	1.724	0.157823	1.74509e-05	0.00224019	2.71017	143	FTCD	-1.6909	1.6909	-0.522616	2.30596	0.0253114	0.999952	-4.30269	143	AMER3	-0.377058	0.377058	0.7274	0.0190622	0.82593	-4.18325	143	ATP6V0D2	0.832434	0.243061	0.0181604	0.998643	-3.61021	143
C8G	-1.39259	1.39259	4.55505	3.97305e-09	5.19945e-07	10.5224	144	GTF2IP4	-0.609251	0.609251	6.18241	1.81405e-05	0.00226042	2.7223	144	RP11-403B2.7	1.77841	-1.77841	-0.1937	-2.2989	0.0257403	0.999952	-4.49459	144	ZNF561-AS1	-0.281825	0.281825	1.31924	0.0191766	0.82593	-4.08933	144	ZAN	1.96532	-4.42879	0.0181681	0.998643	-4.26715	144
E2F8	0.725566	-0.725566	3.44086	4.27106e-09	5.5509e-07	10.4818	145	MCM10	0.671982	-0.671982	2.57577	1.81761e-05	0.00226042	2.76595	145	AC007126.1	-1.50727	1.50727	1.16672	2.29695	0.0258599	0.999952	-4.14218	145	CCDC3	-0.360402	0.360402	2.76259	0.0191843	0.82593	-3.92531	145	FP236383.7	3.26833	-3.64518	0.0189344	0.998643	-4.0927	145
ANKH	-0.432252	0.432252	6.77596	4.54143e-09	5.86187e-07	10.362	146	SULT2B1	-0.897207	0.897207	3.03963	1.90057e-05	0.00226042	2.71701	146	XKRX	-1.49723	1.49723	-0.467133	2.29675	0.0258728	0.999952	-4.30032	146	CASC10	-0.650624	0.650624	0.726816	0.0192257	0.82593	-4.17902	146	CCR7	1.64178	-0.134128	0.0191073	0.998643	-3.63157	146
FAM129A	0.493278	-0.493278	5.071	4.75014e-09	6.08954e-07	10.3236	147	RP11-347C12.3	-1.12454	1.12454	0.224405	1.91235e-05	0.00226042	2.62074	147	AC116366.6	-1.01761	1.01761	-0.599674	2.29543	0.025954	0.999952	-4.37469	147	FAM150B	-0.619816	0.619816	0.42444	0.0192271	0.82593	-4.24655	147	UBASH3A	0.741301	2.32725	0.0191417	0.998643	-3.35236	147
IL6R	-0.598158	0.598158	6.14948	4.80456e-09	6.11675e-07	10.3033	148	BEND7	-0.576662	0.576662	5.09061	1.91601e-05	0.00226042	2.67293	148	ZNF266	-0.469896	0.469896	4.71519	2.29489	0.0259873	0.999952	-3.98978	148	TTYH2	-0.328734	0.328734	2.77159	0.0196212	0.82593	-3.92074	148	MARK1	0.559867	0.845233	0.0191891	0.998643	-3.5503	148
PCK1	-1.83121	1.83121	7.93614	4.83627e-09	6.11675e-07	10.3233	149	KLKB1	-0.785546	0.785546	1.55104	1.91665e-05	0.00226042	2.7121	149	NEFL	-1.39362	1.39362	-2.14167	2.2921	0.0261599	0.999952	-4.39047	149	ZNF800	0.200039	-0.200039	5.28619	0.0196289	0.82593	-3.72002	149	NT5DC4	1.63559	-3.29117	0.0195235	0.998643	-4.21817	149
IGLV5-45	1.62916	-1.62916	3.69735	4.96099e-09	6.23266e-07	10.3293	150	UGT1A5	-1.1167	1.1167	2.90462	1.91924e-05	0.00226042	2.70884	150	ABCC6P2	-0.539881	0.539881	2.296	2.29029	0.0262729	0.999952	-4.13647	150	TIAM1	-0.275315	0.275315	3.24718	0.019672	0.82593	-3.87268	150	WARS	-0.622802	5.69222	0.0196596	0.998643	-3.25437	150
MMP12	2.62018	-2.62018	0.818602	5.0622e-09	6.30091e-07	10.3535	151	RP11-365O16.6	-1.30105	1.30105	-0.766471	1.92632e-05	0.00226042	2.42264	151	DYSF	0.654124	-0.654124	4.25361	-2.28895	0.0263562	0.999952	-4.0545	151	KREMEN1	-0.258091	0.258091	4.9927	0.0197734	0.82593	-3.7439	151	TRGV4	1.50805	-1.46914	0.0201472	0.998643	-3.85455	151
TM4SF5	-1.18113	1.18113	6.35387	5.08219e-09	6.30091e-07	10.2525	152	SLC1A4	0.625485	-0.625485	5.04087	1.95413e-05	0.00226042	2.66265	152	SLC41A3	-0.422053	0.422053	4.24249	2.28885	0.0263627	0.999952	-4.01134	152	CETP	-0.914247	0.914247	-1.71881	0.0198237	0.82593	-4.447	152	MAGEH1	-0.610002	2.38793	0.0201936	0.998643	-3.48155	152
CHST13	-1.82769	1.82769	0.574862	5.31318e-09	6.54424e-07	10.273	153	TSKU	-0.557124	0.557124	5.46881	1.95803e-05	0.00226042	2.64976	153	ANXA6	0.439835	-0.439835	5.58459	-2.28867	0.0263738	0.999952	-3.98672	153	CBLN2	-0.502414	0.502414	1.29749	0.0198738	0.82593	-4.11118	153	IGLV3-19	-1.07753	5.09148	0.0203453	0.998643	-3.30455	153
IQGAP3	0.558203	-0.558203	5.45158	5.40038e-09	6.60846e-07	10.1922	154	CCDC69	0.426225	-0.426225	5.32716	1.95816e-05	0.00226042	2.65443	154	CORO7-PAM16	-2.48748	2.48748	-2.31499	2.28866	0.0263749	0.999952	-4.43631	154	HMGB3P22	-0.847898	0.847898	-1.68369	0.0201203	0.82593	-4.44485	154	ESYT3	0.572265	-0.00909037	0.020368	0.998643	-3.70997	154
ANO10	-0.433297	0.433297	6.69982	5.65934e-09	6.88066e-07	10.1475	155	SLC22A5	-0.606276	0.606276	6.42139	1.95842e-05	0.00226042	2.65215	155	KCNJ13	-2.09564	2.09564	2.11123	2.28801	0.0264155	0.999952	-4.07934	155	SLC6A9	0.292017	-0.292017	2.2674	0.0201522	0.82593	-3.95704	155	RP4-799G3.2	-1.64151	0.0635584	0.0205357	0.998643	-4.11369	155
LINC00330	-2.19709	2.19709	-0.886036	5.79778e-09	6.99665e-07	9.86815	156	ASAH2	-1.74718	1.74718	6.92904	1.97852e-05	0.00226042	2.65506	156	RN7SL480P	-2.47266	2.47266	-4.55064	2.2849	0.0266106	0.999952	-4.51273	156	PLXND1	-0.403786	0.403786	5.71341	0.0201579	0.82593	-3.72739	156	TNFRSF9	0.994246	0.194619	0.0206396	0.998643	-3.662	156
SIRPG	0.967058	-0.967058	1.58374	5.82899e-09	6.99665e-07	10.2376	157	TOX2	0.769045	-0.769045	1.72572	1.97862e-05	0.00226042	2.66613	157	RP11-203J24.9	-1.82302	1.82302	-0.141727	2.2762	0.027165	0.999952	-4.27761	157	EIF2AK2	0.290339	-0.290339	6.78052	0.0201931	0.82593	-3.72972	157	FAM216A	0.757953	0.037352	0.0208967	0.998643	-3.70572	157
IGLV1-47	1.63294	-1.63294	5.60219	5.90219e-09	7.03967e-07	10.1105	158	SPAG5	0.60287	-0.60287	4.49627	1.98731e-05	0.00226042	2.65819	158	PPP1R3D	-0.403252	0.403252	3.80105	2.27601	0.0271771	0.999952	-4.04196	158	NFASC	-0.336945	0.336945	5.74257	0.0202065	0.82593	-3.72662	158	KYNU	0.79984	1.19851	0.0210567	0.998643	-3.52982	158
THSD4	-0.860053	0.860053	5.99921	5.95982e-09	7.0637e-07	10.0953	159	LHFPL2	-0.394392	0.394392	6.4689	2.00734e-05	0.00226042	2.62837	159	ZNF665	-0.5874	0.5874	0.438454	2.27519	0.0272301	0.999952	-4.28118	159	SLIT3	-0.46352	0.46352	4.80076	0.0203732	0.82593	-3.77255	159	MFAP1	-0.403184	3.23361	0.0214349	0.998643	-3.40523	159
RP11-680F8.1	-0.977985	0.977985	3.87427	6.03681e-09	7.08832e-07	10.1371	160	NPC1L1	-0.904071	0.904071	7.78112	2.01594e-05	0.00226042	2.64301	160	RP11-384F7.2	-1.68363	1.68363	-2.22129	2.27145	0.0274719	0.999952	-4.45663	160	LRRC36	-0.86514	0.86514	-2.01809	0.0205178	0.82593	-4.46585	160	RN7SL656P	2.28494	-3.102	0.021625	0.998643	-4.09311	160
SMIM6	-0.958432	0.958432	1.92753	6.05582e-09	7.08832e-07	10.1991	161	KIF22	0.41938	-0.41938	5.0934	2.01971e-05	0.00226042	2.62871	161	AC005336.4	-2.14722	2.14722	-0.201875	2.26585	0.0278372	0.999952	-4.25496	161	FAM72B	-0.497339	0.497339	0.253017	0.0205316	0.82593	-4.25768	161	ST8SIA5	0.741599	0.870119	0.0216275	0.998643	-3.5714	161
RP11-267C16.2	2.5529	-2.5529	-3.47034	6.67897e-09	7.76946e-07	8.59768	162	NCAPD3	0.362228	-0.362228	5.18105	2.02872e-05	0.00226042	2.62264	162	ST8SIA5	-0.647084	0.647084	0.814098	2.26552	0.0278592	0.999952	-4.26974	162	TRPM3	0.66293	-0.66293	2.44269	0.020534	0.82593	-3.92311	162	DLEU2	0.442131	2.84182	0.0218476	0.998643	-3.40121	162
EPHB1	0.780996	-0.780996	1.16923	7.042e-09	8.1415e-07	10.058	163	ARHGAP11B	0.485624	-0.485624	3.99454	2.04517e-05	0.00226042	2.64078	163	CRLS1	-0.481614	0.481614	5.70844	2.26015	0.0282142	0.999952	-3.99851	163	KIFC1	-0.390932	0.390932	3.76714	0.0205461	0.82593	-3.84756	163	CLEC7A	0.591607	2.75031	0.0219428	0.998643	-3.40556	163
BPHL	-0.591337	0.591337	5.39914	7.43475e-09	8.52538e-07	9.88521	164	FBXO32	-0.405561	0.405561	4.49047	2.05193e-05	0.00226042	2.61916	164	HCP5	0.717841	-0.717841	6.18428	-2.25937	0.0282659	0.999952	-4.00161	164	RPS6KA5	0.258164	-0.258164	5.86867	0.0206245	0.82593	-3.728	164	TMEM189-UBE2V1	3.3499	-1.48265	0.0219646	0.998643	-3.79588	164
LAX1	0.843041	-0.843041	3.11525	7.46451e-09	8.52538e-07	9.9551	165	G6PC	-2.05159	2.05159	5.42887	2.05664e-05	0.00226042	2.6103	165	RP11-503C24.6	-1.29347	1.29347	-0.789017	2.25637	0.0284664	0.999952	-4.35809	165	PIGZ	-0.359795	0.359795	1.66936	0.0206594	0.82593	-4.07061	165	KEL	1.37093	-1.89742	0.0219662	0.998643	-4.03929	165
CDC6	0.647075	-0.647075	3.59181	7.65326e-09	8.68829e-07	9.91199	166	CTC-558O2.1	-1.34237	1.34237	2.0717	2.06324e-05	0.00226042	2.6503	166	ARHGEF35	-1.40903	1.40903	4.34622	2.2516	0.028787	0.999952	-4.02535	166	ABCA2	-0.404072	0.404072	5.54772	0.0206966	0.82593	-3.74	166	RSBN1L	0.299812	5.37823	0.0220784	0.998643	-3.32023	166
KIF2C	0.622372	-0.622372	3.21197	7.95576e-09	8.85338e-07	9.88948	167	CENPF	0.706065	-0.706065	5.30987	2.08394e-05	0.00226042	2.59833	167	SNORD16	-2.01468	2.01468	-4.22299	2.25028	0.0288766	0.999952	-4.52511	167	RP11-936I5.1	-0.729817	0.729817	-0.855547	0.0207081	0.82593	-4.3829	167	ZNF229	-0.683735	1.79241	0.0222152	0.998643	-3.63833	167
IGKV3-20	1.10611	-1.10611	8.03992	7.97398e-09	8.85338e-07	9.84264	168	SCARB1	-0.856643	0.856643	5.87349	2.08497e-05	0.00226042	2.59148	168	FRMD3	0.753006	-0.753006	4.25452	-2.24934	0.0289404	0.999952	-4.09824	168	PPM1A	0.222803	-0.222803	7.03497	0.0208114	0.82593	-3.74573	168	HERC2P4	1.81029	-0.479022	0.0223739	0.998643	-3.64874	168
NOP58	0.386442	-0.386442	4.43217	8.05671e-09	8.85338e-07	9.8298	169	ANO6	-0.53286	0.53286	7.40657	2.09229e-05	0.00226042	2.60025	169	COL9A1	-1.1817	1.1817	0.353993	2.24821	0.0290172	0.999952	-4.25781	169	VSTM2L	-0.509727	0.509727	0.885472	0.0209859	0.82593	-4.18277	169	C22orf34	0.905254	2.82718	0.0224043	0.998643	-3.39797	169
WNT9B	-1.91682	1.91682	0.592052	8.08669e-09	8.85338e-07	9.87531	170	TMEM132E	-1.91883	1.91883	1.22957	2.09332e-05	0.00226042	2.6305	170	TRIM54	-0.848773	0.848773	1.00621	2.24416	0.0292943	0.999952	-4.21516	170	KIF1A	-0.33407	0.33407	3.07876	0.0209897	0.82593	-3.91196	170	RP11-162P23.2	-1.47824	3.89581	0.0224442	0.998643	-3.48204	170
CEP78	0.469216	-0.469216	4.3483	8.10078e-09	8.85338e-07	9.82687	171	LRRC73	-1.08196	1.08196	-0.0421208	2.13534e-05	0.00228322	2.48127	171	PRDM15	0.425478	-0.425478	4.65395	-2.24383	0.0293169	0.999952	-4.05284	171	SPRTN	0.187943	-0.187943	3.17962	0.0210257	0.82593	-3.88121	171	RP11-77K12.1	2.98801	-2.57077	0.0225146	0.998643	-4.01932	171
UGT1A5	-1.10359	1.10359	3.12366	8.11029e-09	8.85338e-07	9.88203	172	PSMD10P2	-1.1644	1.1644	-0.280924	2.13931e-05	0.00228322	2.43033	172	GC	-0.862561	0.862561	3.89602	2.24373	0.0293243	0.999952	-4.03434	172	C1QL1	-0.417514	0.417514	1.31127	0.0211098	0.82593	-4.11744	172	ZNF383	0.410842	3.89554	0.0226192	0.998643	-3.36659	172
PRF1	0.711191	-0.711191	2.9728	8.17257e-09	8.85338e-07	9.8734	173	SHF	-1.00037	1.00037	3.21165	2.16252e-05	0.00229465	2.59361	173	RP11-205M5.3	-1.81826	1.81826	-0.759999	2.24365	0.0293296	0.999952	-4.37491	173	PAK6	-0.868239	0.868239	-0.969772	0.0212025	0.82593	-4.39204	173	PKD2	0.336408	4.38448	0.0226636	0.998643	-3.35342	173
FOXM1	0.597213	-0.597213	4.69696	8.17452e-09	8.85338e-07	9.80647	174	MKLN1-AS	-0.612534	0.612534	1.90743	2.20559e-05	0.00232072	2.58876	174	KLHL4	1.79527	-1.79527	-0.741864	-2.24172	0.0294626	0.999952	-4.50592	174	TMEM107	-0.398255	0.398255	1.75983	0.0213697	0.82593	-4.05629	174	ASXL3	-1.70218	0.981747	0.0227909	0.998643	-3.90844	174
FTCD	-1.66642	1.66642	0.173646	8.70422e-09	9.3732e-07	9.76799	175	CDCA7L	0.4697	-0.4697	3.87774	2.21237e-05	0.00232072	2.56994	175	PSMB8-AS1	0.597632	-0.597632	3.81712	-2.23573	0.0298788	0.999952	-4.11757	175	XXbac-BPG116M5.17	1.67143	-1.67143	-2.11782	0.0214134	0.82593	-4.4243	175	FDXACB1	-0.704618	1.07951	0.0230245	0.998643	-3.79956	175
LAMA1	-1.57303	1.57303	1.23626	9.17398e-09	9.82294e-07	9.80219	176	DPEP1	-1.22109	1.22109	5.30722	2.2402e-05	0.00233656	2.52577	176	TMEM116	-0.451563	0.451563	3.42462	2.2329	0.0300774	0.999952	-4.08705	176	LANCL3	0.348081	-0.348081	0.45102	0.0214424	0.82593	-4.19136	176	RP11-286N22.14	0.83517	-0.479352	0.0230458	0.998643	-3.77904	176
RP11-278L15.6	-1.62849	1.62849	2.98592	9.31812e-09	9.92091e-07	9.76034	177	DHRS7	-0.708803	0.708803	5.27845	2.31571e-05	0.00240166	2.49389	177	TMEM18	-0.37137	0.37137	3.9299	2.23246	0.0301083	0.999952	-4.06289	177	C14orf93	-0.26587	0.26587	2.90662	0.0214711	0.82593	-3.93106	177	MAGI2	0.44036	2.41622	0.0231559	0.998643	-3.45628	177
SLC23A1	-1.42734	1.42734	4.66571	1.01243e-08	1.07186e-06	9.61232	178	CTC-251I16.1	-1.28613	1.28613	0.823955	2.34052e-05	0.00241376	2.51033	178	GPR68	0.786697	-0.786697	2.09555	-2.23032	0.0302593	0.999952	-4.26923	178	DLGAP2	-0.722008	0.722008	-0.729895	0.0219779	0.82593	-4.37922	178	POLR3A	-0.224544	5.17749	0.0233159	0.998643	-3.36182	178
SDR16C5	-1.76545	1.76545	1.68901	1.02927e-08	1.08361e-06	9.69768	179	KLHL6	0.661297	-0.661297	5.31875	2.38914e-05	0.00245014	2.47019	179	CCK	-1.0562	1.0562	5.21656	2.23011	0.0302745	0.999952	-4.01947	179	SERPINA3	1.3848	-1.3848	-1.5752	0.0221244	0.82593	-4.3748	179	AL592188.10	3.06206	-3.98604	0.0233397	0.998643	-4.19802	179
TTF2	0.281481	-0.281481	4.96765	1.04754e-08	1.09671e-06	9.55847	180	BLCAP	-0.304172	0.304172	6.40935	2.4119e-05	0.00245973	2.45586	180	PRDM1	0.738093	-0.738093	5.66869	-2.22877	0.030369	0.999952	-4.02889	180	ZNF28	0.282808	-0.282808	3.95604	0.0222103	0.82593	-3.8336	180	RP3-431P23.5	-0.990169	-0.0691282	0.0233729	0.998643	-4.0441	180
C4B	1.05674	-1.05674	5.33805	1.0691e-08	1.10897e-06	9.53485	181	GSG2	0.703512	-0.703512	2.22097	2.44252e-05	0.0024772	2.49373	181	APOM	-0.712912	0.712912	0.932884	2.22468	0.0306605	0.999952	-4.2737	181	PPP1R11	0.238871	-0.238871	5.94606	0.0222748	0.82593	-3.75634	181	ADAMTS9	-0.605136	2.99747	0.0233881	0.998643	-3.4795	181
SLC9A7	0.671335	-0.671335	4.50387	1.07101e-08	1.10897e-06	9.55087	182	TSHZ1	-0.72325	0.72325	5.42107	2.46337e-05	0.00248462	2.435	182	SCT	-1.35375	1.35375	1.28583	2.22431	0.0306867	0.999952	-4.19461	182	DNAJA2	0.260895	-0.260895	5.509	0.0223049	0.82593	-3.76075	182	WFIKKN1	0.98413	2.43583	0.0235004	0.998643	-3.4437	182
GINS1	0.551288	-0.551288	3.53264	1.0906e-08	1.11828e-06	9.57208	183	ZWINT	0.632177	-0.632177	3.99397	2.49634e-05	0.00249733	2.45775	183	STRCP1	-1.73471	1.73471	-1.67749	2.22421	0.0306943	0.999952	-4.41843	183	NT5DC2	-0.378925	0.378925	3.76924	0.022314	0.82593	-3.87144	183	CSF3R	0.583291	2.34736	0.0235668	0.998643	-3.47612	183
CERK	-0.59481	0.59481	6.76954	1.09187e-08	1.11828e-06	9.5107	184	F11	-0.839094	0.839094	3.67286	2.50318e-05	0.00249733	2.4489	184	NQO1	-0.901612	0.901612	5.91897	2.22106	0.0309203	0.999952	-4.02795	184	BCKDHA	0.368738	-0.368738	2.74868	0.0223212	0.82593	-3.9333	184	PMP22	-0.885619	5.71472	0.0236671	0.998643	-3.37359	184
ISX	-0.552921	0.552921	6.24351	1.12279e-08	1.13943e-06	9.47963	185	MEP1A	-0.881158	0.881158	8.20264	2.60077e-05	0.00257727	2.41207	185	JAKMIP2	0.825337	-0.825337	0.437232	-2.21014	0.0317167	0.999952	-4.41539	185	EAF1	0.164841	-0.164841	5.29483	0.0223574	0.82593	-3.76778	185	PDE3B	0.492129	4.78913	0.0241941	0.998643	-3.38432	185
HMGB3	0.641485	-0.641485	3.72199	1.12461e-08	1.13943e-06	9.53463	186	KRT18P32	-1.98372	1.98372	-1.76664	2.61138e-05	0.00257727	1.9089	186	CIT	0.534566	-0.534566	4.85977	-2.20997	0.0317292	0.999952	-4.06958	186	RP11-119D9.1	0.341271	-0.341271	4.00925	0.0225555	0.82593	-3.83081	186	PSMD7	-0.361626	4.84069	0.0245469	0.998643	-3.40418	186
FOXN3	-0.470939	0.470939	7.48861	1.13742e-08	1.14016e-06	9.48218	187	HMGB2	0.548162	-0.548162	5.18594	2.63424e-05	0.00258592	2.38024	187	SNX18P3	0.669078	-0.669078	1.67219	-2.20644	0.03199	0.999952	-4.30552	187	MAFG-AS1	-0.453278	0.453278	0.581595	0.0225938	0.82593	-4.22366	187	CH507-145C22.1	0.802461	-0.190246	0.0246138	0.998643	-3.79242	187
SLC22A23	-0.401393	0.401393	7.31426	1.13744e-08	1.14016e-06	9.479	188	EPHX1	-1.02618	1.02618	5.9296	2.7048e-05	0.002595	2.34911	188	C6orf48	-0.57001	0.57001	4.41731	2.20525	0.0320786	0.999952	-4.05047	188	PGK1	0.216179	-0.216179	7.43228	0.0226772	0.82593	-3.78775	188	TLR10	1.1686	1.08013	0.0249168	0.998643	-3.60902	188
FANCD2	0.481325	-0.481325	4.22682	1.17797e-08	1.17298e-06	9.46895	189	CLIC6	0.979078	-0.979078	2.05375	2.71435e-05	0.002595	2.39195	189	BTN2A3P	0.342117	-0.342117	3.61832	-2.20354	0.032206	0.999952	-4.12736	189	KLRD1	0.469423	-0.469423	3.36083	0.0227044	0.82593	-3.87077	189	TIGIT	0.703336	1.59949	0.0249268	0.998643	-3.56252	189
TMEM25	-0.775002	0.775002	6.29548	1.18262e-08	1.17298e-06	9.42997	190	KRT81	-1.95359	1.95359	-2.25398	2.72925e-05	0.002595	1.68311	190	NEXN	1.03282	-1.03282	2.38301	-2.20034	0.0324464	0.999952	-4.24944	190	AC233755.1	-1.20276	1.20276	1.75126	0.0227484	0.82593	-4.13039	190	RPL29P14	0.683477	-0.355165	0.0252049	0.998643	-3.87846	190
FBXO2	-1.50343	1.50343	3.19991	1.2161e-08	1.19987e-06	9.49294	191	ALDOB	-1.08719	1.08719	11.0694	2.7359e-05	0.002595	2.39319	191	FP236383.5	-3.44004	3.44004	-2.55886	2.19838	0.0325937	0.999952	-4.46898	191	CTB-50L17.7	-0.819071	0.819071	-1.06551	0.0227569	0.82593	-4.41121	191	ENTPD7	-0.527017	7.00069	0.0252253	0.998643	-3.4023	191
SYT11	0.479883	-0.479883	2.87912	1.23006e-08	1.20731e-06	9.48367	192	F10	-1.32436	1.32436	2.16907	2.73866e-05	0.002595	2.39071	192	VAMP1	0.539739	-0.539739	4.26991	-2.19527	0.0328296	0.999952	-4.09827	192	ADCK3	-0.292717	0.292717	5.92113	0.0230433	0.82593	-3.77059	192	CTD-3126B10.4	2.30532	-2.67371	0.0253298	0.998643	-4.07471	192
SLC16A5	-0.598408	0.598408	5.28201	1.2633e-08	1.23352e-06	9.3731	193	TOR1AIP2	-0.499289	0.499289	8.21889	2.74753e-05	0.002595	2.35841	193	KCNH2	0.661836	-0.661836	2.66302	-2.19466	0.0328758	0.999952	-4.20121	193	PCOLCE	-0.424664	0.424664	2.97461	0.0230509	0.82593	-3.95207	193	RP11-199F11.2	0.561712	1.5236	0.0256129	0.998643	-3.57787	193
TNFSF13B	0.924987	-0.924987	3.73712	1.29347e-08	1.25646e-06	9.39832	194	GLS	-0.615762	0.615762	8.33623	2.75476e-05	0.002595	2.35899	194	RP11-480I12.7	-1.20439	1.20439	0.581517	2.19398	0.0329278	0.999952	-4.24975	194	C10orf11	-0.350104	0.350104	1.13766	0.0231277	0.82593	-4.15417	194	PNMA6B	2.11803	-3.43665	0.0257423	0.998643	-4.20662	194
LMNB1	0.529432	-0.529432	5.51648	1.32594e-08	1.28141e-06	9.31975	195	GINS4	0.653199	-0.653199	2.68599	2.771e-05	0.002595	2.38144	195	CAMLG	-0.547227	0.547227	4.14673	2.19304	0.0329995	0.999952	-4.06833	195	TPM3	0.208143	-0.208143	7.5435	0.0231387	0.82593	-3.79812	195	AC131056.3	1.4516	-0.00738713	0.0258194	0.998643	-3.70773	195
CACNA2D4	-0.52277	0.52277	2.79988	1.33751e-08	1.28599e-06	9.41005	196	SLC5A1	-0.796324	0.796324	10.2345	2.78782e-05	0.002595	2.37282	196	ABCB6	-0.670575	0.670575	3.92436	2.18969	0.0332563	0.999952	-4.08061	196	AFF3	-0.326033	0.326033	3.6866	0.023149	0.82593	-3.88629	196	ATP6V0C	-0.456871	6.68578	0.0259185	0.998643	-3.41848	196
EDN1	-0.8868	0.8868	2.85874	1.36316e-08	1.304e-06	9.39169	197	TP73	1.39177	-1.39177	0.587603	2.79053e-05	0.002595	2.16444	197	MYOM2	-1.10456	1.10456	0.48632	2.18836	0.0333585	0.999952	-4.29424	197	RN7SL664P	-1.2143	1.2143	-4.87939	0.023164	0.82593	-4.54042	197	RP11-3P17.5	1.71853	-2.51378	0.0260841	0.998643	-4.07263	197
TPX2	0.600545	-0.600545	4.53418	1.37293e-08	1.30671e-06	9.30898	198	MKI67	0.79887	-0.79887	7.16909	2.79899e-05	0.002595	2.31968	198	C2	0.651351	-0.651351	5.99571	-2.18831	0.0333619	0.999952	-4.04995	198	CLEC10A	-0.439245	0.439245	3.98799	0.0231709	0.82593	-3.86439	198	JAKMIP1	1.12139	-1.29763	0.0261766	0.998643	-3.95638	198
PPAP2A	-0.389152	0.389152	5.59418	1.41267e-08	1.33778e-06	9.25857	199	E2F8	0.764855	-0.764855	3.5672	2.84543e-05	0.00261649	2.34668	199	IGHG3	1.30079	-1.30079	4.23941	-2.18819	0.0333716	0.999952	-4.17019	199	PPOX	-0.213931	0.213931	3.02533	0.0232187	0.82593	-3.93961	199	RP11-468E2.2	-2.01865	0.992555	0.0263061	0.998643	-4.1033	199
FRMD3	0.611237	-0.611237	3.93821	1.43567e-08	1.35276e-06	9.28992	200	SLC15A1	-1.08564	1.08564	8.16448	2.85067e-05	0.00261649	2.32792	200	FGF18	-0.870983	0.870983	-0.489377	2.18571	0.0335632	0.999952	-4.38961	200	PRSS16	0.267347	-0.267347	3.51579	0.0232469	0.82593	-3.8923	200	THRB	-1.07748	3.70349	0.0263244	0.998643	-3.52434	200
MYOM2	-1.00654	1.00654	0.91424	1.44906e-08	1.35858e-06	9.36562	201	ABHD6	-0.695234	0.695234	5.44313	2.89224e-05	0.00264144	2.28494	201	MRAS	0.452443	-0.452443	2.33934	-2.1849	0.033626	0.999952	-4.22379	201	VWA5B2	-0.383429	0.383429	3.2206	0.023415	0.82593	-3.93322	201	RP11-277P12.6	1.47347	-1.03447	0.0264482	0.998643	-3.87315	201
NEDD4L	-0.33196	0.33196	6.28016	1.49276e-08	1.39263e-06	9.20285	202	FOLH1	-0.562279	0.562279	8.2314	2.91432e-05	0.00264842	2.30428	202	RP11-126O1.5	-1.14455	1.14455	-2.14645	2.17975	0.0340281	0.999952	-4.50437	202	AL354822.1	0.819859	-0.819859	2.778	0.0234163	0.82593	-3.94369	202	CTD-2651B20.4	1.0827	0.769973	0.0265256	0.998643	-3.64075	202
IGSF9	-1.45989	1.45989	4.76894	1.50426e-08	1.39644e-06	9.22602	203	NR0B2	-1.05361	1.05361	4.8566	2.92958e-05	0.00264918	2.27883	203	ZNF559-ZNF177	2.64597	-2.64597	-1.21742	-2.1769	0.0342519	0.999952	-4.5359	203	FAM86B1	-0.418845	0.418845	0.670639	0.0234739	0.82593	-4.22378	203	C9orf9	-0.854228	0.315399	0.0265599	0.998643	-3.95626	203
RYR1	-0.937074	0.937074	2.83116	1.55275e-08	1.43172e-06	9.26745	204	C14orf180	-1.98514	1.98514	-3.02709	2.94423e-05	0.00264937	1.14205	204	CTD-2196E14.9	-2.54343	2.54343	-2.58644	2.1755	0.0343626	0.999952	-4.46591	204	AC005550.3	0.700732	-0.700732	1.81292	0.0234762	0.82593	-4.02318	204	GTF2H4	-0.444953	3.25495	0.0266029	0.998643	-3.52014	204
LINC00472	-0.75564	0.75564	2.69154	1.56391e-08	1.43172e-06	9.26572	205	LPIN2	-0.596231	0.596231	7.54484	2.96244e-05	0.00265275	2.27832	205	AC002310.13	-2.47963	2.47963	-3.95281	2.17474	0.034423	0.999952	-4.52434	205	GDF7	-0.788278	0.788278	0.0121415	0.023583	0.82593	-4.31439	205	AC138035.2	-1.38279	0.700898	0.0266618	0.998643	-4.07563	205
SLC19A1	-1.47762	1.47762	6.54176	1.56506e-08	1.43172e-06	9.16284	206	FBXO17	-1.03831	1.03831	2.24266	3.00998e-05	0.00267759	2.30391	206	KCP	-1.04234	1.04234	0.739636	2.17035	0.0347722	0.999952	-4.26172	206	PDGFRB	-0.312055	0.312055	5.30459	0.0237387	0.82593	-3.79661	206	RP5-881L22.5	-0.88973	-0.0149543	0.0267458	0.998643	-4.03374	206
SKA1	0.698345	-0.698345	2.22866	1.60196e-08	1.45308e-06	9.25385	207	BPHL	-0.611746	0.611746	5.26607	3.01935e-05	0.00267759	2.24583	207	UCK2	-0.392182	0.392182	5.62311	2.16973	0.034822	0.999952	-4.05705	207	CRISP3	0.823816	-0.823816	-5.27238	0.0238707	0.82593	-4.54082	207	GPRC5A	-0.765081	6.92077	0.0267956	0.998643	-3.43977	207
FAM213A	-0.777176	0.777176	6.62902	1.60382e-08	1.45308e-06	9.13669	208	NUP93	0.372266	-0.372266	4.3323	3.05435e-05	0.00269533	2.25918	208	ITGAD	-1.64872	1.64872	-2.49864	2.1688	0.0348963	0.999952	-4.48155	208	AC007381.3	-1.06978	1.06978	-4.24105	0.0239567	0.82593	-4.53622	208	IGLV5-45	0.998819	3.00669	0.0268516	0.998643	-3.48045	208
CLSTN2	-1.05498	1.05498	3.51286	1.61716e-08	1.45815e-06	9.19989	209	RP11-451G4.2	-1.16586	1.16586	0.714771	3.0855e-05	0.00269533	2.25782	209	GSDMB	0.405221	-0.405221	7.05235	-2.16654	0.035078	0.999952	-4.0628	209	EFEMP2	-0.341508	0.341508	3.52435	0.0239797	0.82593	-3.91477	209	LINC01215	1.34796	-2.0533	0.026865	0.998643	-4.09317	209
RETSAT	-0.672512	0.672512	7.98561	1.639e-08	1.47081e-06	9.13909	210	EGLN3	-0.726842	0.726842	5.52739	3.09594e-05	0.00269533	2.22094	210	LINC00996	-0.558469	0.558469	2.59162	2.16557	0.0351563	0.999952	-4.17019	210	UBE2C	-0.385103	0.385103	2.92385	0.0240117	0.82593	-3.96601	210	IL20RA	0.530465	2.45931	0.027006	0.998643	-3.52804	210
LRAT	-1.33621	1.33621	3.64896	1.71415e-08	1.52585e-06	9.14176	211	CPNE5	0.667634	-0.667634	3.91613	3.11161e-05	0.00269533	2.25563	211	SNORD32A	-2.16516	2.16516	-4.21682	2.16379	0.0353003	0.999952	-4.5276	211	TERF1	0.20107	-0.20107	4.53466	0.0242355	0.82593	-3.82747	211	RP11-466A19.5	0.795993	0.266352	0.0270523	0.998643	-3.73366	211
HAPLN2	-1.75962	1.75962	1.47245	1.72375e-08	1.52585e-06	9.20772	212	TCN2	-0.610122	0.610122	4.36987	3.11277e-05	0.00269533	2.23161	212	TMPRSS6	-1.49337	1.49337	1.40902	2.16363	0.0353127	0.999952	-4.18891	212	CD160	0.594915	-0.594915	1.58206	0.0242561	0.82593	-4.0495	212	DNAJC8	-0.296757	4.97422	0.0275024	0.998643	-3.46922	212
WARS	0.89535	-0.89535	6.14971	1.74385e-08	1.52585e-06	9.05305	213	DSCC1	0.871565	-0.871565	1.34786	3.17062e-05	0.00272333	2.21958	213	TFDP2	-0.310581	0.310581	6.54167	2.16159	0.0354785	0.999952	-4.0682	213	TRDV1	0.932438	-0.932438	-2.31777	0.0242903	0.82593	-4.4414	213	ZBTB25	0.38631	4.55335	0.0275584	0.998643	-3.46994	213
PSMD10P2	-1.15361	1.15361	0.0263385	1.74452e-08	1.52585e-06	9.11155	214	ABCC2	-1.21389	1.21389	7.00637	3.17478e-05	0.00272333	2.21097	214	CEP85	0.345888	-0.345888	3.91329	-2.16059	0.0355601	0.999952	-4.1341	214	PRKAG2	0.194633	-0.194633	5.54699	0.0242909	0.82593	-3.79164	214	AC217773.1	2.11636	-4.11972	0.0275621	0.998643	-4.30496	214
CDC25B	0.667389	-0.667389	5.81361	1.7482e-08	1.52585e-06	9.04998	215	RRAS2	-0.468667	0.468667	4.17325	3.23285e-05	0.00275302	2.20236	215	PECAM1	0.548269	-0.548269	6.16064	-2.1592	0.0356738	0.999952	-4.06281	215	PLK1	-0.306898	0.306898	3.976	0.0243086	0.82593	-3.87923	215	MT-TA	1.49036	-2.33776	0.0277178	0.998643	-4.09414	215
LINC00294	-0.487939	0.487939	3.78372	1.74892e-08	1.52585e-06	9.10955	216	FOXN3	-0.461332	0.461332	7.37105	3.23938e-05	0.00275302	2.19143	216	KIF1BP	0.409548	-0.409548	3.84174	-2.15523	0.0359995	0.999952	-4.14812	216	SLC16A10	0.2706	-0.2706	6.13374	0.024487	0.82593	-3.79135	216	STK24-AS1	0.565221	-0.105803	0.0277893	0.998643	-3.84178	216
GDPD2	-0.976577	0.976577	4.59252	1.80656e-08	1.56888e-06	9.0503	217	UGT2B7	-1.1879	1.1879	5.10512	3.2857e-05	0.00277952	2.16928	217	POLN	-0.552649	0.552649	1.29457	2.15513	0.036008	0.999952	-4.27866	217	HTR3A	-1.17803	1.17803	-2.47111	0.0245141	0.82593	-4.49278	217	TYMS	-0.439353	3.80942	0.0278228	0.998643	-3.52015	217
PRR5L	0.565515	-0.565515	3.47005	1.84589e-08	1.59568e-06	9.06702	218	U91328.19	-0.525867	0.525867	2.58052	3.32222e-05	0.00278132	2.21176	218	RP11-514P8.8	-3.54054	3.54054	0.200132	2.15468	0.0360451	0.999952	-4.24104	218	GPR158	-0.46162	0.46162	0.729333	0.0245365	0.82593	-4.21736	218	B3GNT3	-0.451188	6.56525	0.0281414	0.998643	-3.47004	218
ARRB1	-0.445598	0.445598	5.83568	1.88144e-08	1.61899e-06	8.97859	219	IFRD1	-0.468405	0.468405	5.76374	3.3283e-05	0.00278132	2.15261	219	UGT2B7	-1.41507	1.41507	4.8338	2.15385	0.0361134	0.999952	-4.07038	219	IGHV4-59	-0.462878	0.462878	6.44496	0.0246152	0.82593	-3.79531	219	AGPAT4-IT1	-1.0019	-0.368862	0.0281774	0.998643	-4.15059	219
KAZALD1	-0.892178	0.892178	3.69707	1.96311e-08	1.67492e-06	9.00446	220	CYB5A	-0.535358	0.535358	6.8022	3.33328e-05	0.00278132	2.15802	220	MT1A	-1.56005	1.56005	-2.04827	2.15351	0.0361419	0.999952	-4.44464	220	SLMAP	0.148748	-0.148748	7.052	0.0248149	0.82593	-3.80812	220	STRCP1	1.42806	-1.09545	0.0281966	0.998643	-3.9116	220
ABCG1	-0.871811	0.871811	5.22683	1.9718e-08	1.67492e-06	8.94483	221	MSRA	-0.485274	0.485274	5.04942	3.36113e-05	0.00279187	2.14824	221	LGR4	-0.377976	0.377976	6.51396	2.1527	0.0362089	0.999952	-4.07306	221	EBI3	-0.473067	0.473067	1.00513	0.0248446	0.82593	-4.18628	221	FOXD2	0.783749	-0.164776	0.0282278	0.998643	-3.81532	221
NCALD	0.775187	-0.775187	3.00731	1.9731e-08	1.67492e-06	9.02341	222	SEMA6A	-0.578695	0.578695	6.95355	3.46607e-05	0.00286606	2.12377	222	CCDC69	0.47044	-0.47044	5.44572	-2.15222	0.0362485	0.999952	-4.07732	222	RP11-830F9.7	-0.624728	0.624728	1.29825	0.0248965	0.82593	-4.16316	222	RFC4	-0.615545	2.44731	0.0282997	0.998643	-3.63742	222
OXT	-1.77442	1.77442	0.464674	1.98469e-08	1.67694e-06	9.02785	223	ACADM	-0.703145	0.703145	5.85888	3.51645e-05	0.0028887	2.10181	223	CCDC152	-1.42554	1.42554	1.40514	2.14954	0.0364715	0.999952	-4.19986	223	SDC3	-0.322554	0.322554	5.50087	0.0251744	0.82593	-3.81166	223	ERGIC1	-0.365924	7.51982	0.028464	0.998643	-3.48141	223
CLNK	0.936395	-0.936395	1.18312	1.99329e-08	1.67694e-06	9.06981	224	SKA1	0.748425	-0.748425	2.39961	3.54525e-05	0.0028887	2.15742	224	RP4-614O4.11	-1.64244	1.64244	-3.01891	2.14823	0.0365809	0.999952	-4.50647	224	RNASEL	0.216998	-0.216998	4.12233	0.0251794	0.82593	-3.86579	224	NKIRAS2	-0.288235	4.64473	0.0285416	0.998643	-3.49941	224
RP11-291B21.2	2.57098	-2.57098	-1.21591	2.02198e-08	1.69352e-06	8.74704	225	SLC6A13	-1.3373	1.3373	0.0749258	3.56666e-05	0.0028887	2.07462	225	FAM184A	-1.16699	1.16699	1.77685	2.14769	0.0366255	0.999952	-4.19213	225	NEDD9	0.369109	-0.369109	6.26706	0.0252232	0.82593	-3.80329	225	TENM1	0.979424	0.567347	0.0287658	0.998643	-3.71763	225
FBP1	-0.800656	0.800656	8.23526	2.05703e-08	1.71525e-06	8.9255	226	ASXL3	-1.08539	1.08539	0.188478	3.56894e-05	0.0028887	2.08053	226	FP236383.7	-3.21386	3.21386	-4.50685	2.14589	0.0367763	0.999952	-4.54378	226	CAB39	0.254237	-0.254237	6.69847	0.0254067	0.82593	-3.81065	226	DHDDS	-0.34746	5.19245	0.0288417	0.998643	-3.4944	226
SYT8	-1.26814	1.26814	1.52446	2.07684e-08	1.71997e-06	9.03022	227	MYZAP	-0.661254	0.661254	3.79189	3.58618e-05	0.0028887	2.11373	227	TMEM229A	-1.28854	1.28854	2.98313	2.14545	0.0368136	0.999952	-4.11947	227	NAT8L	-0.718095	0.718095	0.609194	0.0254525	0.82593	-4.25183	227	RP11-93B14.9	0.530669	2.32688	0.0289738	0.998643	-3.5852	227
GBP2	0.672872	-0.672872	5.72018	2.08094e-08	1.71997e-06	8.88128	228	ATP1A1	-0.445581	0.445581	10.7615	3.58786e-05	0.0028887	2.14434	228	SCN3B	-1.73795	1.73795	1.98345	2.14446	0.0368972	0.999952	-4.17051	228	NAPSA	-0.437085	0.437085	0.414574	0.0254813	0.82593	-4.26389	228	IFITM3	-0.627057	5.86451	0.0292627	0.998643	-3.49888	228
SLC2A9	-0.816582	0.816582	3.8905	2.1087e-08	1.72892e-06	8.92614	229	GRAMD1B	-1.01846	1.01846	6.69533	3.6265e-05	0.00290706	2.08113	229	THRIL	-1.58624	1.58624	-1.29623	2.14305	0.0370158	0.999952	-4.44175	229	STAG3	-0.381805	0.381805	1.17962	0.0254814	0.82593	-4.15835	229	MT-RNR1	1.82588	4.92308	0.0293384	0.998643	-3.49855	229
AQP10	-1.5754	1.5754	6.90495	2.11018e-08	1.72892e-06	8.87659	230	SLC2A7	-1.96462	1.96462	1.64851	3.64618e-05	0.00291013	2.13186	230	SLC4A10	-1.13714	1.13714	-1.24465	2.14049	0.0372324	0.999952	-4.43011	230	LILRB1	-0.353157	0.353157	3.15433	0.0255353	0.82593	-3.95966	230	TRGV5	1.28086	-0.770953	0.0295241	0.998643	-3.88949	230
CXCR2P1	1.56941	-1.56941	0.606986	2.11929e-08	1.72892e-06	9.00065	231	ANKH	-0.467791	0.467791	6.69279	3.71682e-05	0.00295367	2.05484	231	GP1BA	-1.49858	1.49858	-1.60086	2.13589	0.0376245	0.999952	-4.44717	231	USP14	0.213155	-0.213155	5.14251	0.0255977	0.82593	-3.82071	231	PRMT6	0.52497	3.51301	0.0297072	0.998643	-3.53812	231
ARHGEF37	-0.536016	0.536016	4.30059	2.1573e-08	1.74932e-06	8.88489	232	BTN3A3	0.420198	-0.420198	6.24297	3.81477e-05	0.00301843	2.02478	232	AJ003147.11	-0.609866	0.609866	0.563669	2.13431	0.0377608	0.999952	-4.33351	232	SMAD1	0.168525	-0.168525	4.34939	0.025628	0.82593	-3.85926	232	IL12RB2	-0.935348	0.367105	0.0297189	0.998643	-3.98192	232
AC007126.1	-1.23755	1.23755	1.77208	2.16287e-08	1.74932e-06	8.98764	233	CNN2	0.455849	-0.455849	5.8277	3.85632e-05	0.00303594	2.01595	233	CTD-2530H12.2	-1.50751	1.50751	-2.55781	2.13306	0.0378677	0.999952	-4.48062	233	ARNT2	-0.266134	0.266134	3.68316	0.0257047	0.82593	-3.91858	233	TRIM54	1.09742	1.09847	0.0303948	0.998643	-3.6527	233
ABHD6	-0.709073	0.709073	5.573	2.21414e-08	1.78314e-06	8.82534	234	ENPP3	-1.59086	1.59086	4.5803	3.86996e-05	0.00303594	2.02192	234	THAP7-AS1	-0.652917	0.652917	0.639899	2.13245	0.0379205	0.999952	-4.31015	234	GNG7	-0.383993	0.383993	3.71445	0.0257301	0.82593	-3.92108	234	GALNT14	1.00415	1.66985	0.030558	0.998643	-3.63057	234
REEP6	-0.820198	0.820198	7.65821	2.22397e-08	1.78343e-06	8.83644	235	ODF2	0.317786	-0.317786	4.38911	3.90407e-05	0.00304966	2.02894	235	RP11-365O16.6	-1.33664	1.33664	-1.02995	2.13223	0.0379399	0.999952	-4.41054	235	UBE2A	0.266855	-0.266855	5.05168	0.0258059	0.82593	-3.8255	235	RP11-689P11.2	0.881677	-0.428524	0.0306135	0.998643	-3.92971	235
GATSL2	-0.683086	0.683086	2.90909	2.2872e-08	1.82637e-06	8.89057	236	TRHDE	-0.83636	0.83636	4.39655	3.96546e-05	0.00307318	2.00414	236	LDOC1	0.780034	-0.780034	0.393719	-2.13097	0.0380484	0.999952	-4.43925	236	RANBP9	0.196513	-0.196513	4.80846	0.0259571	0.82593	-3.83743	236	AHSA1	-0.295362	4.71128	0.0306375	0.998643	-3.53992	236
HELLS	0.656794	-0.656794	4.99095	2.36584e-08	1.88119e-06	8.76844	237	MYOM2	-0.938135	0.938135	0.654894	3.97065e-05	0.00307318	2.02384	237	RP11-81H14.1	1.04002	-1.04002	0.782596	-2.12993	0.038139	0.999952	-4.41779	237	PSRC1	-0.400442	0.400442	2.08946	0.0259803	0.82593	-4.07239	237	RP13-467H17.1	0.984417	-0.889852	0.0308414	0.998643	-3.94312	237
MSH6	0.263359	-0.263359	4.99116	2.39675e-08	1.89776e-06	8.75563	238	ADSSL1	-0.681134	0.681134	2.05991	3.9844e-05	0.00307318	2.05074	238	RMND5A	-0.453981	0.453981	6.61055	2.12894	0.0382241	0.999952	-4.09259	238	AXL	-0.246923	0.246923	5.49456	0.0259935	0.82593	-3.82146	238	CRYBA2	0.808705	-0.0768337	0.0309972	0.998643	-3.82194	238
GNE	0.350947	-0.350947	4.03035	2.45409e-08	1.93504e-06	8.76774	239	RP11-798K3.2	-1.18154	1.18154	-0.404722	4.03838e-05	0.00309504	1.8809	239	C4orf36	-0.483458	0.483458	2.2742	2.12518	0.0385527	0.999952	-4.21487	239	PRPH	-0.579645	0.579645	1.23928	0.026069	0.82593	-4.17654	239	RP11-234B24.6	-0.808163	1.85097	0.0311559	0.998643	-3.74926	239
GNAZ	-0.701592	0.701592	2.19697	2.47179e-08	1.9369e-06	8.84477	240	XKRX	-1.42253	1.42253	-0.132723	4.04646e-05	0.00309504	1.93493	240	RN7SL396P	-2.41098	2.41098	-3.02754	2.1251	0.0385597	0.999952	-4.48979	240	ENDOD1	0.233098	-0.233098	5.32353	0.0260757	0.82593	-3.82125	240	ADGRV1	-1.36215	2.84083	0.0311781	0.998643	-3.68611	240
KLHL6	0.643455	-0.643455	5.18203	2.47749e-08	1.9369e-06	8.71933	241	NR6A1	-0.389205	0.389205	4.57124	4.10077e-05	0.0031166	1.97136	241	ZNF252P-AS1	-0.456969	0.456969	1.91161	2.1248	0.0385854	0.999952	-4.24086	241	LY75	0.315811	-0.315811	6.04681	0.026107	0.82593	-3.81434	241	AAGAB	-0.36015	4.72868	0.0311918	0.998643	-3.55184	241
AGXT	-1.11617	1.11617	0.0511359	2.48729e-08	1.9369e-06	8.79023	242	ZSCAN30	-0.405143	0.405143	4.09034	4.10861e-05	0.0031166	1.98129	242	RP11-290F5.2	0.764446	-0.764446	2.40687	-2.12415	0.0386429	0.999952	-4.27951	242	FGD2	-0.369657	0.369657	5.17117	0.0261715	0.82593	-3.83462	242	RP1-29C18.9	1.02335	1.00837	0.0314442	0.998643	-3.71828	242
NCAPD3	0.313652	-0.313652	5.13704	2.52518e-08	1.95832e-06	8.70139	243	ADAMTS15	1.03723	-1.03723	2.45645	4.16448e-05	0.0031457	2.01123	243	CYP21A1P	-1.899	1.899	-2.87316	2.12404	0.0386525	0.999952	-4.49852	243	TRIM5	0.204303	-0.204303	4.95317	0.0261884	0.82593	-3.83507	243	ADAM11	0.931316	-1.3335	0.031952	0.998643	-4.05613	243
SSUH2	-1.18451	1.18451	2.94323	2.54872e-08	1.96499e-06	8.78903	244	SLC30A1	-0.473327	0.473327	6.94716	4.18124e-05	0.0031457	1.94776	244	DUSP4	0.658041	-0.658041	3.42148	-2.12293	0.0387496	0.999952	-4.20485	244	RP11-238K6.1	0.985558	-0.985558	-0.232655	0.0262975	0.82593	-4.28902	244	FP236383.8	3.00224	-3.68122	0.0319702	0.998643	-4.18304	244
CLEC4F	-1.02658	1.02658	1.11976	2.55464e-08	1.96499e-06	8.83403	245	KIAA0125	0.775426	-0.775426	5.34587	4.2409e-05	0.00317419	1.93505	245	RP11-67A1.2	-1.86983	1.86983	-3.85383	2.11955	0.0390476	0.999952	-4.54119	245	GATA6-AS1	-0.268293	0.268293	3.51423	0.026327	0.82593	-3.93692	245	CICP14	1.23171	-0.806923	0.0320216	0.998643	-3.94142	245
RNF182	1.82217	-1.82217	-0.869076	2.58093e-08	1.97714e-06	8.63435	246	ZFYVE1	-0.489026	0.489026	5.08322	4.25369e-05	0.00317419	1.92765	246	TDRD10	-0.77215	0.77215	0.533895	2.11887	0.0391079	0.999952	-4.3192	246	STAB1	-0.402104	0.402104	7.60043	0.0263647	0.82593	-3.84017	246	TERF1	0.358369	4.52418	0.032059	0.998643	-3.56188	246
CXCL11	3.39096	-3.39096	-0.684397	2.61005e-08	1.99135e-06	8.63953	247	JAKMIP1	1.30945	-1.30945	-0.180157	4.34555e-05	0.00321725	1.59497	247	OTOP2	-2.07131	2.07131	-1.90443	2.11841	0.0391485	0.999952	-4.44936	247	MFI2-AS1	-0.668117	0.668117	-0.395522	0.0263915	0.82593	-4.36959	247	FOXD4L3	1.71388	-2.17186	0.0320874	0.998643	-4.06975	247
SP140L	0.288633	-0.288633	4.58317	2.63648e-08	2.00341e-06	8.67644	248	RP11-81A22.4	-0.998364	0.998364	0.222608	4.34645e-05	0.00321725	1.90761	248	SNORA71D	-1.83116	1.83116	-2.19627	2.11787	0.0391967	0.999952	-4.48328	248	FRMD4A	-0.195942	0.195942	4.21441	0.0263935	0.82593	-3.88609	248	KLRD1	0.739142	3.27013	0.0321588	0.998643	-3.59	248
SLC46A1	-1.22341	1.22341	9.053	2.66744e-08	2.01879e-06	8.69621	249	NCAPG2	0.619078	-0.619078	4.12446	4.47887e-05	0.00330195	1.91226	249	GJA5	1.11859	-1.11859	0.949141	-2.11787	0.0391968	0.999952	-4.39044	249	THAP5	0.314612	-0.314612	4.33258	0.0264617	0.82593	-3.86683	249	FNTB	-0.296042	3.65815	0.0322656	0.998643	-3.60149	249
TMEM86B	-1.0847	1.0847	3.8599	2.73876e-08	2.06447e-06	8.67711	250	CYP3A4	-2.41088	2.41088	8.0496	4.50143e-05	0.00330531	1.91421	250	MT-TM	-1.80476	1.80476	-2.52016	2.11717	0.0392587	0.999952	-4.47812	250	SLC28A2	0.5362	-0.5362	8.06858	0.0264748	0.82593	-3.86994	250	FAM114A1	-0.353585	5.53212	0.0323833	0.998643	-3.56141	250
RP11-290F5.1	0.664769	-0.664769	3.8985	2.8164e-08	2.11454e-06	8.64009	251	ABCG2	-0.855675	0.855675	6.94969	4.52771e-05	0.00331136	1.87614	251	DPF3	0.571365	-0.571365	1.95848	-2.11345	0.0395909	0.999952	-4.30752	251	LINC01588	-0.300837	0.300837	1.41956	0.0264828	0.82593	-4.13758	251	TTLL4	-0.302296	5.08709	0.0324939	0.998643	-3.56968	251
BICD1	0.588219	-0.588219	4.26292	2.90496e-08	2.15961e-06	8.59466	252	SH3KBP1	0.322611	-0.322611	4.85866	4.64191e-05	0.00338141	1.8562	252	THY1	0.58734	-0.58734	3.67437	-2.11235	0.0396901	0.999952	-4.1811	252	MBP	0.134319	-0.134319	6.29504	0.0269754	0.82593	-3.82667	252	ZCCHC9	0.457303	3.94369	0.0327076	0.998643	-3.58289	252
CRYM	-1.27574	1.27574	0.297968	2.90877e-08	2.15961e-06	8.66691	253	AKR1B10	-0.66916	0.66916	8.64535	4.75208e-05	0.00344798	1.85885	253	FCRL1	-1.43544	1.43544	0.912033	2.11224	0.0396995	0.999952	-4.27766	253	ZBTB43	0.212667	-0.212667	4.89731	0.0271854	0.82593	-3.85078	253	RIMBP2	0.331764	3.08654	0.0327346	0.998643	-3.616	253
CTDSP2	-0.324458	0.324458	7.37212	2.92156e-08	2.15961e-06	8.56616	254	INSR	-0.606344	0.606344	7.51667	4.79106e-05	0.00345473	1.8304	254	EFHD1	-0.86254	0.86254	1.34151	2.11082	0.0398276	0.999952	-4.25564	254	CARD14	0.733376	-0.733376	-0.49928	0.0273854	0.82593	-4.34131	254	ANXA5	-0.59414	5.79866	0.0327544	0.998643	-3.5687	254
BATF2	0.758239	-0.758239	3.94992	2.94065e-08	2.15961e-06	8.59583	255	NR1I3	-1.15057	1.15057	1.62315	4.79902e-05	0.00345473	1.88303	255	HLA-C	0.644629	-0.644629	10.1314	-2.11043	0.0398623	0.999952	-4.17337	255	ANOS1	-0.408228	0.408228	0.230423	0.0275053	0.82593	-4.29545	255	RP11-141B14.1	-0.480937	1.17863	0.0327823	0.998643	-3.83472	255
NHS	0.529682	-0.529682	3.14534	2.94505e-08	2.15961e-06	8.63097	256	CD207	-0.994047	0.994047	0.180215	4.90237e-05	0.00351052	1.79952	256	MIR3648-2	-4.03537	4.03537	1.30455	2.10669	0.0402003	0.999952	-4.18979	256	SLC6A20	0.366552	-0.366552	6.88369	0.027568	0.82593	-3.84355	256	STAMBPL1	0.348813	3.53235	0.0331193	0.998643	-3.60514	256
MARC2	-0.718451	0.718451	5.63722	2.94518e-08	2.15961e-06	8.54758	257	TEX35	-1.71934	1.71934	-0.933609	4.92313e-05	0.00351052	1.64232	257	OTUB2	1.11725	-1.11725	1.40556	-2.10652	0.040216	0.999952	-4.39758	257	ITGA6	0.324441	-0.324441	8.45202	0.0276023	0.82593	-3.89641	257	SH3BGRL3	-0.449074	5.9992	0.0334365	0.998643	-3.57894	257
NOLC1	0.449592	-0.449592	5.11754	2.95916e-08	2.16145e-06	8.54854	258	CHRFAM7A	-0.707127	0.707127	2.35677	4.9339e-05	0.00351052	1.8519	258	LTA	1.69194	-1.69194	-1.09503	-2.10613	0.0402514	0.999952	-4.5288	258	EXT2	0.177164	-0.177164	5.79631	0.0276166	0.82593	-3.83518	258	ACSS3	0.575741	1.21271	0.0335663	0.998643	-3.747	258
MS4A15	-1.93097	1.93097	-1.76677	3.09665e-08	2.25314e-06	8.07428	259	IGKV3-20	1.03304	-1.03304	8.25791	4.95638e-05	0.00351291	1.80078	259	PTGS1	0.563827	-0.563827	4.95173	-2.10455	0.0403955	0.999952	-4.12177	259	C14orf132	-0.272915	0.272915	3.97844	0.0276169	0.82593	-3.91945	259	PPP4R1L	-0.333237	3.62973	0.0338601	0.998643	-3.63435	259
CDCA7L	0.444978	-0.444978	3.80519	3.12522e-08	2.26518e-06	8.54344	260	MCUR1	-0.312187	0.312187	5.80062	4.98132e-05	0.00351426	1.77528	260	TTR	-0.902855	0.902855	0.349203	2.10263	0.0405709	0.999952	-4.34306	260	BCL2L15	0.300514	-0.300514	6.52444	0.0276449	0.82593	-3.83871	260	CADPS	0.357756	3.77461	0.0338637	0.998643	-3.60897	260
CYB5A	-0.584604	0.584604	6.91049	3.2211e-08	2.32573e-06	8.46396	261	AQP10	-1.74411	1.74411	6.58286	4.99658e-05	0.00351426	1.78672	261	SMOC2	0.957747	-0.957747	5.17877	-2.10119	0.0407025	0.999952	-4.13576	261	FAHD1	0.292924	-0.292924	5.50816	0.0276924	0.82593	-3.83868	261	PCDHB7	0.61014	0.14584	0.0339242	0.998643	-3.87451	261
MS4A10	-1.63927	1.63927	6.69055	3.24229e-08	2.3321e-06	8.4592	262	IL18	-0.601309	0.601309	4.28069	5.01726e-05	0.00351534	1.79015	262	ECHDC3	-1.03367	1.03367	1.45293	2.10084	0.0407352	0.999952	-4.24089	262	TMEM44-AS1	-0.345647	0.345647	1.41487	0.0277222	0.82593	-4.15088	262	UPF3B	-0.502167	2.57005	0.0339355	0.998643	-3.70568	262
RAD51	0.557946	-0.557946	1.61567	3.33648e-08	2.39072e-06	8.57179	263	RAD54L	0.629262	-0.629262	3.17841	5.03877e-05	0.00351699	1.82772	263	MCOLN3	-0.803201	0.803201	3.95017	2.10028	0.0407862	0.999952	-4.12424	263	TMEM100	-0.37705	0.37705	1.28638	0.0277293	0.82593	-4.18519	263	RPRD1B	-0.279523	5.13997	0.0339804	0.998643	-3.59612	263
MTFR1L	-0.387479	0.387479	5.80127	3.36343e-08	2.4009e-06	8.41552	264	SLC25A44	-0.402962	0.402962	6.11813	5.09205e-05	0.00352275	1.75581	264	BTN3A1	0.489859	-0.489859	6.56627	-2.09662	0.0411241	0.999952	-4.10304	264	PRDM4	0.146692	-0.146692	5.50701	0.0278399	0.82593	-3.84155	264	RSPH1	0.400638	1.88017	0.0343277	0.998643	-3.69913	264
RMND5A	-0.38376	0.38376	6.74354	3.39063e-08	2.41119e-06	8.41185	265	SLC4A4	-0.628482	0.628482	8.4499	5.12118e-05	0.00352275	1.78563	265	TNFSF15	-1.08514	1.08514	4.29925	2.09546	0.041232	0.999952	-4.10687	265	FP671120.2	2.25943	-2.25943	-2.47061	0.0279385	0.82593	-4.43604	265	RP11-334C17.5	0.604787	3.35467	0.0344994	0.998643	-3.62929	265
CA7	-1.75398	1.75398	1.90091	3.4154e-08	2.41696e-06	8.55277	266	SLC30A4	-0.435798	0.435798	6.00346	5.13284e-05	0.00352275	1.7479	266	OTOGL	2.31354	-2.31354	-1.45484	-2.0935	0.0414138	0.999952	-4.54623	266	INADL	0.211018	-0.211018	7.06884	0.0279596	0.82593	-3.85173	266	RP11-514P8.8	3.50292	-0.594712	0.0346904	0.998643	-3.87081	266
TREH	-1.26908	1.26908	6.20417	3.43003e-08	2.41696e-06	8.40085	267	CDC45	0.671212	-0.671212	2.3574	5.13422e-05	0.00352275	1.82184	267	ERC1	0.277679	-0.277679	5.78666	-2.08986	0.0417541	0.999952	-4.1066	267	GORASP2	0.220628	-0.220628	5.82863	0.027973	0.82593	-3.83949	267	ACACA	-0.427456	5.93192	0.03485	0.998643	-3.60503	267
LAMB2	-0.812503	0.812503	6.71054	3.43723e-08	2.41696e-06	8.39855	268	ABHD17B	-0.431176	0.431176	4.95158	5.15597e-05	0.00352275	1.75055	268	IL12RB2	0.871183	-0.871183	0.703086	-2.08872	0.0418618	0.999952	-4.43327	268	TOR1AIP2	0.260443	-0.260443	8.34284	0.0279808	0.82593	-3.89605	268	RP11-29H23.5	1.54131	-2.46935	0.0348544	0.998643	-4.20644	268
SLC52A3	-0.892441	0.892441	5.17219	3.45362e-08	2.41946e-06	8.40319	269	HECA	-0.301211	0.301211	6.50139	5.17906e-05	0.00352275	1.74245	269	HLA-DQA2	-1.3605	1.3605	2.35347	2.08837	0.041894	0.999952	-4.19409	269	CHST15	-0.303246	0.303246	4.86009	0.0280089	0.82593	-3.872	269	HLA-DQB2	1.36185	0.917523	0.0350101	0.998643	-3.72905	269
LAP3	0.656986	-0.656986	6.36391	3.51402e-08	2.45265e-06	8.37458	270	MYBL2	0.770845	-0.770845	4.69143	5.18135e-05	0.00352275	1.76359	270	TRIB2	0.39345	-0.39345	5.35713	-2.08827	0.0419034	0.999952	-4.11973	270	GTSE1	-0.311444	0.311444	3.15446	0.0280112	0.82593	-3.98722	270	MILR1	0.741061	0.825953	0.0351124	0.998643	-3.79297	270
NEU4	-1.53906	1.53906	4.45939	3.55838e-08	2.47445e-06	8.40477	271	SCAMP5	-1.05633	1.05633	5.87945	5.27541e-05	0.00356736	1.72464	271	SEC14L1	0.335097	-0.335097	6.63151	-2.08068	0.0426236	0.999952	-4.11393	271	VKORC1L1	0.23585	-0.23585	5.47601	0.0281673	0.82593	-3.84572	271	CERKL	0.472969	1.12613	0.0351179	0.998643	-3.76654	271
VWCE	-1.47168	1.47168	0.799534	3.58479e-08	2.48365e-06	8.50468	272	C9orf91	0.345081	-0.345081	3.90352	5.28584e-05	0.00356736	1.76172	272	AKR1C3	-0.651865	0.651865	7.48888	2.08032	0.0426575	0.999952	-4.14629	272	C10orf128	-0.279503	0.279503	3.23801	0.0281842	0.82593	-3.97982	272	FAM66C	0.737919	0.302131	0.0353704	0.998643	-3.86676	272
SLC39A4	-1.23564	1.23564	7.65543	3.6204e-08	2.49914e-06	8.36599	273	FAM64A	0.737094	-0.737094	0.910362	5.32358e-05	0.00357967	1.72837	273	LAP3	0.714184	-0.714184	6.70122	-2.07966	0.0427214	0.999952	-4.11419	273	PCDHA7	-0.845746	0.845746	-1.81798	0.028719	0.82593	-4.47347	273	SGPP1	0.493913	3.91371	0.0353998	0.998643	-3.63116	273
AMFR	-0.522067	0.522067	7.29723	3.6534e-08	2.5106e-06	8.34835	274	POP1	0.412461	-0.412461	2.6649	5.43624e-05	0.00362846	1.76606	274	SDR16C5	-1.52698	1.52698	0.778332	2.0788	0.042804	0.999952	-4.24299	274	CTD-2562J17.6	-0.220092	0.220092	4.24636	0.0288167	0.82593	-3.91214	274	FAM150B	0.803887	0.663309	0.0354285	0.998643	-3.80292	274
PTGR1	-0.797046	0.797046	7.45415	3.67299e-08	2.5106e-06	8.34668	275	BMP7	0.798395	-0.798395	2.3985	5.44711e-05	0.00362846	1.76821	275	TLE4	0.280184	-0.280184	4.60502	-2.07842	0.0428398	0.999952	-4.14485	275	CAMKMT	0.178721	-0.178721	2.7605	0.028836	0.82593	-4.01044	275	SLC35G2	0.598926	0.167571	0.0355446	0.998643	-3.88666	275
PARP9	0.784098	-0.784098	6.12736	3.67698e-08	2.5106e-06	8.32971	276	RP11-231P20.2	-1.39576	1.39576	-1.21201	5.46157e-05	0.00362846	1.44361	276	TNFRSF8	2.15951	-2.15951	-0.593925	-2.07759	0.0429193	0.999952	-4.53042	276	NDUFA7	1.35008	-1.35008	-4.81453	0.0288693	0.82593	-4.52932	276	ACTBP9	-1.29209	1.00375	0.0355889	0.998643	-3.9659	276
IGKV1D-39	1.26439	-1.26439	7.41307	3.72703e-08	2.53559e-06	8.33606	277	FLVCR2	-0.5771	0.5771	5.62715	5.47521e-05	0.00362846	1.68806	277	AC091729.9	-0.641088	0.641088	0.381441	2.07577	0.0430947	0.999952	-4.37195	277	RP11-187E13.1	-0.707084	0.707084	-1.46107	0.0288835	0.82593	-4.43833	277	IFITM2	-0.594562	3.81789	0.0356215	0.998643	-3.66271	277
BRCA1	0.600243	-0.600243	4.07555	3.7503e-08	2.54225e-06	8.35533	278	RP11-480I12.5	-0.756692	0.756692	1.84563	5.49724e-05	0.00362996	1.75934	278	RP11-498C9.2	-1.72384	1.72384	-0.193662	2.07479	0.0431894	0.999952	-4.38423	278	SIGLEC11	-0.410836	0.410836	1.51285	0.0289714	0.82593	-4.15425	278	CD9	-0.653179	5.50482	0.0357019	0.998643	-3.62458	278
GPX4	-0.899496	0.899496	6.64221	3.78658e-08	2.55637e-06	8.30486	279	LINC00282	-0.781998	0.781998	1.13136	5.52655e-05	0.00363623	1.75047	279	FICD	0.550686	-0.550686	3.61065	-2.07297	0.0433653	0.999952	-4.20921	279	APOD	-0.410605	0.410605	1.94756	0.029062	0.82593	-4.12365	279	ERO1LB	0.467844	4.63147	0.0357402	0.998643	-3.62563	279
IGKV6-21	1.36006	-1.36006	2.52123	3.80716e-08	2.55637e-06	8.41428	280	AHCYL1	-0.404641	0.404641	8.15504	5.6615e-05	0.00370866	1.6847	280	AC022007.5	0.870548	-0.870548	-0.570041	-2.07242	0.0434188	0.999952	-4.49603	280	PDIA3P1	0.221895	-0.221895	2.16622	0.0291172	0.82593	-4.06335	280	RNASE1	-0.700094	5.91702	0.0357808	0.998643	-3.62243	280
PSMB8-AS1	0.530309	-0.530309	3.49819	3.81183e-08	2.55637e-06	8.36618	281	RP11-158H5.7	-0.314871	0.314871	2.71295	5.67704e-05	0.00370866	1.71976	281	RP11-598P20.5	-2.96806	2.96806	-4.26396	2.07174	0.0434851	0.999952	-4.55071	281	SAPCD2	-0.514655	0.514655	4.07738	0.0291363	0.82593	-3.93756	281	ASH1L-AS1	0.544388	1.414	0.0358881	0.998643	-3.76095	281
DPEP1	-1.15487	1.15487	5.58491	3.83691e-08	2.56286e-06	8.29564	282	BST1	-0.6491	0.6491	4.58526	5.73248e-05	0.0037316	1.65815	282	CCRN4L	1.05344	-1.05344	2.67574	-2.07052	0.0436044	0.999952	-4.30513	282	DPP7	-0.371381	0.371381	5.46482	0.0291772	0.82593	-3.86505	282	WDR53	-0.403035	1.63352	0.0360449	0.998643	-3.8099	282
SLC1A7	-1.20243	1.20243	3.26836	3.84871e-08	2.56286e-06	8.37722	283	UGT1A1	-0.958732	0.958732	7.57989	5.83728e-05	0.00377694	1.65051	283	TTF2	0.342163	-0.342163	5.09249	-2.07027	0.0436285	0.999952	-4.13445	283	VPS4B	0.208848	-0.208848	5.89435	0.0292066	0.82593	-3.85465	283	FDFT1	-0.403763	6.18086	0.0362885	0.998643	-3.62922	283
TM6SF2	-0.623986	0.623986	6.92536	3.90913e-08	2.59393e-06	8.27664	284	CA7	-1.79723	1.79723	1.52808	5.86546e-05	0.00377694	1.70105	284	VLDLR	-0.619613	0.619613	1.10271	2.0701	0.043645	0.999952	-4.31302	284	C1QTNF4	-0.875024	0.875024	-1.04078	0.0293293	0.82593	-4.43547	284	CITF22-1A6.3	0.627191	0.45333	0.0368419	0.998643	-3.87578	284
OTOP3	-0.994431	0.994431	7.01683	3.92512e-08	2.5954e-06	8.27463	285	PHF19	0.413679	-0.413679	4.01801	5.88635e-05	0.00377694	1.66013	285	GRIK2	-0.791964	0.791964	-0.505943	2.06678	0.04397	0.999952	-4.41868	285	CFI	0.364884	-0.364884	5.10413	0.0293437	0.82593	-3.86664	285	NME6	-0.249422	3.72624	0.0368758	0.998643	-3.67565	285
MAPRE3	-0.54008	0.54008	2.71037	3.94687e-08	2.60066e-06	8.3739	286	PPARGC1A	-0.826472	0.826472	4.33456	5.91137e-05	0.00377694	1.6335	286	SNHG25	-1.11375	1.11375	-1.08084	2.06479	0.0441657	0.999952	-4.44613	286	CD27	-0.410696	0.410696	3.42799	0.0294753	0.82593	-3.98302	286	ITGA7	0.746431	4.19487	0.0370045	0.998643	-3.64841	286
CIB2	-1.13791	1.13791	4.48117	4.07902e-08	2.67704e-06	8.26741	287	IRF8	0.395751	-0.395751	6.06876	5.92321e-05	0.00377694	1.61403	287	STK40	0.428134	-0.428134	5.51768	-2.06336	0.0443061	0.999952	-4.13114	287	XXbac-B135H6.15	-0.483143	0.483143	0.908581	0.0294821	0.82593	-4.2316	287	HERC2P3	1.03414	4.06744	0.0371422	0.998643	-3.65359	287
LCP2	0.458341	-0.458341	4.9731	4.0912e-08	2.67704e-06	8.23844	288	KIFC1	0.647969	-0.647969	4.06189	5.9293e-05	0.00377694	1.65445	288	AMER3	-0.574358	0.574358	0.949282	2.06301	0.0443412	0.999952	-4.3231	288	VIM	-0.294781	0.294781	7.58533	0.0295555	0.82593	-3.87908	288	TTF2	-0.247048	4.81205	0.0373043	0.998643	-3.6566	288
SLC5A11	-1.45855	1.45855	2.46113	4.14375e-08	2.69474e-06	8.34443	289	CYP3A5	-0.707121	0.707121	8.4802	5.96544e-05	0.00377694	1.64612	289	GLIPR2	0.457543	-0.457543	3.82908	-2.06289	0.0443534	0.999952	-4.19736	289	GAL3ST4	-0.286628	0.286628	2.76999	0.0295671	0.82593	-4.03069	289	KCTD21-AS1	1.08869	0.354094	0.0375016	0.998643	-3.84752	289
IKZF2	1.10002	-1.10002	3.58726	4.14686e-08	2.69474e-06	8.28085	290	FANCA	0.511914	-0.511914	5.10834	5.96674e-05	0.00377694	1.61891	290	BRD8	0.370292	-0.370292	4.89773	-2.06226	0.0444154	0.999952	-4.14665	290	ANKRD13B	-0.468817	0.468817	1.29927	0.0295805	0.82593	-4.18912	290	B3GAT1	0.840835	0.525342	0.0381507	0.998643	-3.85526	290
SLC6A13	-1.44605	1.44605	0.572358	4.17924e-08	2.69715e-06	8.34877	291	RCC2	0.327834	-0.327834	6.55052	6.05284e-05	0.00381828	1.59553	291	AL353644.4	-2.72649	2.72649	1.13385	2.06019	0.0446204	0.999952	-4.27608	291	HEYL	-0.406708	0.406708	1.90949	0.0296502	0.82593	-4.12678	291	PINLYP	0.511861	0.679079	0.038341	0.998643	-3.88349	291
WNT3	-0.902769	0.902769	2.58728	4.18509e-08	2.69715e-06	8.32625	292	GAL3ST1	-1.08404	1.08404	4.01176	6.14743e-05	0.00386467	1.60403	292	GRHL1	0.995754	-0.995754	1.70869	-2.06019	0.0446212	0.999952	-4.36111	292	RP11-484D2.3	-0.261349	0.261349	0.293137	0.0296605	0.82593	-4.29213	292	RPUSD2	-0.358911	2.21337	0.0386536	0.998643	-3.78354	292
SMIM24	-0.837824	0.837824	8.88164	4.19349e-08	2.69715e-06	8.2548	293	STKLD1	-0.902147	0.902147	-1.07317	6.2095e-05	0.00389037	1.32579	293	IQGAP3	0.658609	-0.658609	5.71911	-2.05821	0.0448185	0.999952	-4.1353	293	ZNF830	0.191104	-0.191104	2.61404	0.0296994	0.82593	-4.03033	293	DUSP3	-0.437674	6.21025	0.038731	0.998643	-3.66955	293
CXCR6	0.812506	-0.812506	2.26476	4.21764e-08	2.70345e-06	8.32505	294	GDPD2	-1.03132	1.03132	4.3958	6.24504e-05	0.0038929	1.58048	294	RSPH1	-0.406918	0.406918	1.89374	2.05812	0.0448273	0.999952	-4.2849	294	FKBP10	-0.386659	0.386659	3.80395	0.0297563	0.82593	-3.96252	294	MYT1	0.580553	0.163024	0.0387414	0.998643	-3.93184	294
CDH16	-1.14642	1.14642	1.05334	4.23484e-08	2.70527e-06	8.35542	295	IGHV3-48	1.32244	-1.32244	5.32401	6.25596e-05	0.0038929	1.58025	295	DCAKD	0.308853	-0.308853	4.02426	-2.05647	0.0449921	0.999952	-4.18261	295	ITGA9	-0.276235	0.276235	5.8572	0.0299251	0.82593	-3.86614	295	C11orf24	-0.491956	6.42402	0.0390714	0.998643	-3.67463	295
ADAMTS15	0.831738	-0.831738	2.26172	4.30597e-08	2.74142e-06	8.30428	296	RP3-462C17.1	-1.93002	1.93002	-1.77801	6.37428e-05	0.00395313	1.19458	296	SERPING1	0.66499	-0.66499	4.96237	-2.05443	0.0451966	0.999952	-4.15943	296	DNM1	-0.428348	0.428348	2.82826	0.0299844	0.82593	-4.03702	296	IGHV1OR15-1	2.17814	-2.09029	0.0390754	0.998643	-4.08983	296
SAT2	-0.989573	0.989573	6.32297	4.41416e-08	2.80084e-06	8.15501	297	BATF2	0.762449	-0.762449	4.1987	6.45522e-05	0.00398985	1.57479	297	PKD1P5	-1.69173	1.69173	4.08878	2.05306	0.0453344	0.999952	-4.13892	297	AXDND1	0.591456	-0.591456	1.88303	0.0300204	0.82593	-4.09509	297	GPR25	1.59858	-2.69107	0.0391253	0.998643	-4.23156	297
PDK2	-0.647116	0.647116	5.84862	4.51452e-08	2.85491e-06	8.1317	298	CDC20	0.869395	-0.869395	4.02167	6.56406e-05	0.00404351	1.56581	298	CACNA1I	-0.836692	0.836692	-0.181154	2.05226	0.0454151	0.999952	-4.39145	298	ERN1	-0.15876	0.15876	6.074	0.0300393	0.82593	-3.86505	298	RP11-461F11.2	1.22998	-2.49456	0.039878	0.998643	-4.20686	298
NR1H3	-0.50579	0.50579	5.54505	4.60321e-08	2.90125e-06	8.11507	299	RP11-800A3.4	-0.754378	0.754378	2.78757	6.64647e-05	0.00408058	1.56971	299	CA11	-0.769215	0.769215	1.56505	2.05139	0.0455037	0.999952	-4.2724	299	DUSP26	-0.449048	0.449048	0.589756	0.03012	0.82593	-4.2715	299	MYCT1	-0.987111	1.85644	0.0399699	0.998643	-3.87486	299
NCAPG2	0.568926	-0.568926	4.00326	4.66575e-08	2.93087e-06	8.14751	300	WDR62	0.727714	-0.727714	3.03835	6.77028e-05	0.00414273	1.56151	300	GBGT1	-0.456897	0.456897	2.82161	2.0512	0.0455223	0.999952	-4.21234	300	FOLH1	0.335121	-0.335121	8.38118	0.03016	0.82593	-3.92299	300	THAP7-AS1	0.630566	0.741087	0.0400865	0.998643	-3.84423	300
PAG1	-0.472822	0.472822	6.58185	4.68957e-08	2.93604e-06	8.09614	301	ABAT	-0.501094	0.501094	6.60398	6.91151e-05	0.0042151	1.47545	301	CTAGE8	-2.48873	2.48873	2.06053	2.04958	0.0456863	0.999952	-4.23182	301	HIST1H3B	-0.65423	0.65423	5.47909	0.0303281	0.82593	-3.88524	301	KIAA1549L	-1.76308	-1.17104	0.0401856	0.998643	-4.34159	301
APOA1-AS	-2.55495	2.55495	-1.32303	4.81163e-08	3.00249e-06	7.8232	302	IGKV1-12	1.3526	-1.3526	4.55429	7.0299e-05	0.00427311	1.49427	302	CD207	-1.10229	1.10229	0.00338173	2.04673	0.0459765	0.999952	-4.36971	302	RP11-334C17.5	-0.37664	0.37664	3.23655	0.0303819	0.82593	-4.00204	302	CASP7	-0.528703	6.05679	0.04029	0.998643	-3.6944	302
MSLN	-1.73884	1.73884	1.61528	4.86785e-08	3.02694e-06	8.22121	303	EPHB1	0.777389	-0.777389	1.20898	7.09681e-05	0.00429954	1.50497	303	PCDHGA3	-0.798591	0.798591	-0.281663	2.04577	0.0460748	0.999952	-4.40114	303	TMEM33	0.23497	-0.23497	6.53769	0.030436	0.82593	-3.87288	303	IGHV4-34	0.827895	3.94049	0.0403655	0.998643	-3.70528	303
KLRC4	2.14904	-2.14904	-1.1016	4.88805e-08	3.02694e-06	7.96959	304	POLA2	0.358998	-0.358998	4.42364	7.15721e-05	0.00432187	1.46602	304	RRAS2	-0.536615	0.536615	4.05983	2.04296	0.0463624	0.999952	-4.15987	304	TTC7B	-0.236289	0.236289	2.74077	0.0304807	0.82593	-4.04318	304	RNF25	-0.327947	2.66476	0.0403843	0.998643	-3.77316	304
IGHV3-7	1.13587	-1.13587	6.07428	4.899e-08	3.02694e-06	8.05448	305	PHLPP2	-0.766935	0.766935	6.812	7.23523e-05	0.00435466	1.43724	305	TDRD12	-1.42747	1.42747	-2.29233	2.04293	0.0463663	0.999952	-4.501	305	SNORD15A	-1.91472	1.91472	-2.31311	0.0305133	0.82593	-4.49865	305	HLA-DQA1	-1.25395	5.07507	0.0404549	0.998643	-3.72307	305
KRT81	-2.25427	2.25427	-1.84169	5.08239e-08	3.12999e-06	7.65829	306	ADRA2A	0.389741	-0.389741	5.47887	7.33091e-05	0.00439783	1.41943	306	WDR72	1.17204	-1.17204	3.31278	-2.04282	0.0463772	0.999952	-4.2574	306	C3orf18	-0.321279	0.321279	1.28041	0.0305226	0.82593	-4.18713	306	CNBD2	0.626082	0.258937	0.0404797	0.998643	-3.90599	306
NAA60	-0.389847	0.389847	6.12172	5.34251e-08	3.27946e-06	7.96679	307	PCK1	-1.9079	1.9079	7.53497	7.40842e-05	0.00442156	1.43939	307	ACVR2A	-0.530576	0.530576	5.12838	2.04275	0.0463845	0.999952	-4.13653	307	C1orf228	-0.603448	0.603448	0.2607	0.0305313	0.82593	-4.31162	307	RNF217	0.394811	4.39902	0.0406206	0.998643	-3.70706	307
NAT8B	-1.22217	1.22217	3.53127	5.45636e-08	3.33848e-06	8.02972	308	SLC46A1	-1.41932	1.41932	8.80789	7.41864e-05	0.00442156	1.4573	308	NTNG1	-1.33995	1.33995	-2.10832	2.04246	0.0464144	0.999952	-4.4863	308	KIAA2026	0.182424	-0.182424	5.95381	0.0305387	0.82593	-3.87066	308	SLC50A1	-0.390317	5.1772	0.0407416	0.998643	-3.706	308
CHN2	-0.78237	0.78237	6.31982	5.5044e-08	3.35565e-06	7.94003	309	LINC01137	-0.689192	0.689192	1.74903	7.55644e-05	0.00448912	1.47273	309	RP11-182J1.1	-1.2174	1.2174	-1.04412	2.04012	0.0466552	0.999952	-4.43488	309	SYNE3	-0.236392	0.236392	5.53172	0.0306067	0.82593	-3.87899	309	SNX9	-0.417213	6.39788	0.0410986	0.998643	-3.70597	309
IGHV4-34	1.31793	-1.31793	4.49997	5.54185e-08	3.35565e-06	7.96293	310	MCM3	0.44217	-0.44217	5.50689	7.58544e-05	0.00449181	1.38748	310	LINC01588	-0.492588	0.492588	1.50296	2.03919	0.0467514	0.999952	-4.30444	310	ADAM12	-0.429399	0.429399	0.602898	0.0307421	0.82593	-4.27098	310	TMC5	-0.589869	7.22964	0.0412764	0.998643	-3.70924	310
NSMF	-0.827104	0.827104	6.1939	5.55419e-08	3.35565e-06	7.9311	311	AQP11	-0.592442	0.592442	5.10796	7.61304e-05	0.00449365	1.38474	311	NUTM2A	-1.31387	1.31387	0.226004	2.03819	0.046855	0.999952	-4.33668	311	RASSF6	0.312647	-0.312647	5.08798	0.0308269	0.82593	-3.88745	311	MPLKIP	0.275363	4.30918	0.0413068	0.998643	-3.7194	311
C11orf52	-0.703201	0.703201	2.37704	5.55565e-08	3.35565e-06	8.06206	312	FANCD2	0.494946	-0.494946	4.34018	7.64357e-05	0.00449721	1.40948	312	ITM2C	0.567687	-0.567687	6.73305	-2.03799	0.0468761	0.999952	-4.13896	312	TNFRSF6B	1.05938	-1.05938	-5.23747	0.0309738	0.82593	-4.5465	312	KCNJ13	1.52723	1.96349	0.0413966	0.998643	-3.75649	312
ADSSL1	-0.644543	0.644543	2.27889	5.60731e-08	3.37603e-06	8.0572	313	PLEKHA2	0.292297	-0.292297	5.55209	7.69373e-05	0.00451226	1.37271	313	CHGB	-0.881725	0.881725	3.48446	2.03663	0.0470177	0.999952	-4.1693	313	CCDC40	-0.298794	0.298794	0.969677	0.030985	0.82593	-4.22432	313	RP11-384M20.1	0.798474	-0.19594	0.041572	0.998643	-3.99652	313
MOCS1	-0.546477	0.546477	5.51599	5.98667e-08	3.59296e-06	7.86106	314	ABCB1	-0.862185	0.862185	5.61568	7.78998e-05	0.00455416	1.36017	314	IRF1	0.512559	-0.512559	7.86989	-2.03629	0.0470525	0.999952	-4.15268	314	ZBTB8A	0.246902	-0.246902	2.83667	0.0310267	0.82593	-4.0236	314	C2CD3	-0.257639	5.17531	0.0415758	0.998643	-3.71765	314
NDRG1	-0.595007	0.595007	8.62407	6.1585e-08	3.68221e-06	7.87664	315	BDH2	-0.585074	0.585074	5.49315	7.84092e-05	0.00456939	1.35379	315	IGKV1-33	1.14188	-1.14188	6.35921	-2.03628	0.0470535	0.999952	-4.14389	315	ITM2B	0.284931	-0.284931	8.94863	0.0311789	0.82593	-3.95641	315	COPG1	-0.352837	7.25047	0.0417136	0.998643	-3.71625	315
SPAG5	0.492804	-0.492804	4.38384	6.17447e-08	3.68221e-06	7.8604	316	CENPO	0.343058	-0.343058	4.07489	7.92017e-05	0.00458327	1.38282	316	MDP1	-0.606571	0.606571	1.59045	2.03554	0.0471309	0.999952	-4.28767	316	STK3	0.268801	-0.268801	3.34483	0.0312617	0.82593	-3.98569	316	HLA-DQA2	1.97487	1.19369	0.041937	0.998643	-3.78147	316
ENPP7P8	-1.27838	1.27838	-0.271417	6.22118e-08	3.69837e-06	7.89427	317	FOXP3	1.06223	-1.06223	0.780926	7.92975e-05	0.00458327	1.34985	317	AL928768.3	1.0578	-1.0578	2.11664	-2.03429	0.0472615	0.999952	-4.34442	317	MAP7D2	0.44176	-0.44176	1.16087	0.0312724	0.82593	-4.1579	317	DIRAS3	-0.626732	1.50932	0.0419476	0.998643	-3.87834	317
GLCCI1	0.532618	-0.532618	4.89484	6.25918e-08	3.70926e-06	7.82943	318	MEP1B	-1.10481	1.10481	7.77379	7.94541e-05	0.00458327	1.36955	318	PIK3R3	0.447703	-0.447703	4.79828	-2.03414	0.0472772	0.999952	-4.16945	318	CTD-2562G15.3	-0.34406	0.34406	0.265425	0.0312781	0.82593	-4.30616	318	CTD-2303H24.2	1.16606	1.75835	0.0419512	0.998643	-3.78651	318
BUB1B	0.666362	-0.666362	3.2636	6.37545e-08	3.76631e-06	7.881	319	SUSD2	-1.61606	1.61606	5.06364	7.96692e-05	0.00458327	1.34487	319	TRIM58	-1.3096	1.3096	-1.40702	2.03318	0.0473776	0.999952	-4.47038	319	ROR2	-0.361122	0.361122	2.41027	0.031359	0.82593	-4.08355	319	SNORA84	1.73993	-2.85397	0.0421912	0.998643	-4.29577	319
GATS	-0.555994	0.555994	3.99266	6.51627e-08	3.83608e-06	7.83063	320	GBP4	0.855738	-0.855738	6.30626	7.98958e-05	0.00458327	1.33619	320	RP4-669P10.19	-1.16294	1.16294	-1.25051	2.03267	0.0474314	0.999952	-4.4619	320	DDX60L	0.475613	-0.475613	5.95912	0.0313594	0.82593	-3.88088	320	CTD-3126B10.2	0.635113	1.67517	0.0426646	0.998643	-3.82338	320
DOK4	-0.68437	0.68437	6.40052	6.53426e-08	3.83608e-06	7.7739	321	BMP8A	-1.17566	1.17566	0.670339	8.03248e-05	0.00459353	1.40553	321	ADI1	-0.703623	0.703623	5.99389	2.03102	0.047604	0.999952	-4.14593	321	AC007773.2	-0.524557	0.524557	0.157663	0.0314219	0.82593	-4.32487	321	RP11-177F15.1	1.22553	-0.973026	0.042694	0.998643	-4.00984	321
C5orf56	0.350794	-0.350794	5.85114	6.55887e-08	3.83857e-06	7.76786	322	CYP2S1	-0.830073	0.830073	7.59296	8.13484e-05	0.00463762	1.34197	322	ADD3-AS1	-0.608195	0.608195	1.32027	2.03052	0.047657	0.999952	-4.30376	322	COL4A5	-0.381812	0.381812	4.15588	0.0314566	0.82593	-3.95327	322	DPP10-AS1	-1.26996	-0.0609212	0.0427221	0.998643	-4.19794	322
HLA-DOB	1.0336	-1.0336	1.30029	6.59527e-08	3.84792e-06	7.93084	323	NT5DC2	0.621321	-0.621321	4.03841	8.27132e-05	0.00468002	1.34835	323	RUVBL1	0.457512	-0.457512	3.77328	-2.0286	0.0478593	0.999952	-4.22143	323	SLC35A3	0.251148	-0.251148	7.03859	0.0315457	0.82593	-3.89411	323	MXRA5Y	2.18398	-1.0726	0.0427674	0.998643	-4.05389	323
SGOL1	0.820655	-0.820655	2.11651	6.82916e-08	3.97209e-06	7.8689	324	SHMT1	-0.526198	0.526198	6.35332	8.28052e-05	0.00468002	1.30477	324	TENM3	-1.01124	1.01124	2.77906	2.02814	0.0479077	0.999952	-4.20748	324	AL592183.1	0.675174	-0.675174	-0.0564839	0.0315818	0.82593	-4.29722	324	PMS2P7	0.634287	-0.291186	0.0429566	0.998643	-4.03739	324
SERPINE2	-0.613042	0.613042	5.23676	6.89619e-08	3.99873e-06	7.73079	325	HSD17B2	-0.687337	0.687337	7.93446	8.2857e-05	0.00468002	1.33002	325	bP-21264C1.2	-0.78567	0.78567	0.0376875	2.02714	0.0480136	0.999952	-4.39043	325	PTGDR2	-0.323537	0.323537	3.1771	0.0316913	0.82593	-4.02357	325	NUDT4	0.274246	6.44399	0.0430411	0.998643	-3.73463	325
RGS11	-0.864889	0.864889	3.77734	6.98533e-08	4.00848e-06	7.77624	326	SLC6A4	-1.21391	1.21391	4.91243	8.48471e-05	0.00476317	1.28643	326	HNRNPA1P16	0.805583	-0.805583	0.00498526	-2.02485	0.048257	0.999952	-4.46645	326	NXPE1	0.489019	-0.489019	1.30535	0.0317069	0.82593	-4.14963	326	INSM1	0.584434	2.885	0.0431151	0.998643	-3.76837	326
CDCA8	0.542862	-0.542862	3.53172	6.99293e-08	4.00848e-06	7.77947	327	GDPD1	-0.620707	0.620707	2.29825	8.48481e-05	0.00476317	1.3599	327	GSTT2B	2.37737	-2.37737	-0.875068	-2.0241	0.0483366	0.999952	-4.54366	327	NAA30	0.229302	-0.229302	4.83259	0.0317405	0.82593	-3.90675	327	KANTR	0.471956	2.37078	0.0431864	0.998643	-3.79422	327
PDGFC	-0.447245	0.447245	3.64274	6.99407e-08	4.00848e-06	7.7781	328	RETSAT	-0.680564	0.680564	7.86425	8.56679e-05	0.00479453	1.29749	328	TBC1D3C	-2.3835	2.3835	-4.40881	2.0228	0.048476	0.999952	-4.53371	328	CTD-2373N4.3	-0.39925	0.39925	1.69084	0.0318815	0.82593	-4.16842	328	LIG3	-0.250636	5.44702	0.0433781	0.998643	-3.7414	328
GALT	-0.457891	0.457891	5.85937	6.99809e-08	4.00848e-06	7.70626	329	SSUH2	-1.16849	1.16849	2.64247	8.60719e-05	0.00479886	1.33264	329	RP11-697N18.4	1.23539	-1.23539	-0.144275	-2.0227	0.0484861	0.999952	-4.48956	329	CMKLR1	-0.256305	0.256305	3.61611	0.0319764	0.82593	-3.98449	329	RP11-1000B6.7	-1.05032	-0.168309	0.0434086	0.998643	-4.21549	329
GSTCD	0.459809	-0.459809	3.69137	7.12548e-08	4.06908e-06	7.75451	330	SERPING1	0.585307	-0.585307	4.80812	8.62681e-05	0.00479886	1.28359	330	MCM6	0.451619	-0.451619	5.39617	-2.02226	0.0485336	0.999952	-4.15902	330	PORCN	-0.320327	0.320327	1.27103	0.0320557	0.82593	-4.19688	330	DPY19L2P3	0.999177	-0.333586	0.0434518	0.998643	-4.00621	330
RFX5	0.31089	-0.31089	5.71649	7.29923e-08	4.15571e-06	7.66489	331	AC092071.1	-1.78658	1.78658	-3.22563	8.65408e-05	0.00479948	0.37774	331	ASRGL1	0.638731	-0.638731	2.44605	-2.02198	0.0485632	0.999952	-4.30822	331	POU5F1	-0.462389	0.462389	2.38814	0.0321006	0.82593	-4.09406	331	TDGF1	-1.51362	-1.1477	0.0436487	0.998643	-4.32107	331
RGN	-1.14809	1.14809	3.60857	7.46829e-08	4.23915e-06	7.72256	332	STAT1	0.864853	-0.864853	7.88947	8.70622e-05	0.00481061	1.27115	332	NRROS	0.559816	-0.559816	2.30318	-2.01815	0.0489745	0.999952	-4.31179	332	CSTF2	0.201676	-0.201676	2.86819	0.0321207	0.82593	-4.03151	332	FAM192A	-0.301908	5.59153	0.0437693	0.998643	-3.74628	332
AOC1	-0.723443	0.723443	8.21488	7.67728e-08	4.34469e-06	7.65175	333	CDH16	-1.06593	1.06593	0.714462	8.73238e-05	0.00481061	1.33405	333	TUBB6	0.474721	-0.474721	3.57333	-2.01798	0.0489925	0.999952	-4.22971	333	PTAFR	-0.260074	0.260074	3.3091	0.0321429	0.82593	-4.00811	333	RAB2B	0.470442	4.28887	0.0438125	0.998643	-3.75243	333
PRR15	-0.686203	0.686203	6.36747	7.80381e-08	4.40308e-06	7.60191	334	VIPR1	-0.563642	0.563642	6.4795	8.76642e-05	0.00481061	1.2533	334	GNAZ	-0.716243	0.716243	1.90953	2.01459	0.0493599	0.999952	-4.27005	334	TPM1	0.166935	-0.166935	7.52609	0.0322217	0.82593	-3.91291	334	RP11-795F19.1	0.655289	0.439208	0.0439907	0.998643	-3.9341	334
PRKG2	-1.14194	1.14194	4.06786	7.83995e-08	4.41026e-06	7.65448	335	DNMT3B	0.406266	-0.406266	1.40612	8.77896e-05	0.00481061	1.33274	335	RPL21P119	-2.34861	2.34861	-3.79536	2.01391	0.0494335	0.999952	-4.53279	335	CPSF1P1	-0.913091	0.913091	0.697319	0.0324771	0.82593	-4.29822	335	SLCO2A1	-0.635593	5.17974	0.0440141	0.998643	-3.7552	335
FBXO17	-1.06226	1.06226	2.50042	7.92382e-08	4.44177e-06	7.71857	336	ZBP1	0.599645	-0.599645	3.95039	8.8482e-05	0.00483412	1.28837	336	C1orf204	-0.598331	0.598331	0.00992538	2.01281	0.0495531	0.999952	-4.41364	336	GBP3	0.510916	-0.510916	6.27297	0.0326636	0.82593	-3.89811	336	GSTM5	-0.56979	1.51675	0.0440529	0.998643	-3.91998	336
SYNE4	-0.762246	0.762246	1.40842	7.9431e-08	4.44177e-06	7.75576	337	FRMD1	-1.90953	1.90953	1.40751	8.89036e-05	0.00484274	1.32598	337	VTN	-0.808161	0.808161	1.28159	2.0127	0.0495655	0.999952	-4.30922	337	ZNF385A	-0.271685	0.271685	3.10584	0.0326891	0.82593	-4.03045	337	RTN4R	-0.68312	2.4238	0.0440834	0.998643	-3.85533	337
PRR11	0.544085	-0.544085	3.49169	8.03622e-08	4.48055e-06	7.64662	338	RP11-480I12.7	-1.03426	1.03426	0.773382	8.91945e-05	0.00484421	1.31622	338	HYKK	-0.474775	0.474775	3.82518	2.01259	0.0495765	0.999952	-4.18982	338	IRS1	-0.283305	0.283305	6.10953	0.0327701	0.82593	-3.89746	338	AK4	-1.59151	3.59152	0.044251	0.998643	-3.81839	338
SMOC2	0.7511	-0.7511	4.89418	8.07518e-08	4.48899e-06	7.58444	339	FAM184A	-0.973833	0.973833	1.93261	9.1564e-05	0.00495823	1.29445	339	RP11-139K1.2	0.700651	-0.700651	1.34235	-2.01139	0.0497083	0.999952	-4.37787	339	SCUBE2	-0.382325	0.382325	2.6815	0.0328588	0.82593	-4.07513	339	SMPD1	-0.348842	5.35022	0.0443081	0.998643	-3.75527	339
CH17-212P11.4	1.60232	-1.60232	1.03794	8.13499e-08	4.50894e-06	7.73836	340	ABCC1	0.38044	-0.38044	6.00403	9.21762e-05	0.0049767	1.20184	340	TCL1A	-2.50323	2.50323	-2.85537	2.01075	0.0497779	0.999952	-4.52527	340	BTBD11	-0.444716	0.444716	1.40255	0.0332394	0.82593	-4.19718	340	AC037459.4	2.06417	-3.35671	0.04451	0.998643	-4.28723	340
MLK7-AS1	3.29713	-3.29713	-2.72068	8.30591e-08	4.59017e-06	6.9792	341	TTF2	0.273588	-0.273588	5.01369	9.33e-05	0.00500334	1.20229	341	C9orf9	0.805397	-0.805397	0.227092	-2.00904	0.049965	0.999952	-4.46037	341	SSFA2	0.194799	-0.194799	7.44747	0.0333941	0.82593	-3.92295	341	CTD-2370N5.3	2.1731	-3.0498	0.0450391	0.998643	-4.27194	341
PMM1	-0.781996	0.781996	5.09487	8.39458e-08	4.62561e-06	7.54528	342	OXCT1	0.969155	-0.969155	4.10031	9.36546e-05	0.00500334	1.23722	342	SLX1B-SULT1A4	-0.666038	0.666038	4.98059	2.00733	0.0501529	0.999952	-4.16104	342	KMT2E-AS1	-0.397238	0.397238	0.987995	0.0334459	0.82593	-4.23789	342	COL11A2	1.08649	1.66005	0.0450588	0.998643	-3.83142	342
SOAT2	-1.81708	1.81708	2.67113	8.51864e-08	4.68029e-06	7.65053	343	AKR7L	-0.524381	0.524381	5.39514	9.37413e-05	0.00500334	1.18749	343	RP11-803D5.1	0.697089	-0.697089	2.33833	-2.00602	0.0502976	0.999952	-4.32333	343	CCDC80	-0.425546	0.425546	3.97298	0.0336671	0.82593	-3.9899	343	ANKEF1	-0.843155	2.64032	0.0451338	0.998643	-3.8589	343
HYI	-0.721055	0.721055	5.49796	8.57418e-08	4.69711e-06	7.51527	344	GATS	-0.565057	0.565057	3.86134	9.39413e-05	0.00500334	1.21967	344	AC011899.9	-0.546064	0.546064	2.00528	2.00262	0.0506729	0.999952	-4.2822	344	SLC2A13	0.277351	-0.277351	5.44652	0.0336776	0.82593	-3.91005	344	GRIN2A	-0.593957	2.58456	0.0451363	0.998643	-3.84435	344
CCNA2	0.675393	-0.675393	4.15878	8.61253e-08	4.70444e-06	7.54857	345	SORD2P	-1.16838	1.16838	2.63269	9.40323e-05	0.00500334	1.25261	345	PCSK2	-0.670735	0.670735	2.38255	2.00141	0.0508081	0.999952	-4.23973	345	PARP14	0.293942	-0.293942	7.96742	0.0337244	0.82593	-3.94675	345	C19orf26	0.872208	-0.571006	0.0452887	0.998643	-4.04942	345
P2RX4	-0.417878	0.417878	5.55752	8.70966e-08	4.74375e-06	7.4971	346	GPR108	-0.360809	0.360809	5.44461	9.51778e-05	0.00504965	1.17346	346	SNORA7A	-1.98008	1.98008	-0.668415	2.00138	0.0508109	0.999952	-4.40771	346	MACC1	0.258548	-0.258548	6.67129	0.033729	0.82593	-3.9117	346	NOSTRIN	-0.545174	4.30555	0.045494	0.998643	-3.78492	346
RP11-1036E20.9	-1.1774	1.1774	-0.633504	8.87439e-08	4.81953e-06	7.52581	347	PLLP	-0.807553	0.807553	4.70435	9.59036e-05	0.0050735	1.17759	347	CYB5A	-0.602208	0.602208	6.70399	2.00084	0.0508716	0.999952	-4.17272	347	TOX4	0.15958	-0.15958	6.11398	0.033744	0.82593	-3.90687	347	EFCAB12	-1.12858	-0.298533	0.0455699	0.998643	-4.20389	347
CIT	0.38764	-0.38764	4.6761	8.93649e-08	4.83932e-06	7.49201	348	C11orf52	-0.630455	0.630455	2.23586	9.72308e-05	0.00512893	1.23695	348	RAC2	0.567481	-0.567481	5.22586	-2.00011	0.0509533	0.999952	-4.18233	348	MGAM	0.409328	-0.409328	9.62626	0.033777	0.82593	-4.01194	348	KLRC2	1.12808	-0.966416	0.0456925	0.998643	-4.09523	348
SIDT2	-0.48005	0.48005	7.47278	9.02864e-08	4.87521e-06	7.47674	349	BTBD9	-0.315944	0.315944	5.70961	9.7782e-05	0.00513652	1.14663	349	CLEC4F	-0.974789	0.974789	0.615952	1.99957	0.0510131	0.999952	-4.32263	349	FAAP24	0.307586	-0.307586	0.130697	0.0337854	0.82593	-4.30226	349	OGFOD1	-0.342959	4.2766	0.0458025	0.998643	-3.78802	349
SHMT1	-0.533141	0.533141	6.47324	9.10907e-08	4.90458e-06	7.45258	350	ANK3	-0.654827	0.654827	7.0953	9.79345e-05	0.00513652	1.15904	350	KCNJ3	-0.456499	0.456499	5.2475	1.99674	0.0513295	0.999952	-4.16395	350	IGHV2-5	-0.51502	0.51502	5.5243	0.033813	0.82593	-3.91976	350	NRN1	-0.637857	0.542715	0.0458552	0.998643	-4.06457	350
TCAF2	0.60165	-0.60165	2.03626	9.19853e-08	4.92583e-06	7.58846	351	BTD	-0.540685	0.540685	5.40312	9.89383e-05	0.00517439	1.13747	351	PLAUR	0.952588	-0.952588	3.70169	-1.99605	0.0514074	0.999952	-4.25841	351	RP11-649A18.3	-0.477309	0.477309	0.394234	0.0338969	0.82593	-4.30954	351	PNMA6A	0.987771	-0.903825	0.0459816	0.998643	-4.11833	351
CTPS1	0.41282	-0.41282	3.85493	9.20082e-08	4.92583e-06	7.49973	352	TBX3	-0.549156	0.549156	7.27171	9.97265e-05	0.00518456	1.14451	352	HK1	0.43806	-0.43806	4.83435	-1.99546	0.051474	0.999952	-4.19087	352	CTC-435M10.3	-0.850865	0.850865	2.61459	0.0340931	0.82593	-4.09806	352	ALPL	-0.677383	2.1603	0.04619	0.998643	-3.89389	352
PEPD	-0.881027	0.881027	7.8054	9.25017e-08	4.93823e-06	7.46129	353	RNF186	-0.797519	0.797519	6.27679	9.99398e-05	0.00518456	1.13084	353	RP11-661A12.5	-1.62895	1.62895	-1.30255	1.99482	0.0515454	0.999952	-4.46222	353	AL450992.2	-0.621006	0.621006	-1.07033	0.0341454	0.82593	-4.44108	353	RP11-649E7.5	0.708932	0.270375	0.0464477	0.998643	-3.95206	353
G6PC	-1.6781	1.6781	5.70777	9.42855e-08	5.01924e-06	7.43279	354	EXT1	-0.259522	0.259522	7.06579	9.998e-05	0.00518456	1.13652	354	FOLH1	-0.62455	0.62455	8.10025	1.99458	0.0515733	0.999952	-4.20497	354	MZB1	-0.455925	0.455925	5.86046	0.0341681	0.82593	-3.91555	354	ASB7	0.237951	4.32009	0.0464688	0.998643	-3.78899	354
SLC25A15	-0.569108	0.569108	5.0209	9.60502e-08	5.09878e-06	7.41568	355	SLC6A19	-0.877123	0.877123	9.05196	0.000102501	0.00527593	1.15985	355	CTD-2600H12.2	-0.675117	0.675117	-0.495398	1.99055	0.0520286	0.999952	-4.44803	355	AC097721.2	-0.50636	0.50636	-0.674146	0.0341754	0.82593	-4.40973	355	TMEM214	-0.286186	6.20434	0.0464742	0.998643	-3.78168	355
RP11-267C16.1	2.46569	-2.46569	-0.616128	9.64936e-08	5.10792e-06	7.46486	356	SLC2A9	-0.740803	0.740803	3.66862	0.000102576	0.00527593	1.14302	356	TP53TG1	-0.782191	0.782191	1.73039	1.98986	0.052107	0.999952	-4.28613	356	EDN3	0.307837	-0.307837	5.81776	0.0342367	0.82593	-3.91267	356	VTRNA1-2	1.49577	-4.23115	0.0464929	0.998643	-4.39304	356
KLHDC2	-0.393986	0.393986	5.95116	9.70554e-08	5.11342e-06	7.3892	357	FAM129A	0.426955	-0.426955	5.15661	0.000102657	0.00527593	1.11242	357	RNFT2	0.617651	-0.617651	2.17486	-1.98649	0.052492	0.999952	-4.33431	357	RP11-158H5.7	0.183977	-0.183977	2.75648	0.0342505	0.82593	-4.05581	357	SCARNA22	1.49421	-2.02299	0.0466844	0.998643	-4.19786	357
SFRP5	-1.03973	1.03973	5.49301	9.71401e-08	5.11342e-06	7.39756	358	IGKV1D-39	1.1988	-1.1988	7.74553	0.000102892	0.00527593	1.11278	358	RP11-175P13.3	-0.513174	0.513174	1.72247	1.98606	0.0525403	0.999952	-4.30571	358	MFSD6	0.268877	-0.268877	5.92022	0.0342883	0.82593	-3.9128	358	GRIP2	0.61381	1.23568	0.0469909	0.998643	-3.88859	358
POMT1	-0.490924	0.490924	4.58245	9.95411e-08	5.22522e-06	7.3953	359	ARHGAP11A	0.695428	-0.695428	4.42483	0.000103393	0.00528688	1.13005	359	LAMA1	-1.12552	1.12552	0.4973	1.98579	0.0525714	0.999952	-4.35411	359	ITGA10	-0.379117	0.379117	2.04787	0.0344336	0.82593	-4.14417	359	ARL11	0.45532	2.05842	0.0471327	0.998643	-3.85181	359
TMEM150A	-0.650047	0.650047	3.27025	1.00172e-07	5.22981e-06	7.45217	360	MLKL	0.360875	-0.360875	4.22478	0.000106813	0.00544338	1.10135	360	PHKA1	0.770775	-0.770775	2.03213	-1.98531	0.0526264	0.999952	-4.35204	360	RP11-490G8.1	-0.890313	0.890313	-5.06229	0.0345138	0.82593	-4.5501	360	CASC10	-1.14391	0.773689	0.0472087	0.998643	-4.08277	360
CEACAM20	-1.27935	1.27935	4.66954	1.00184e-07	5.22981e-06	7.39474	361	TMEM229A	-1.08016	1.08016	3.18677	0.000107047	0.00544338	1.11659	361	C2orf27A	1.32428	-1.32428	-0.307643	-1.98211	0.0529943	0.999952	-4.48602	361	IFIH1	0.273483	-0.273483	5.68236	0.0345602	0.82593	-3.91655	361	RN7SKP230	1.32026	-1.54769	0.0472577	0.998643	-4.13812	361
TRGC2	1.19235	-1.19235	2.1827	1.0268e-07	5.34533e-06	7.47886	362	CDCA8	0.585014	-0.585014	3.65671	0.000109066	0.00553073	1.10578	362	ZSCAN31	-0.544932	0.544932	1.74061	1.98129	0.0530899	0.999952	-4.29943	362	FLVCR1-AS1	-0.477052	0.477052	1.38101	0.0346973	0.82593	-4.20239	362	SETD6	0.371455	3.53519	0.047282	0.998643	-3.80975	362
MKI67	0.710209	-0.710209	7.01871	1.03475e-07	5.3632e-06	7.3384	363	SPRED3	-1.06513	1.06513	2.28534	0.000112989	0.0057117	1.09484	363	FAM166A	-1.31187	1.31187	-1.85241	1.98082	0.0531437	0.999952	-4.49534	363	NRG2	-0.556513	0.556513	-0.528054	0.0347576	0.82593	-4.40952	363	TMEM43	-0.281993	5.05349	0.0473205	0.998643	-3.79732	363
CASC5	0.412912	-0.412912	5.37381	1.03593e-07	5.3632e-06	7.33056	364	IDH2	0.581664	-0.581664	7.18381	0.000113291	0.0057117	1.01762	364	CASP10	0.328557	-0.328557	6.75099	-1.98004	0.0532346	0.999952	-4.17451	364	CIT	-0.19586	0.19586	4.41156	0.0347857	0.82593	-3.96619	364	SHF	0.897604	3.68678	0.0474152	0.998643	-3.80286	364
POLQ	0.691476	-0.691476	3.97769	1.05908e-07	5.46807e-06	7.35769	365	GPT2	0.61087	-0.61087	2.9156	0.000113568	0.0057117	1.09192	365	RP11-719K4.3	-2.04156	2.04156	-3.35423	1.9783	0.0534362	0.999952	-4.52523	365	IQGAP3	-0.250433	0.250433	5.10621	0.0348297	0.82593	-3.93772	365	C14orf1	-0.680247	4.31161	0.0475302	0.998643	-3.81133	365
AKR1B10	-0.631948	0.631948	8.72062	1.07732e-07	5.54703e-06	7.33979	366	IGHV1-18	0.978501	-0.978501	5.83313	0.000114548	0.0057246	1.00451	366	SNORA59A	-1.46692	1.46692	-4.89638	1.97794	0.0534779	0.999952	-4.55456	366	GSKIP	0.366072	-0.366072	5.31252	0.0348575	0.82593	-3.92486	366	SQLE	-0.777575	4.69341	0.0476118	0.998643	-3.80931	366
XRCC2	0.592268	-0.592268	2.51597	1.08889e-07	5.59129e-06	7.40389	367	TGFA	-0.401935	0.401935	4.10115	0.000114649	0.0057246	1.03062	367	FOXN3	-0.500597	0.500597	7.30372	1.97655	0.0536396	0.999952	-4.19925	367	MMP2	-0.279973	0.279973	6.18189	0.0349198	0.82593	-3.92012	367	RP5-1165K10.2	1.07691	0.0513208	0.0476956	0.998643	-3.96621	367
GBP1P1	1.41534	-1.41534	-0.400549	1.09755e-07	5.62047e-06	7.38823	368	DCAKD	0.2665	-0.2665	3.93619	0.00011476	0.0057246	1.04382	368	HLA-E	0.497443	-0.497443	9.43187	-1.97606	0.0536968	0.999952	-4.22671	368	SNX9	0.258769	-0.258769	6.47628	0.0349764	0.82593	-3.9226	368	RP3-424M6.4	0.813416	-1.09218	0.0477808	0.998643	-4.13516	368
CDHR5	-0.903028	0.903028	10.0868	1.1171e-07	5.7051e-06	7.34676	369	CCT8P1	-0.887455	0.887455	2.46691	0.000115423	0.00574208	1.07129	369	CDKN2AIPNL	-0.433923	0.433923	3.58189	1.97572	0.0537362	0.999952	-4.22389	369	RP11-351I21.11	-0.558433	0.558433	-0.638152	0.0349784	0.82593	-4.41044	369	KRT17P8	0.97748	-0.262625	0.0479085	0.998643	-4.03463	369
CSRP2BP	-0.374813	0.374813	4.90626	1.17269e-07	5.97279e-06	7.2246	370	ACOX2	-0.489573	0.489573	4.92964	0.000115865	0.00574849	0.997068	370	CSRP1	0.256967	-0.256967	6.71455	-1.97525	0.053791	0.999952	-4.1794	370	CTNNA1	0.21308	-0.21308	8.19362	0.0350576	0.82593	-3.96343	370	EMILIN3	1.00362	-0.538483	0.047928	0.998643	-4.06045	370
GATA6-AS1	-0.635062	0.635062	3.34337	1.19129e-07	6.0512e-06	7.28204	371	AC067959.1	-1.01123	1.01123	-1.2599	0.000116616	0.00575645	0.787621	371	ASPDH	-2.17808	2.17808	0.550889	1.97424	0.05391	0.999952	-4.28882	371	BTBD6P1	-1.10708	1.10708	-1.64977	0.0351232	0.82593	-4.46854	371	SDHAP1	0.492559	5.25665	0.0480143	0.998643	-3.80215	371
PKLR	-1.26004	1.26004	3.52884	1.20127e-07	6.08547e-06	7.26942	372	PIM2	0.751406	-0.751406	6.19177	0.000116653	0.00575645	0.983314	372	CCDC163P	0.869236	-0.869236	1.86114	-1.97324	0.0540266	0.999952	-4.36709	372	KLF10	0.286382	-0.286382	5.52968	0.0353772	0.82593	-3.92642	372	NDUFA6-AS1	0.476499	3.64996	0.0480235	0.998643	-3.81451	372
GGT1	-1.05313	1.05313	6.32336	1.2083e-07	6.10467e-06	7.18081	373	RP11-400G3.5	-0.660512	0.660512	5.56971	0.000117992	0.00580326	0.973272	373	IL21R	1.06909	-1.06909	2.92442	-1.9732	0.0540314	0.999952	-4.33044	373	DCUN1D3	0.189093	-0.189093	4.01938	0.0354462	0.82593	-3.98414	373	C18orf15	0.664911	1.8985	0.0481248	0.998643	-3.86243	373
CASP1P2	1.772	-1.772	-1.89014	1.22118e-07	6.15322e-06	6.9568	374	SCN3B	-1.43513	1.43513	2.30302	0.000118234	0.00580326	1.04986	374	MCUR1	-0.34286	0.34286	5.73274	1.9731	0.0540432	0.999952	-4.17706	374	CEACAM5	0.551192	-0.551192	5.56925	0.035466	0.82593	-3.92725	374	RP11-74E22.8	0.59733	0.177325	0.0481647	0.998643	-4.0248	374
P2RY2	-0.520532	0.520532	3.3787	1.2417e-07	6.23997e-06	7.24012	375	PBLD	-0.487109	0.487109	7.57015	0.000119422	0.00583526	0.982068	375	NUP188	0.354424	-0.354424	5.52037	-1.97243	0.0541216	0.999952	-4.18184	375	ATP6V0A2	0.15438	-0.15438	5.49119	0.0355227	0.82593	-3.92924	375	TRHDE-AS1	1.11365	-0.657245	0.0481839	0.998643	-4.07342	375
KIF24	0.47649	-0.47649	2.64776	1.2559e-07	6.28752e-06	7.26122	376	TMEM52	-0.75396	0.75396	1.02421	0.000119709	0.00583526	1.05945	376	IGHV4-61	1.18862	-1.18862	5.4456	-1.97211	0.0541595	0.999952	-4.20734	376	DNAJB11	0.212028	-0.212028	5.17372	0.0355709	0.82593	-3.93597	376	LINC01578	0.332134	5.51306	0.0484743	0.998643	-3.80774	376
ABCG5	-1.30543	1.30543	5.86481	1.25784e-07	6.28752e-06	7.14776	377	ACVR2A	-0.434288	0.434288	5.21298	0.000119839	0.00583526	0.961412	377	WARS	1.05598	-1.05598	6.54945	-1.97065	0.0543309	0.999952	-4.18023	377	TGOLN2	0.240745	-0.240745	8.74735	0.0355974	0.82593	-3.98902	377	RP3-467L1.4	1.24448	-2.61856	0.049015	0.998643	-4.29689	377
SPATS2	0.330469	-0.330469	4.72851	1.26149e-07	6.28911e-06	7.15771	378	POU2AF1	0.675335	-0.675335	5.75535	0.000120427	0.00584833	0.956309	378	CTGLF8P	-2.31574	2.31574	-3.53773	1.96908	0.0545167	0.999952	-4.52732	378	ROBO3	-0.56489	0.56489	3.14949	0.0356131	0.82593	-4.06616	378	CAPNS1	-0.476086	7.44074	0.0491476	0.998643	-3.81684	378
LMBR1L	-0.418347	0.418347	5.00925	1.26849e-07	6.3073e-06	7.14569	379	SGOL1	0.77267	-0.77267	2.33908	0.000121056	0.00586339	1.04748	379	CCDC77	0.485873	-0.485873	2.02408	-1.96895	0.0545324	0.999952	-4.34522	379	DSCR3	0.156948	-0.156948	5.86701	0.0356351	0.82593	-3.92679	379	MALL	-0.493197	9.06417	0.0492119	0.998643	-3.82601	379
KRT18P32	-2.02489	2.02489	-1.18398	1.27823e-07	6.33903e-06	7.0209	380	CHAF1B	0.526502	-0.526502	2.68624	0.00012204	0.00589549	1.03033	380	AQP11	-0.628704	0.628704	4.97089	1.96804	0.0546398	0.999952	-4.18298	380	C16orf72	0.17451	-0.17451	7.83555	0.0356634	0.82593	-3.9573	380	CATSPER2	-0.717748	4.79014	0.0492388	0.998643	-3.82907	380
FCRL6	0.960791	-0.960791	0.893085	1.31638e-07	6.49721e-06	7.28495	381	AC007126.1	-1.19609	1.19609	1.34779	0.000123415	0.00594626	1.03267	381	TRAFD1	0.38279	-0.38279	5.3112	-1.96779	0.054669	0.999952	-4.19312	381	STOM	0.413253	-0.413253	6.29268	0.0356735	0.82593	-3.9289	381	GTF2H2B	1.07607	1.64827	0.0492504	0.998643	-3.87105	381
ADM	-0.729082	0.729082	2.16138	1.31703e-07	6.49721e-06	7.24599	382	WDR60	-0.375494	0.375494	4.48998	0.000124669	0.00599098	0.940131	382	RN7SL8P	-1.73985	1.73985	-4.4817	1.96571	0.0549165	0.999952	-4.54865	382	ZNF354A	0.210093	-0.210093	2.36685	0.0357092	0.82593	-4.09721	382	MARS	-0.242929	5.70306	0.0492769	0.998643	-3.81829	382
CBX2	0.926218	-0.926218	0.529535	1.33265e-07	6.55712e-06	7.2721	383	TICRR	0.596031	-0.596031	4.11429	0.000126184	0.00604796	0.95495	383	CDKL1	-0.461795	0.461795	4.03838	1.96554	0.0549364	0.999952	-4.20672	383	ZNF438	0.251818	-0.251818	2.79328	0.0357928	0.82593	-4.06517	383	ZNF419	0.262644	2.81477	0.0493712	0.998643	-3.8544	383
SULT2B1	-0.8739	0.8739	3.26625	1.36427e-07	6.69525e-06	7.15876	384	C2	0.571701	-0.571701	5.86055	0.000126552	0.00604976	0.90876	384	FEZ1	0.623261	-0.623261	0.782232	-1.96438	0.0550746	0.999952	-4.42738	384	CYP4V2	0.287773	-0.287773	6.61986	0.0358896	0.82593	-3.93367	384	ZNF273	0.483636	1.92059	0.0495454	0.998643	-3.88379	384
LAMB3	-1.06521	1.06521	6.78862	1.36851e-07	6.69861e-06	7.06353	385	SLC8A1	-0.481963	0.481963	5.85977	0.000129022	0.00615185	0.889593	385	FAM185BP	-0.63987	0.63987	-0.370346	1.96339	0.0551929	0.999952	-4.44808	385	USP42	0.156177	-0.156177	4.92068	0.0359424	0.82593	-3.94727	385	GPATCH1	-0.315973	3.58915	0.0495474	0.998643	-3.84552	385
PARP14	0.587766	-0.587766	8.20638	1.38523e-07	6.76285e-06	7.08505	386	CDHR2	-0.8776	0.8776	9.50689	0.000130067	0.0061856	0.950673	386	FAM179A	0.851474	-0.851474	1.78228	-1.96301	0.0552388	0.999952	-4.38889	386	SEMA4F	-0.320797	0.320797	1.82562	0.0359707	0.82593	-4.16596	386	ZNF528-AS1	0.560735	0.53249	0.0499434	0.998643	-3.98543	386
MCM4	0.422683	-0.422683	5.87117	1.39898e-07	6.81233e-06	7.03535	387	RNF128	-0.463384	0.463384	6.05282	0.000130783	0.00619377	0.877124	387	C1orf50	-0.418339	0.418339	2.58979	1.96242	0.0553084	0.999952	-4.27128	387	COQ10B	0.284673	-0.284673	4.10717	0.0359759	0.82593	-3.98061	387	AC002310.7	0.975407	-1.22647	0.0499594	0.998643	-4.16381	387
TCF19	0.472985	-0.472985	4.03602	1.40326e-07	6.81559e-06	7.08407	388	RP11-243A14.1	-1.07678	1.07678	2.03577	0.000131158	0.00619377	0.965558	388	DNAJB5	0.365754	-0.365754	2.41144	-1.96211	0.0553459	0.999952	-4.30906	388	TUBG2	-0.236509	0.236509	2.41159	0.0361465	0.82593	-4.11388	388	GJA5	-1.21301	0.792792	0.0500196	0.998643	-4.1255	388
JPH1	0.654782	-0.654782	1.3921	1.42693e-07	6.89945e-06	7.19669	389	BTN2A2	0.493555	-0.493555	4.04611	0.000131251	0.00619377	0.919935	389	EDN2	-1.25714	1.25714	-0.160874	1.96135	0.0554366	0.999952	-4.39358	389	RCOR1	0.198545	-0.198545	6.18074	0.0362205	0.82593	-3.93268	389	TUBA8	-0.806695	0.870562	0.0500304	0.998643	-4.08909	389
ZNF367	0.428463	-0.428463	3.07932	1.42968e-07	6.89945e-06	7.11488	390	ERBB3	-0.410081	0.410081	8.51427	0.000132353	0.00622975	0.907314	390	FAM150B	-0.792972	0.792972	0.366915	1.96123	0.0554513	0.999952	-4.39451	390	SCGN	-0.302021	0.302021	2.31829	0.0363348	0.82593	-4.12466	390	GABRE	-0.578541	6.10475	0.0501511	0.998643	-3.82877	390
SLC23A2	-0.363572	0.363572	5.48593	1.43151e-07	6.89945e-06	7.01759	391	DAPK2	-0.479673	0.479673	5.98908	0.00013393	0.00628785	0.855005	391	COL25A1	-2.37679	2.37679	0.843206	1.96067	0.0555192	0.999952	-4.26326	391	RSAD2	0.706685	-0.706685	3.50342	0.036482	0.82593	-4.00497	391	RP11-175P13.3	0.466255	1.88598	0.0502495	0.998643	-3.89042	391
MTHFD1	0.571379	-0.571379	5.28047	1.43929e-07	6.91922e-06	7.01499	392	KRT222	-1.09158	1.09158	-1.63056	0.000134302	0.00628922	0.574326	392	MGP	0.888274	-0.888274	2.43044	-1.96013	0.0555838	0.999952	-4.32805	392	CENPM	-0.561411	0.561411	2.3493	0.036512	0.82593	-4.13461	392	XPNPEP1	-0.359258	6.92282	0.0503613	0.998643	-3.83104	392
ARNTL2	0.712345	-0.712345	3.32728	1.44467e-07	6.92742e-06	7.09173	393	CENPA	0.795595	-0.795595	2.14207	0.000134696	0.00629164	0.954324	393	CTA-384D8.34	1.94723	-1.94723	-2.80943	-1.95615	0.0560636	0.999952	-4.56862	393	MALL	0.321904	-0.321904	9.1579	0.0365188	0.82593	-4.0149	393	NDUFAF1	-0.325245	2.8051	0.0503706	0.998643	-3.87991	393
PLEKHA2	0.291152	-0.291152	5.47455	1.45529e-07	6.96063e-06	7.00016	394	FAM189A1	-1.08763	1.08763	1.03624	0.000135517	0.00631394	0.950209	394	DKFZP434I0714	0.413149	-0.413149	2.80987	-1.95384	0.0563443	0.999952	-4.29902	394	TCTEX1D2	-0.622778	0.622778	-0.896317	0.0365721	0.82593	-4.43142	394	TAS2R5	0.575592	0.20848	0.0506389	0.998643	-4.01824	394
FAM83D	0.569815	-0.569815	2.84022	1.46888e-07	6.99155e-06	7.10022	395	KRT86	-1.48744	1.48744	-1.37213	0.000135993	0.00632005	0.68907	395	TCEAL3	0.799454	-0.799454	0.675277	-1.95332	0.056407	0.999952	-4.45506	395	RIPK1	0.154305	-0.154305	5.52518	0.0365861	0.82593	-3.93935	395	AC012066.1	0.613968	-0.370417	0.0507657	0.998643	-4.07782	395
SLC1A4	0.569453	-0.569453	4.96749	1.46917e-07	6.99155e-06	7.00314	396	IGHV3-23	1.00047	-1.00047	7.51342	0.000136587	0.00633165	0.847242	396	AC079922.3	-0.63021	0.63021	-0.0692752	1.95122	0.0566631	0.999952	-4.42753	396	RGPD8	0.37163	-0.37163	4.20627	0.0366451	0.82593	-3.98178	396	FP236383.5	2.62861	-1.93668	0.0508142	0.998643	-4.05702	396
WDR76	0.666655	-0.666655	3.1278	1.48418e-07	7.04521e-06	7.07581	397	LPA	-1.40534	1.40534	-1.60451	0.000137092	0.00633902	0.608679	397	PTPRD	0.964575	-0.964575	5.06263	-1.95007	0.0568041	0.999952	-4.21407	397	ANKRD13C	0.147622	-0.147622	4.70751	0.0366929	0.82593	-3.9627	397	ZNF90	-0.73926	2.10198	0.0508274	0.998643	-3.96393	397
SMPDL3B	-0.500024	0.500024	4.73343	1.52162e-07	7.20474e-06	6.98	398	NBEA	-0.730575	0.730575	4.46646	0.000137563	0.00634484	0.847595	398	PXN-AS1	-0.404682	0.404682	1.01789	1.94785	0.0570769	0.999952	-4.37167	398	DHRS4-AS1	0.302292	-0.302292	4.81635	0.0367719	0.82593	-3.95802	398	SLC20A2	-0.395336	6.77988	0.0508552	0.998643	-3.83694	398
INPP4A	0.302527	-0.302527	5.88526	1.53568e-07	7.2531e-06	6.94491	399	RCN1	0.372584	-0.372584	5.44587	0.000138321	0.0063638	0.829162	399	PARP9	0.758092	-0.758092	6.5068	-1.94707	0.0571722	0.999952	-4.19364	399	SRSF8	0.142696	-0.142696	5.20867	0.0369969	0.82593	-3.95021	399	C1orf131	-0.442886	3.79612	0.0508916	0.998643	-3.85858	399
SIGLEC15	-1.14605	1.14605	2.62229	1.55732e-07	7.33691e-06	7.06743	400	SIGLEC15	-1.1381	1.1381	2.35185	0.000139074	0.00637405	0.903351	400	ISPD	-0.655725	0.655725	1.20696	1.94669	0.0572195	0.999952	-4.34756	400	PPP4R2	0.284193	-0.284193	5.51533	0.0370002	0.82593	-3.94306	400	PDPN	-0.718339	0.82363	0.0509832	0.998643	-4.0847	400
HAPLN3	1.10125	-1.10125	1.48455	1.62813e-07	7.65138e-06	7.06688	401	MAOB	-0.773094	0.773094	6.34203	0.000139238	0.00637405	0.823036	401	TFCP2	0.30586	-0.30586	5.01097	-1.94633	0.0572642	0.999952	-4.20673	401	RIMS3	-0.290483	0.290483	1.69376	0.0370095	0.82593	-4.18655	401	KDELR1	-0.305168	7.5765	0.0510814	0.998643	-3.84087	401
PSMB9	0.776632	-0.776632	5.83113	1.66307e-07	7.79615e-06	6.86967	402	MT1H	-1.80051	1.80051	2.68882	0.000140038	0.00639473	0.878665	402	SLC7A5P2	-3.13983	3.13983	-2.34949	1.94288	0.0576902	0.999952	-4.4775	402	EPB41L4A-AS1	-0.386802	0.386802	3.12746	0.037065	0.82593	-4.06935	402	EFHD1	0.665716	1.67143	0.0510831	0.998643	-3.89818	402
RP11-480I12.7	-1.02602	1.02602	1.02535	1.67002e-07	7.80929e-06	7.06095	403	NHS	0.571564	-0.571564	3.27204	0.000141022	0.00642368	0.88219	403	FP671120.2	-3.35262	3.35262	-2.58819	1.94202	0.0577973	0.999952	-4.49461	403	CNTNAP1	-0.38557	0.38557	2.38907	0.0371269	0.82593	-4.13076	403	GUSBP2	-0.656415	1.5392	0.0512408	0.998643	-3.98552	403
BMPER	-0.751506	0.751506	1.41441	1.68871e-07	7.87714e-06	7.04016	404	DUSP3	-0.379638	0.379638	6.08165	0.000141747	0.00642561	0.802444	404	CFI	0.618345	-0.618345	5.48971	-1.94178	0.0578277	0.999952	-4.20874	404	RP11-701H24.4	-0.697196	0.697196	2.86312	0.0371597	0.82593	-4.09637	404	MS4A1	1.82942	1.03756	0.0513863	0.998643	-3.91762	404
CNTFR	-1.30488	1.30488	0.482471	1.70564e-07	7.9365e-06	7.03154	405	ARHGEF39	0.545299	-0.545299	2.84694	0.000142042	0.00642561	0.888539	405	PTPN1	0.352608	-0.352608	5.21237	-1.94059	0.0579753	0.999952	-4.20664	405	UST	-0.286256	0.286256	2.14124	0.037233	0.82593	-4.14323	405	RP11-486I11.2	0.597462	0.709931	0.0515182	0.998643	-3.98026	405
SCN4B	-0.656965	0.656965	3.30483	1.74362e-07	8.09188e-06	6.91784	406	LINC00702	-1.08447	1.08447	-1.28425	0.000142115	0.00642561	0.650816	406	POLE4	-0.578057	0.578057	2.48691	1.93972	0.0580834	0.999952	-4.28592	406	CD4	-0.252008	0.252008	5.01527	0.0373041	0.82593	-3.96272	406	RP11-996F15.2	-0.983479	0.237416	0.0515917	0.998643	-4.12478	406
CA11	-0.768309	0.768309	1.85278	1.74762e-07	8.09188e-06	6.99035	407	RP3-331H24.6	-0.774992	0.774992	1.92956	0.00014298	0.00644888	0.892201	407	GNA14	0.535804	-0.535804	2.02745	-1.93916	0.0581541	0.999952	-4.35592	407	INPP5A	0.162226	-0.162226	5.22816	0.0373211	0.82593	-3.95206	407	RRAGA	-0.311099	4.79711	0.0516481	0.998643	-3.851	407
CEP85	0.272041	-0.272041	3.78904	1.77311e-07	8.18976e-06	6.87158	408	FAM13A	-0.603133	0.603133	7.34446	0.0001436	0.00646095	0.808168	408	PHGDH	0.797152	-0.797152	2.90607	-1.93745	0.0583681	0.999952	-4.32159	408	SVEP1	-0.284505	0.284505	4.65444	0.0374173	0.82593	-3.98177	408	TARBP1	0.39858	5.35289	0.051742	0.998643	-3.84773	408
GGT7	-0.629632	0.629632	3.81203	1.78659e-07	8.23183e-06	6.86742	409	TREH	-1.30843	1.30843	5.9309	0.000144115	0.00646828	0.791754	409	BTN2A2	0.550212	-0.550212	4.16353	-1.93621	0.0585233	0.999952	-4.25133	409	GPR173	-0.368033	0.368033	1.01886	0.0375121	0.82593	-4.25728	409	UPK3B	0.899942	-0.568421	0.0518377	0.998643	-4.13269	409
RNF186	-0.796246	0.796246	6.41301	1.80446e-07	8.29391e-06	6.7926	410	SLC30A10	-0.611057	0.611057	7.1918	0.000146312	0.00652165	0.78817	410	PRORSD1P	0.541628	-0.541628	1.589	-1.93587	0.0585664	0.999952	-4.37555	410	CBLN3	-0.41033	0.41033	1.39643	0.0375354	0.82593	-4.21729	410	CSMD3	-2.05752	-0.0547984	0.0519083	0.998643	-4.31527	410
PNKD	-0.457535	0.457535	5.13075	1.8443e-07	8.45643e-06	6.78122	411	CNNM4	0.30614	-0.30614	5.15054	0.000146342	0.00652165	0.782364	411	KCNMB1	0.716454	-0.716454	1.71639	-1.93583	0.0585709	0.999952	-4.37405	411	SYT2	-0.444508	0.444508	-0.0970554	0.0375454	0.82593	-4.36303	411	FAM65B	0.891296	2.67277	0.0519901	0.998643	-3.87807	411
LIPC	-0.933563	0.933563	-0.389372	1.87329e-07	8.56848e-06	6.88292	412	CH507-152C13.3	-2.12937	2.12937	-2.70026	0.000146817	0.00652165	0.234095	412	ABCC1	0.415218	-0.415218	6.11268	-1.9358	0.058575	0.999952	-4.19961	412	NRIR	0.780174	-0.780174	-1.73654	0.0376359	0.82593	-4.44909	412	MTMR12	-0.177488	5.43087	0.0520077	0.998643	-3.85146	412
ACSF2	-0.876782	0.876782	5.18308	1.8823e-07	8.57348e-06	6.76375	413	CPNE6	-0.958991	0.958991	2.23492	0.0001472	0.00652165	0.856459	413	GBP2	0.668809	-0.668809	6.08461	-1.93456	0.0587311	0.999952	-4.20213	413	SLCO1C1	-0.484701	0.484701	-0.543108	0.0376957	0.82593	-4.40243	413	ZNF354B	0.399283	2.89599	0.0521346	0.998643	-3.87847	413
TRAK1	-0.35777	0.35777	7.5025	1.88348e-07	8.57348e-06	6.76699	414	LINC01348	-0.800177	0.800177	2.57768	0.000148168	0.00652165	0.840729	414	ALDOB	-1.19628	1.19628	10.8675	1.93419	0.0587776	0.999952	-4.33096	414	DYRK2	0.253815	-0.253815	7.11232	0.0377555	0.82593	-3.95934	414	ANKFY1	-0.220845	6.62805	0.0524153	0.998643	-3.85532	414
LPL	3.61238	-3.61238	1.01471	1.90244e-07	8.62114e-06	6.9391	415	SDR16C5	-1.40148	1.40148	1.08267	0.000148212	0.00652165	0.870472	415	STC1	1.88793	-1.88793	0.422178	-1.93356	0.0588568	0.999952	-4.49675	415	MAN1A1	0.241162	-0.241162	7.37628	0.0377702	0.82593	-3.96546	415	VGF	1.24348	-1.19758	0.0526427	0.998643	-4.17741	415
DTX3L	0.413257	-0.413257	7.04348	1.90557e-07	8.62114e-06	6.74793	416	HAPLN2	-1.50777	1.50777	1.02321	0.000148273	0.00652165	0.870265	416	IPPK	0.299648	-0.299648	3.49533	-1.92921	0.0594086	0.999952	-4.27207	416	TPCN1	-0.161004	0.161004	6.58582	0.0378128	0.82593	-3.94989	416	PCSK2	0.452432	2.79442	0.0527868	0.998643	-3.88335	416
FASLG	0.740773	-0.740773	1.65069	1.90768e-07	8.62114e-06	6.91034	417	CTAGE5	-0.347509	0.347509	6.67769	0.000148293	0.00652165	0.76581	417	TOX2	0.788886	-0.788886	1.86203	-1.92881	0.0594593	0.999952	-4.39574	417	RIOK1	0.147171	-0.147171	3.01752	0.0379103	0.82593	-4.06863	417	AMICA1	0.321341	5.44957	0.0529643	0.998643	-3.86204	417
ROBO1	0.49293	-0.49293	4.94737	1.94533e-07	8.76644e-06	6.73237	418	PRDM15	0.310896	-0.310896	4.55489	0.000148502	0.00652165	0.785087	418	SETBP1	0.415575	-0.415575	4.87416	-1.92665	0.0597354	0.999952	-4.22235	418	FBN1	-0.289921	0.289921	6.01928	0.0381693	0.82593	-3.95299	418	SPTBN4	0.808802	0.872717	0.0529831	0.998643	-3.97135	418
RP13-726E6.2	-1.16714	1.16714	2.05572	1.94913e-07	8.76644e-06	6.88095	419	MAP4K1	0.575278	-0.575278	3.87726	0.000149644	0.00655612	0.807118	419	PRC1	0.640156	-0.640156	4.36345	-1.9264	0.0597671	0.999952	-4.25161	419	CSPG4P10	-0.479065	0.479065	2.11225	0.0382458	0.82593	-4.15955	419	IGKV2-29	-3.35718	-1.14134	0.053015	0.998643	-4.39706	419
CTD-2545H1.2	-1.07463	1.07463	1.92294	1.98348e-07	8.89969e-06	6.86958	420	STRIP2	0.818144	-0.818144	1.27634	0.000150252	0.0065671	0.846766	420	RN7SL116P	-1.49928	1.49928	-1.32797	1.92275	0.0602359	0.999952	-4.48463	420	HERC3	0.19999	-0.19999	5.31719	0.0383479	0.82593	-3.95959	420	DUSP26	0.589393	0.761997	0.0532387	0.998643	-3.97441	420
ESR2	0.620409	-0.620409	2.98537	1.99439e-07	8.92738e-06	6.7996	421	USP2	-0.804149	0.804149	5.10879	0.000150924	0.00658078	0.748404	421	CXCL13	-2.11672	2.11672	0.053303	1.92113	0.0604443	0.999952	-4.40517	421	SLC6A14	0.789717	-0.789717	-1.00559	0.0383862	0.82593	-4.40969	421	ING1	0.317714	4.31066	0.0533178	0.998643	-3.87022	421
F11	-0.780577	0.780577	3.82872	2.00796e-07	8.96682e-06	6.75664	422	IRF1	0.446418	-0.446418	7.79694	0.000151616	0.00659312	0.757911	422	CHRDL2	1.92622	-1.92622	-0.0112273	-1.92073	0.0604967	0.999952	-4.51998	422	TPM4	0.195303	-0.195303	7.02565	0.0384307	0.82593	-3.96306	422	RP1-80N2.3	0.385461	0.840772	0.0536163	0.998643	-3.98419	422
ARHGAP11A	0.655872	-0.655872	4.25836	2.0306e-07	9.0465e-06	6.71673	423	RRP1B	0.247456	-0.247456	5.20014	0.000151925	0.00659312	0.745744	423	SLCO2A1	0.581263	-0.581263	5.33247	-1.92019	0.0605658	0.999952	-4.22057	423	MYT1	-0.344479	0.344479	0.0459449	0.0384768	0.82593	-4.3539	423	DUSP6	-0.484989	4.61201	0.053624	0.998643	-3.87653	423
RP11-81A22.4	-0.967602	0.967602	0.501067	2.03834e-07	9.05629e-06	6.86943	424	AC144449.1	-0.58789	0.58789	0.475761	0.000153774	0.00665761	0.821458	424	FAIM	0.422341	-0.422341	1.91279	-1.92011	0.0605769	0.999952	-4.3553	424	LAMC1	-0.239206	0.239206	6.42645	0.0385052	0.82593	-3.95553	424	PDHB	-0.299519	4.77754	0.0536729	0.998643	-3.87391	424
ALDH18A1	-0.412119	0.412119	7.57864	2.04241e-07	9.05629e-06	6.69064	425	LINC00667	-0.29321	0.29321	5.62136	0.000154682	0.00668118	0.720746	425	SP140L	0.304114	-0.304114	4.72839	-1.91974	0.0606248	0.999952	-4.23195	425	PDE6G	-0.531488	0.531488	-1.25447	0.0385351	0.82593	-4.44783	425	BHLHE40	-0.503794	5.59267	0.0537397	0.998643	-3.8718	425
SLC2A7	-1.75648	1.75648	1.94438	2.08223e-07	9.21117e-06	6.82927	426	SLC31A2	-0.465716	0.465716	3.53656	0.000155288	0.0066916	0.770264	426	PLLP	-0.846661	0.846661	4.52793	1.91907	0.0607111	0.999952	-4.21753	426	TMOD3	0.167635	-0.167635	6.96095	0.0386119	0.82593	-3.96374	426	STS	-0.663327	2.96061	0.0538814	0.998643	-3.92124	426
SLC6A19	-0.793252	0.793252	9.16592	2.08874e-07	9.21834e-06	6.71606	427	GSG1	-1.04424	1.04424	-0.979108	0.000155828	0.00669914	0.623361	427	TRIM21	0.399902	-0.399902	5.01577	-1.91876	0.0607508	0.999952	-4.22717	427	RFK	0.438316	-0.438316	5.3347	0.0386634	0.82593	-3.96113	427	RP11-357H14.16	0.53753	1.97817	0.053916	0.998643	-3.92322	427
ATAD5	0.497764	-0.497764	3.79413	2.13476e-07	9.39944e-06	6.69159	428	SLC25A15	-0.554018	0.554018	4.91869	0.000156328	0.00670492	0.719457	428	MROH7-TTC4	-1.74975	1.74975	0.700444	1.9181	0.0608366	0.999952	-4.37293	428	RP2	0.380521	-0.380521	3.82547	0.0387172	0.82593	-4.01665	428	TMEM26	0.381012	2.19149	0.0539645	0.998643	-3.91859	428
SPATA5	0.296225	-0.296225	4.24478	2.20574e-07	9.6893e-06	6.63827	429	ZSCAN20	-0.407065	0.407065	4.3776	0.00015757	0.00674245	0.726764	429	SLC6A12	-1.09738	1.09738	1.27015	1.91642	0.061056	0.999952	-4.31487	429	DUOXA2	1.15686	-1.15686	-2.61679	0.0387759	0.82593	-4.48323	429	B4GALT1	-0.357774	6.22387	0.0540754	0.998643	-3.87444	429
NDN	-0.642347	0.642347	3.37037	2.21255e-07	9.69661e-06	6.68562	430	BEST4	-1.25972	1.25972	3.1064	0.000159265	0.00679299	0.750755	430	RN7SL736P	-1.88053	1.88053	-3.74118	1.91428	0.0613353	0.999952	-4.53351	430	ORC2	0.146478	-0.146478	5.25129	0.0388085	0.82593	-3.96585	430	PMM2	-0.242208	6.02873	0.0541059	0.998643	-3.87476	430
OSBP2	-0.975292	0.975292	3.4194	2.2663e-07	9.88866e-06	6.66276	431	CERK	-0.555583	0.555583	6.63146	0.000159491	0.00679299	0.699295	431	NSRP1	0.276959	-0.276959	3.66311	-1.91043	0.0618398	0.999952	-4.27219	431	THBD	-0.427057	0.427057	3.05698	0.0388699	0.82593	-4.09239	431	SEC24C	-0.275426	6.84605	0.0541447	0.998643	-3.8752	431
RCN1	0.320024	-0.320024	5.39353	2.26686e-07	9.88866e-06	6.57345	432	IGHV4-34	1.33041	-1.33041	4.79059	0.000160979	0.00683005	0.71961	432	FAM106A	-1.15501	1.15501	0.850324	1.91036	0.0618496	0.999952	-4.36826	432	CASP7	0.299399	-0.299399	6.15552	0.0389004	0.82593	-3.95902	432	GCNT3	-0.448397	7.20923	0.0541702	0.998643	-3.87567	432
ITGAE	0.556616	-0.556616	4.86111	2.29319e-07	9.98042e-06	6.57674	433	BRCA1	0.610042	-0.610042	4.21126	0.000161489	0.00683005	0.724775	433	ADAMTS4	0.949622	-0.949622	0.84141	-1.90928	0.0619914	0.999952	-4.44896	433	GBP2	0.281442	-0.281442	5.44965	0.0389396	0.82593	-3.96182	433	CSRP1	-0.225142	6.75034	0.0542839	0.998643	-3.87676	433
MS4A18	1.23417	-1.23417	4.30889	2.30932e-07	1.00274e-05	6.59399	434	HTATIP2	-0.487709	0.487709	6.41972	0.000161528	0.00683005	0.684279	434	FAN1	0.269865	-0.269865	4.84633	-1.90745	0.0622339	0.999952	-4.23025	434	PKP4	0.12098	-0.12098	6.14045	0.0389822	0.82593	-3.95875	434	RP11-1114A5.4	0.574262	1.35009	0.0543543	0.998643	-3.96085	434
ANXA13	-1.03946	1.03946	6.42396	2.35597e-07	1.01934e-05	6.53703	435	APLP2	-0.472354	0.472354	8.64781	0.000161849	0.00683005	0.725497	435	SPAG5	0.594565	-0.594565	4.63267	-1.90701	0.0622916	0.999952	-4.24937	435	RP11-403B2.7	-0.541856	0.541856	-0.283148	0.0391317	0.82593	-4.39747	435	BCL10	-0.486071	4.91659	0.0544426	0.998643	-3.88263	435
FMO5	-0.682819	0.682819	6.02495	2.35835e-07	1.01934e-05	6.53266	436	IGSF9	-1.38088	1.38088	4.35922	0.000162222	0.00683005	0.693689	436	EFNA5	-0.60177	0.60177	1.37936	1.90648	0.0623626	0.999952	-4.34602	436	ALDH1A3	-0.271687	0.271687	5.05344	0.0391491	0.82593	-3.9806	436	KCNMB1	-0.593984	1.85819	0.0544654	0.998643	-3.97459	436
ERBB3	-0.400966	0.400966	8.60373	2.37223e-07	1.02299e-05	6.57593	437	CCNDBP1	-0.27614	0.27614	5.12214	0.000163003	0.00683375	0.678078	437	NASP	0.247565	-0.247565	5.75092	-1.90629	0.0623872	0.999952	-4.21742	437	FOXM1	-0.258233	0.258233	4.3383	0.0391495	0.82593	-4.01002	437	CCDC149	-0.488726	3.58453	0.0546544	0.998643	-3.90363	437
CYP4A11	-1.36987	1.36987	0.272952	2.38749e-07	1.02722e-05	6.71024	438	RGN	-1.08659	1.08659	3.33236	0.000163054	0.00683375	0.724086	438	PGD	-0.355715	0.355715	6.72151	1.9062	0.062399	0.999952	-4.22197	438	KIR2DL4	0.579344	-0.579344	0.244402	0.0391586	0.82593	-4.28303	438	CRB2	1.16153	-0.884567	0.0547175	0.998643	-4.11983	438
ITGB5	-0.505249	0.505249	5.70924	2.39906e-07	1.02985e-05	6.51662	439	HYKK	-0.38274	0.38274	3.91543	0.000164674	0.00688593	0.70248	439	DSN1	0.298485	-0.298485	3.62589	-1.90457	0.0626159	0.999952	-4.2798	439	MAN2A1	0.199293	-0.199293	7.78951	0.0392539	0.82593	-3.98906	439	IGKV6D-21	-1.47515	0.901894	0.0547497	0.998643	-4.12954	439
FCGR3B	2.3436	-2.3436	-1.53634	2.40562e-07	1.03032e-05	6.45493	440	PPM1A	-0.309233	0.309233	6.98074	0.000165722	0.00690924	0.666714	440	SQLE	0.662327	-0.662327	4.76623	-1.90423	0.0626607	0.999952	-4.24552	440	CTD-2517M22.17	-0.668406	0.668406	-1.30245	0.0392902	0.82593	-4.46509	440	CCR4	1.18063	-0.470215	0.0547858	0.998643	-4.10924	440
ATP9A	-0.339845	0.339845	6.87202	2.4431e-07	1.04399e-05	6.50385	441	MAF	-0.733704	0.733704	8.59039	0.000165984	0.00690924	0.704277	441	RP11-70C1.1	-1.52834	1.52834	-1.56191	1.90411	0.0626773	0.999952	-4.47689	441	IRF1	0.252208	-0.252208	7.2496	0.0394002	0.82593	-3.97874	441	LINC00865	0.527125	2.28387	0.0548121	0.998643	-3.91875	441
EEF2K	-0.355787	0.355787	5.75354	2.50031e-07	1.06603e-05	6.47554	442	MSH6	0.267041	-0.267041	5.02411	0.000166979	0.00693096	0.662219	442	SLC16A14	0.986631	-0.986631	1.35948	-1.90063	0.0631415	0.999952	-4.42773	442	RP5-1021I20.1	-0.701799	0.701799	-0.964054	0.0394854	0.82593	-4.4356	442	POM121L9P	-1.12074	0.534322	0.0549006	0.998643	-4.21152	442
GALNT6	-0.625709	0.625709	6.16212	2.50895e-07	1.0673e-05	6.47219	443	MGAM	-1.103	1.103	9.14778	0.000167261	0.00693096	0.714843	443	ARMC9	0.386141	-0.386141	2.4993	-1.90037	0.0631768	0.999952	-4.33236	443	CD93	-0.198453	0.198453	5.34811	0.0394881	0.82593	-3.9736	443	C1orf116	-0.390688	6.97916	0.0549251	0.998643	-3.88397	443
ACOX1	-0.547953	0.547953	8.77536	2.52978e-07	1.0731e-05	6.51914	444	MCM4	0.460642	-0.460642	5.94426	0.000168539	0.00696817	0.641265	444	AFAP1-AS1	-1.3613	1.3613	-0.814141	1.90032	0.0631838	0.999952	-4.45712	444	PNKD	-0.214885	0.214885	5.23341	0.0394887	0.82593	-3.97662	444	HLA-L	0.770438	1.26252	0.0550543	0.998643	-3.96097	444
CASP8	0.40932	-0.40932	4.96356	2.53398e-07	1.0731e-05	6.47663	445	ASPHD2	0.785093	-0.785093	2.66214	0.000169028	0.00697271	0.740057	445	SSUH2	-1.11375	1.11375	2.4	1.89953	0.0632891	0.999952	-4.28692	445	GDPD5	-0.390665	0.390665	3.12369	0.0395377	0.82593	-4.08713	445	MUC17	-0.920052	10.2876	0.055093	0.998643	-3.89919	445
PLD4	-0.793774	0.793774	2.36399	2.5528e-07	1.07865e-05	6.60247	446	LILRB1	0.523916	-0.523916	3.38333	0.000169615	0.00698121	0.708989	446	DNAJC11	0.394524	-0.394524	5.9208	-1.89821	0.0634677	0.999952	-4.22196	446	NXPE4	0.734645	-0.734645	-2.33028	0.0395523	0.82593	-4.48415	446	TEX2	-0.230208	5.60547	0.0552364	0.998643	-3.88774	446
ADCY9	-0.658646	0.658646	6.59996	2.62959e-07	1.10861e-05	6.42985	447	CCNA2	0.689572	-0.689572	4.326	0.00017004	0.00698306	0.674115	447	KCNG2	-1.45892	1.45892	-1.51472	1.89805	0.0634884	0.999952	-4.48782	447	TSPY26P	-0.241549	0.241549	1.98482	0.0395616	0.82593	-4.16654	447	MIR3648-2	2.66286	2.65515	0.0553458	0.998643	-3.89117	447
CSTF2	0.400847	-0.400847	3.03085	2.64174e-07	1.11124e-05	6.52856	448	TCP11L2	-0.420298	0.420298	3.86304	0.000170869	0.00699869	0.669601	448	TSKU	-0.536662	0.536662	5.35855	1.89757	0.0635532	0.999952	-4.22077	448	LY86	-0.571272	0.571272	0.485556	0.0397232	0.82593	-4.31846	448	FBXO16	-1.60067	-0.449832	0.0554093	0.998643	-4.3567	448
MICB	0.579831	-0.579831	3.00369	2.67008e-07	1.12066e-05	6.5194	449	ACTBP9	-1.02559	1.02559	0.48534	0.000171183	0.00699869	0.734544	449	KCNK10	-0.534526	0.534526	3.77824	1.89757	0.0635534	0.999952	-4.24734	449	SFMBT1	0.146098	-0.146098	3.78948	0.0397334	0.82593	-4.03466	449	PRC1	-0.35602	3.77882	0.0554711	0.998643	-3.90628	449
AC058791.1	0.47468	-0.47468	3.82552	2.702e-07	1.13154e-05	6.46363	450	NDE1	0.326371	-0.326371	4.37935	0.000172149	0.00702253	0.654916	450	NKIRAS2	0.293512	-0.293512	4.7645	-1.89512	0.0638843	0.999952	-4.24356	450	VAT1L	-0.295342	0.295342	1.91197	0.039881	0.82593	-4.1814	450	TIAL1	0.243399	6.3576	0.0556227	0.998643	-3.89156	450
AC106876.2	-0.942595	0.942595	1.58818	2.7109e-07	1.13275e-05	6.58636	451	MDC1	0.45639	-0.45639	5.11395	0.000174536	0.00709547	0.621081	451	RAI2	0.615413	-0.615413	2.45031	-1.89504	0.0638958	0.999952	-4.34362	451	SEMA4C	-0.332087	0.332087	4.12592	0.0399019	0.82593	-4.02849	451	HOXD8	0.599502	-0.926746	0.0557659	0.998643	-4.16904	451
ARHGAP11B	0.429713	-0.429713	3.89122	2.7563e-07	1.14486e-05	6.44015	452	CYP4F12	-0.520937	0.520937	7.05908	0.000175243	0.00709547	0.61828	452	RP11-674P19.2	-1.20498	1.20498	-1.62783	1.89345	0.064111	0.999952	-4.48234	452	RPS2P5	-0.647395	0.647395	6.80428	0.0399631	0.82593	-3.97119	452	NPC1	-0.395843	5.60446	0.0558046	0.998643	-3.89416	452
TCP11L1	-0.471159	0.471159	4.74325	2.75714e-07	1.14486e-05	6.40634	453	CKAP4	0.487782	-0.487782	5.68533	0.000175394	0.00709547	0.60686	453	MOK	0.444388	-0.444388	2.51098	-1.89198	0.0643101	0.999952	-4.33749	453	ACCS	-0.328557	0.328557	4.44358	0.040253	0.82593	-4.01512	453	DNAJB5	-0.420174	2.32363	0.0559288	0.998643	-3.95749	453
GINS4	0.587049	-0.587049	2.56521	2.75812e-07	1.14486e-05	6.5116	454	SOAT2	-1.79495	1.79495	2.25179	0.000175483	0.00709547	0.688949	454	AKR7L	-0.55307	0.55307	5.30918	1.89176	0.0643404	0.999952	-4.2248	454	ASAP2	0.204373	-0.204373	6.0225	0.0402672	0.82593	-3.97031	454	RP11-182J1.1	0.943015	-0.377034	0.0559854	0.998643	-4.0899	454
KIAA1467	-0.473085	0.473085	3.03136	2.81022e-07	1.16393e-05	6.47324	455	SLC3A1	-0.695345	0.695345	6.37108	0.000176154	0.00710694	0.604646	455	MIXL1	1.0725	-1.0725	0.633429	-1.89074	0.0644799	0.999952	-4.47884	455	MTND4P12	0.771035	-0.771035	-1.45983	0.0403012	0.82593	-4.44636	455	AL035610.1	0.68844	0.803741	0.0560634	0.998643	-3.99177	455
RDH5	-0.608095	0.608095	4.24385	2.83303e-07	1.1708e-05	6.40401	456	PIWIL2	-0.90274	0.90274	3.94976	0.000176658	0.00711164	0.630011	456	FZD7	-0.557508	0.557508	3.99122	1.88754	0.0649172	0.999952	-4.24561	456	MIA	-0.570889	0.570889	-0.476664	0.0403716	0.82593	-4.41291	456	CTA-941F9.10	0.336508	3.13181	0.0560695	0.998643	-3.91387	456
OTUB2	0.68551	-0.68551	1.08212	2.86734e-07	1.18239e-05	6.54556	457	SNX30	-0.434122	0.434122	5.67596	0.000178071	0.00715083	0.590146	457	RP11-649E7.5	-0.848712	0.848712	0.32599	1.88662	0.0650437	0.999952	-4.41307	457	SFT2D2	0.169912	-0.169912	7.35653	0.0404726	0.82593	-3.98796	457	HBG2	1.76621	-1.29864	0.0562391	0.998643	-4.14133	457
HSPB1	-0.707605	0.707605	7.32615	2.89103e-07	1.18955e-05	6.34957	458	SLC19A3	-0.709226	0.709226	5.45983	0.000178506	0.00715083	0.588982	458	RP11-686D22.10	0.829416	-0.829416	0.301955	-1.88601	0.0651286	0.999952	-4.47871	458	TRPV2	-0.295255	0.295255	3.17891	0.0404985	0.82593	-4.08688	458	EIF4ENIF1	-0.28278	4.54162	0.0562754	0.998643	-3.90353	458
POLA2	0.323944	-0.323944	4.36592	2.9131e-07	1.19602e-05	6.36487	459	NUP210	0.408396	-0.408396	6.16455	0.000178928	0.00715083	0.585611	459	RP5-881L22.5	0.790015	-0.790015	0.274141	-1.88496	0.0652722	0.999952	-4.47701	459	TACC3	-0.332244	0.332244	4.79425	0.0406016	0.82593	-4.00259	459	NUDT2	-0.544879	2.24647	0.0566321	0.998643	-3.97312	459
GPSM2	0.493556	-0.493556	4.65161	2.99666e-07	1.22599e-05	6.32552	460	DERL3	0.703277	-0.703277	5.98833	0.000179354	0.00715083	0.584502	460	TUBB1	-1.56331	1.56331	-2.74859	1.88304	0.0655385	0.999952	-4.54001	460	UGT1A3	0.49158	-0.49158	3.63444	0.0407228	0.82593	-4.04151	460	ANXA3	-0.997461	2.61497	0.0566684	0.998643	-3.96076	460
PRAP1	-1.12602	1.12602	8.38199	2.9991e-07	1.22599e-05	6.3424	461	MZB1	0.682721	-0.682721	6.17757	0.000179579	0.00715083	0.582592	461	APOL6	0.537226	-0.537226	8.30983	-1.8815	0.0657519	0.999952	-4.24792	461	HIST1H2AK	-0.578404	0.578404	2.25943	0.0408228	0.82593	-4.16752	461	AURKAPS1	-0.809232	0.333736	0.0567232	0.998643	-4.20951	461
PAICS	0.351684	-0.351684	6.11421	3.01462e-07	1.22967e-05	6.29394	462	CIB2	-1.00177	1.00177	4.21176	0.000180102	0.00715612	0.604074	462	RP11-464F9.1	-1.75765	1.75765	-1.18732	1.87946	0.0660343	0.999952	-4.4744	462	KAT2B	0.289499	-0.289499	5.50039	0.0409559	0.82593	-3.97914	462	ADIPOR2	-0.72672	6.7307	0.0569799	0.998643	-3.90622	462
AUNIP	0.599151	-0.599151	1.01023	3.04077e-07	1.23765e-05	6.49226	463	VNN1	-0.994673	0.994673	7.28924	0.000180735	0.00716079	0.597861	463	WDR19	0.566432	-0.566432	3.32895	-1.87892	0.0661097	0.999952	-4.30228	463	GFRA1	-0.432586	0.432586	2.82212	0.0410295	0.82593	-4.11738	463	HGSNAT	-0.235136	6.02121	0.0570104	0.998643	-3.90659	463
SCTR	-1.03413	1.03413	5.33834	3.12102e-07	1.26758e-05	6.27323	464	IGHV4-59	0.921393	-0.921393	6.99293	0.000181171	0.00716079	0.579145	464	CDC25B	0.645008	-0.645008	6.17634	-1.87858	0.0661568	0.999952	-4.23557	464	COL5A2	-0.378093	0.378093	5.28561	0.0410748	0.82593	-3.99154	464	DHCR7	-0.56103	5.0292	0.0570755	0.998643	-3.91053	464
CDC45	0.526552	-0.526552	2.27806	3.15256e-07	1.27764e-05	6.39938	465	NAT8B	-1.05872	1.05872	3.27913	0.00018139	0.00716079	0.629012	465	RP11-335G20.7	-2.29417	2.29417	-4.65109	1.87831	0.0661951	0.999952	-4.56438	465	CXCL12	-0.257056	0.257056	5.25772	0.0412281	0.82593	-3.9925	465	KIF19	0.586034	3.44671	0.0574157	0.998643	-3.91954	465
SLC19A3	-0.698505	0.698505	5.62551	3.16566e-07	1.28019e-05	6.25149	466	TACC3	0.556265	-0.556265	5.01343	0.000183188	0.00721627	0.580866	466	NUDT13	-0.585467	0.585467	0.80123	1.87759	0.0662953	0.999952	-4.39236	466	RAB21	0.272357	-0.272357	5.80261	0.0413187	0.82593	-3.98	466	ATXN7L1	-0.284759	4.33959	0.0574234	0.998643	-3.91701	466
SEMA6C	-1.25994	1.25994	5.50902	3.23613e-07	1.30407e-05	6.23739	467	NTNG2	-1.11897	1.11897	2.39149	0.000185003	0.00727215	0.641251	467	HGD	-0.69938	0.69938	3.61442	1.87636	0.0664678	0.999952	-4.25807	467	RP11-403I13.10	-0.897948	0.897948	-2.10671	0.0413828	0.82593	-4.50005	467	CYP39A1	-1.42545	-1.04464	0.0575182	0.998643	-4.36124	467
RBP1	-0.660901	0.660901	3.12832	3.23855e-07	1.30407e-05	6.33358	468	CDHR5	-0.944898	0.944898	9.89489	0.000186372	0.00730876	0.630911	468	ZSWIM7	-0.348815	0.348815	2.3667	1.87535	0.066609	0.999952	-4.32474	468	RP11-545I5.3	-0.277485	0.277485	1.15328	0.041559	0.82593	-4.25395	468	RP11-156K13.1	-1.62338	-1.39361	0.0575201	0.998643	-4.40265	468
EZH2	0.482129	-0.482129	3.79103	3.2473e-07	1.3048e-05	6.28869	469	PPARA	-0.302527	0.302527	7.57469	0.000187125	0.00730876	0.565015	469	LINC00926	-0.661067	0.661067	2.32211	1.87389	0.0668146	0.999952	-4.31659	469	SLC30A1	0.283763	-0.283763	7.04104	0.0416209	0.82593	-3.99311	469	SLFN12L	0.463483	3.4881	0.0575389	0.998643	-3.92185	469
TRIM22	0.536773	-0.536773	5.64924	3.25971e-07	1.30548e-05	6.22027	470	E2F5	0.933652	-0.933652	3.24522	0.000187932	0.00730876	0.627525	470	RP11-20I23.3	-1.71764	1.71764	-3.55904	1.87257	0.0669996	0.999952	-4.55104	470	NAPSB	-0.527993	0.527993	2.82447	0.0416345	0.82593	-4.12066	470	ARHGAP19-SLIT1	1.70542	-3.00834	0.0576359	0.998643	-4.38243	470
IGKV2-24	1.3495	-1.3495	4.28309	3.26283e-07	1.30548e-05	6.26205	471	MS4A10	-1.75782	1.75782	6.33385	0.000187972	0.00730876	0.553629	471	ARRDC5	-0.835911	0.835911	-0.177313	1.87065	0.0672709	0.999952	-4.44819	471	F8A3	1.27388	-1.27388	1.06958	0.0416544	0.82593	-4.22872	471	PRSS23	-0.616071	4.376	0.0578131	0.998643	-3.92276	471
ATP1A1	-0.399235	0.399235	10.8131	3.31812e-07	1.32335e-05	6.32549	472	SMLR1	-0.782261	0.782261	3.87917	0.000188203	0.00730876	0.576109	472	B3GAT1	-0.736074	0.736074	0.49201	1.87061	0.0672776	0.999952	-4.41259	472	MFSD9	0.139805	-0.139805	5.09867	0.0416947	0.82593	-3.9947	472	RP11-146B14.1	1.9256	-4.60837	0.0580263	0.998643	-4.43279	472
C10orf54	-0.536155	0.536155	6.90633	3.32154e-07	1.32335e-05	6.20829	473	BUB1B	0.670582	-0.670582	3.42234	0.000188323	0.00730876	0.614182	473	FCAMR	0.757918	-0.757918	2.05779	-1.86824	0.0676133	0.999952	-4.39859	473	ARHGAP10	-0.204817	0.204817	3.67212	0.0419106	0.82593	-4.06722	473	LINC00630	-0.312694	2.05341	0.0581308	0.998643	-3.98613	473
HJURP	0.705879	-0.705879	2.97939	3.34736e-07	1.33082e-05	6.30289	474	SLC28A1	-1.2644	1.2644	5.0825	0.000188803	0.00731193	0.5415	474	SORL1	-0.531643	0.531643	7.27082	1.86819	0.0676197	0.999952	-4.25539	474	QTRT1	-0.351059	0.351059	4.10694	0.0419724	0.82593	-4.0465	474	ALPK2	1.36127	-1.40974	0.0582069	0.998643	-4.21094	474
CCDC69	0.436138	-0.436138	5.20959	3.3618e-07	1.33375e-05	6.19726	475	SLFN13	0.524548	-0.524548	4.64739	0.000190032	0.00734402	0.557103	475	MS4A1	-2.12092	2.12092	1.48275	1.86811	0.0676315	0.999952	-4.33903	475	DSG2	0.365165	-0.365165	8.11206	0.0420424	0.82593	-4.02405	475	CTD-2530N21.5	-1.35986	0.26501	0.0586216	0.998643	-4.28652	475
KLF9	-0.44227	0.44227	5.9655	3.38002e-07	1.33816e-05	6.184	476	WIPF3	-0.846713	0.846713	3.48532	0.000191475	0.00736686	0.573125	476	MST1L	-1.02454	1.02454	4.29041	1.86748	0.0677218	0.999952	-4.24648	476	SMYD5	-0.29521	0.29521	3.42688	0.0421185	0.82593	-4.08681	476	MGP	-0.918617	2.40408	0.0588584	0.998643	-3.99725	476
CYP2C9	-0.912146	0.912146	6.72741	3.42857e-07	1.35453e-05	6.17617	477	PTGR1	-0.753709	0.753709	7.27623	0.0001918	0.00736686	0.540752	477	FOXM1	0.629767	-0.629767	4.98281	-1.8653	0.0680319	0.999952	-4.26148	477	RAB3IL1	-0.419495	0.419495	2.17178	0.0421623	0.82593	-4.17681	477	UNC13B	-0.221345	6.14899	0.0590367	0.998643	-3.92774	477
SORD	-0.989606	0.989606	6.21207	3.56821e-07	1.40676e-05	6.13485	478	CEACAM18	-0.936337	0.936337	2.14192	0.000191827	0.00736686	0.619863	478	C1R	0.414971	-0.414971	6.38137	-1.86512	0.0680572	0.999952	-4.2394	478	SNIP1	0.127945	-0.127945	3.7747	0.0421738	0.82593	-4.05418	478	TOE1	-0.321491	3.27996	0.0590609	0.998643	-3.94943	478
USP2	-0.793891	0.793891	5.26502	3.59338e-07	1.41372e-05	6.13703	479	MRO	-0.758586	0.758586	4.19818	0.000193752	0.00741791	0.538106	479	CTD-2562J17.6	-0.451188	0.451188	4.04758	1.86439	0.0681624	0.999952	-4.26298	479	NLK	0.187884	-0.187884	5.04618	0.042191	0.82593	-4.00049	479	DCUN1D2	0.226911	3.62329	0.0590787	0.998643	-3.93604	479
ZFYVE1	-0.401495	0.401495	5.14132	3.68205e-07	1.44559e-05	6.11374	480	CCNF	0.563916	-0.563916	4.41448	0.000194051	0.00741791	0.547455	480	SEMA4A	0.691677	-0.691677	3.75134	-1.86061	0.0687048	0.999952	-4.31171	480	CD33	-0.280345	0.280345	1.83267	0.042206	0.82593	-4.19653	480	RP11-974F13.5	1.3971	-1.01484	0.0591239	0.998643	-4.1189	480
PCBP4	-0.558483	0.558483	4.80288	3.7187e-07	1.45694e-05	6.11617	481	RP11-71H17.8	-0.570618	0.570618	1.09312	0.000194436	0.00741791	0.629543	481	RP11-401P9.4	0.64551	-0.64551	1.25802	-1.86046	0.0687266	0.999952	-4.41645	481	KIF5A	-0.441259	0.441259	0.406889	0.0422543	0.82593	-4.33419	481	TNR	0.778184	-0.194247	0.0592308	0.998643	-4.13298	481
BTBD9	-0.282105	0.282105	5.77674	3.78708e-07	1.48065e-05	6.07454	482	GBP1P1	1.4249	-1.4249	0.0206214	0.000194772	0.00741791	0.445339	482	NDRG4	0.808763	-0.808763	0.797699	-1.86025	0.0687564	0.999952	-4.46237	482	BLK	-0.675957	0.675957	1.3758	0.0424649	0.82593	-4.24974	482	HM13	-0.246776	6.36955	0.0593924	0.998643	-3.93139	482
SAMD5	0.629435	-0.629435	3.91947	3.87479e-07	1.51181e-05	6.11196	483	SETBP1	0.376143	-0.376143	4.73616	0.000195397	0.0074263	0.526044	483	NRCAM	1.24342	-1.24342	0.38325	-1.85981	0.0688191	0.999952	-4.49009	483	CLTCL1	-0.357836	0.357836	1.44819	0.0425633	0.82593	-4.23566	483	WNT10B	0.645717	0.827847	0.059541	0.998643	-4.03131	483
FANCI	0.606566	-0.606566	4.1974	3.91457e-07	1.52417e-05	6.0882	484	CEP85	0.256099	-0.256099	3.84422	0.00019641	0.00744937	0.552798	484	HLA-B	0.586744	-0.586744	10.7516	-1.85949	0.0688654	0.999952	-4.31492	484	ENOX1	-0.41456	0.41456	-0.319096	0.0426285	0.82593	-4.39904	484	LINC00562	-0.962593	0.657104	0.0595927	0.998643	-4.17528	484
LINC01260	1.4011	-1.4011	0.0689313	3.95908e-07	1.53833e-05	6.24391	485	PRDM1	0.537714	-0.537714	5.55506	0.000197355	0.00746346	0.499578	485	GLUL	0.385426	-0.385426	6.30623	-1.85891	0.06895	0.999952	-4.24244	485	ADAMTS12	-0.23668	0.23668	2.42168	0.042651	0.82593	-4.15157	485	TFCP2	-0.253849	4.82375	0.0596193	0.998643	-3.93567	485
CRAT	-0.570434	0.570434	6.95136	3.98067e-07	1.54353e-05	6.03446	486	SLC5A11	-1.38797	1.38797	2.12324	0.000197595	0.00746346	0.588317	486	TMEM132C	0.827734	-0.827734	0.202006	-1.85817	0.069056	0.999952	-4.48007	486	STAU1	0.133102	-0.133102	6.74543	0.0426718	0.82593	-3.99571	486	TGIF2	0.468155	3.85036	0.0596496	0.998643	-3.93839	486
NBL1	-0.818443	0.818443	8.14748	4.02069e-07	1.55391e-05	6.0533	487	TMPO	0.262414	-0.262414	6.97237	0.000201289	0.00758738	0.483148	487	VWA3B	1.10983	-1.10983	-0.40017	-1.85762	0.0691362	0.999952	-4.52509	487	CDV3	0.197904	-0.197904	6.33934	0.042741	0.82593	-3.99295	487	TMPRSS2	-0.372459	7.32369	0.0597907	0.998643	-3.93556	487
LINC01232	0.763888	-0.763888	2.9308	4.02392e-07	1.55391e-05	6.13015	488	DHRS4-AS1	-0.403592	0.403592	4.73418	0.000202875	0.00762326	0.483185	488	BTN2A1	0.241245	-0.241245	5.21844	-1.85762	0.0691368	0.999952	-4.25126	488	EIF4G2	0.169662	-0.169662	8.87056	0.0427659	0.82593	-4.05136	488	ADGRL4	-1.45766	1.64105	0.059839	0.998643	-4.12956	488
MFSD9	-0.292239	0.292239	4.97415	4.1032e-07	1.58066e-05	6.01357	489	FTCD	-1.32388	1.32388	-0.289607	0.000203071	0.00762326	0.542026	489	RN7SL144P	-1.28	1.28	-2.39834	1.85759	0.0691409	0.999952	-4.52967	489	CFP	-0.406173	0.406173	0.954299	0.042852	0.82593	-4.28468	489	ARHGEF7	-0.201684	6.33709	0.0598918	0.998643	-3.93646	489
RP11-334A14.8	-1.44231	1.44231	-1.36287	4.11342e-07	1.58066e-05	5.97368	490	EGFR-AS1	-1.03868	1.03868	1.60813	0.000204081	0.00763789	0.577854	490	STRIP2	1.00737	-1.00737	1.39759	-1.85373	0.0697006	0.999952	-4.45162	490	AHCYL1	0.273841	-0.273841	8.2844	0.0428545	0.82593	-4.03335	490	CACNA1A	0.395306	3.50648	0.0601506	0.998643	-3.94658	490
AMPD3	-0.352018	0.352018	3.65407	4.11835e-07	1.58066e-05	6.07149	491	LAX1	0.809841	-0.809841	3.33858	0.000204619	0.00763789	0.543789	491	GID4	-0.290962	0.290962	3.67029	1.85362	0.0697179	0.999952	-4.28313	491	RP11-49K24.6	-1.6072	1.6072	-0.72497	0.0428618	0.82593	-4.45841	491	ACSL1	-0.553728	5.19772	0.0602483	0.998643	-3.94087	491
CRYGD	-2.02834	2.02834	-2.7771	4.1572e-07	1.59232e-05	5.49713	492	ATP8B2	-0.640598	0.640598	6.50077	0.000204827	0.00763789	0.466479	492	SLC25A26	-0.383956	0.383956	3.17887	1.85326	0.0697697	0.999952	-4.29533	492	LINC01089	-0.255331	0.255331	4.51733	0.0429324	0.82593	-4.03115	492	EMP1	-0.828278	5.49959	0.0603665	0.998643	-3.94214	492
RAF1	-0.233351	0.233351	6.87044	4.17481e-07	1.59344e-05	5.98726	493	MARC2	-0.704462	0.704462	5.46758	0.000205125	0.00763789	0.460327	493	RGMA	0.924983	-0.924983	2.39384	-1.85267	0.0698562	0.999952	-4.36966	493	METTL24	-0.42501	0.42501	-0.449501	0.0431304	0.82593	-4.41788	493	EID1	0.355326	5.19299	0.0606106	0.998643	-3.94378	493
SUSD2	-1.4135	1.4135	5.34129	4.17701e-07	1.59344e-05	5.99768	494	GCOM1	-0.562073	0.562073	2.83385	0.000206322	0.00764887	0.53412	494	CYP2D7	-0.827873	0.827873	1.68101	1.85199	0.0699559	0.999952	-4.34112	494	MMP11	-0.539262	0.539262	2.84742	0.0431558	0.82593	-4.13941	494	LTA	-1.83054	-1.50515	0.0607164	0.998643	-4.42451	494
PRRG2	-0.555752	0.555752	3.68621	4.19507e-07	1.59709e-05	6.05394	495	E2F7	0.753944	-0.753944	2.76299	0.000206388	0.00764887	0.555142	495	CADM3	0.782388	-0.782388	2.20254	-1.85097	0.0701045	0.999952	-4.37743	495	RP1-232L22__B.1	0.385763	-0.385763	2.01642	0.0431713	0.82593	-4.16377	495	AEBP2	0.365583	4.63062	0.0607483	0.998643	-3.94579	495
CXCL9	1.7503	-1.7503	1.94566	4.22781e-07	1.60631e-05	6.14042	496	RP11-305L7.7	-0.393856	0.393856	1.87761	0.00020667	0.00764887	0.563903	496	FAM151A	-1.28976	1.28976	-1.11401	1.85089	0.070116	0.999952	-4.49552	496	HERC2P2	-0.380094	0.380094	6.40506	0.0432336	0.82593	-3.99767	496	RPL36A-HNRNPH2	2.34304	-3.68575	0.0608401	0.998643	-4.36992	496
DNASE1	-0.554384	0.554384	7.54478	4.23893e-07	1.6073e-05	5.98624	497	PSMB8-AS1	0.452564	-0.452564	3.70857	0.000212146	0.00783574	0.491127	497	EPM2A	-0.375707	0.375707	1.92122	1.85055	0.070166	0.999952	-4.35004	497	ZNF217	0.159425	-0.159425	6.3403	0.0433115	0.82593	-3.99751	497	CDK2	-0.279027	4.21492	0.060885	0.998643	-3.95178	497
TLCD1	-0.554892	0.554892	2.02162	4.29487e-07	1.62524e-05	6.12444	498	GCNT2	-0.383441	0.383441	5.56918	0.000212829	0.00784519	0.425284	498	FAM159A	-0.803402	0.803402	0.0620317	1.84935	0.0703427	0.999952	-4.4405	498	PDZD2	-0.319159	0.319159	3.34462	0.0433531	0.82593	-4.09951	498	VMP1	-0.479109	7.42893	0.0610689	0.998643	-3.94831	498
IGFBP5	0.618421	-0.618421	7.18388	4.30405e-07	1.62545e-05	5.96562	499	CEP55	0.99003	-0.99003	3.10042	0.000213833	0.00786639	0.515768	499	TRHDE	-0.804367	0.804367	4.20517	1.84872	0.0704344	0.999952	-4.25583	499	TRIM38	0.152496	-0.152496	6.10664	0.0434249	0.82593	-3.99758	499	RN7SL151P	2.38538	-3.34863	0.0610714	0.998643	-4.32803	499
MTBP	0.538577	-0.538577	2.13695	4.35058e-07	1.63973e-05	6.10057	500	CHAD	-1.12837	1.12837	2.91862	0.000214569	0.00787534	0.486759	500	FOXP3	1.32813	-1.32813	0.974294	-1.84856	0.0704584	0.999952	-4.48517	500	PWP2	-0.987269	0.987269	2.1798	0.0434275	0.82593	-4.20043	500	FAM216B	1.46585	-2.04322	0.0611385	0.998643	-4.30952	500
KLRC3	1.76546	-1.76546	-2.20424	4.39266e-07	1.65229e-05	5.76054	501	SLC36A1	-0.54624	0.54624	7.74736	0.000214953	0.00787534	0.44297	501	RN7SL18P	-1.44416	1.44416	-5.12859	1.84766	0.0705904	0.999952	-4.56892	501	HSD11B1L	-0.437138	0.437138	0.694661	0.0434466	0.82593	-4.31395	501	RP11-314N13.10	-0.539008	3.08169	0.0612898	0.998643	-3.97738	501
GRB7	-0.750522	0.750522	4.38243	4.41169e-07	1.65614e-05	5.97062	502	TMEM198	-1.39861	1.39861	3.14849	0.000215363	0.00787534	0.472398	502	RP11-199F11.2	-0.451949	0.451949	1.54292	1.8454	0.070924	0.999952	-4.3691	502	C9orf173-AS1	-0.519142	0.519142	2.3254	0.0434645	0.82593	-4.17279	502	OVCH1-AS1	1.28051	-3.4537	0.0613719	0.998643	-4.37459	502
RUVBL1	0.37131	-0.37131	3.58707	4.48132e-07	1.67894e-05	5.99049	503	PORCN	0.406137	-0.406137	1.41746	0.000216453	0.00789575	0.534563	503	RP11-480I12.5	-0.754869	0.754869	1.74418	1.84448	0.0710602	0.999952	-4.34369	503	RP11-356I2.4	-0.273058	0.273058	0.780549	0.04354	0.82593	-4.3006	503	PITPNA	-0.493213	6.29735	0.0614761	0.998643	-3.95229	503
KRT86	-1.66382	1.66382	-1.08677	4.513e-07	1.68599e-05	5.96827	504	PLA2R1	-0.602703	0.602703	4.9018	0.000216782	0.00789575	0.416378	504	RP11-519G16.3	0.599342	-0.599342	1.47953	-1.84334	0.0712299	0.999952	-4.4241	504	HIST1H1B	-0.46698	0.46698	6.06698	0.043557	0.82593	-4.00087	504	EEF2KMT	-0.358313	2.79253	0.0616079	0.998643	-3.98539	504
IRF4	0.645732	-0.645732	6.28357	4.51805e-07	1.68599e-05	5.90556	505	CDCA5	0.671411	-0.671411	3.54916	0.000218912	0.00795756	0.472082	505	PRIMA1	0.671358	-0.671358	2.44086	-1.84299	0.0712822	0.999952	-4.36153	505	C10orf32	0.274339	-0.274339	3.70158	0.0435815	0.82593	-4.06434	505	VRK3	-0.266278	5.78407	0.0616539	0.998643	-3.95404	505
XXbac-B476C20.9	-0.621811	0.621811	2.26588	4.57495e-07	1.70385e-05	6.05137	506	CYP2C19	-0.47085	0.47085	6.4259	0.00021981	0.00797443	0.39903	506	RN7SL664P	-1.64622	1.64622	-4.70025	1.84288	0.0712983	0.999952	-4.55994	506	PID1	-0.286509	0.286509	2.33548	0.04361	0.82593	-4.16675	506	CELSR3	0.472312	2.65424	0.0617082	0.998643	-3.97388	506
PTPRF	-0.553641	0.553641	9.52828	4.59716e-07	1.70671e-05	5.97033	507	UGT1A2P	-0.859357	0.859357	0.32984	0.000221244	0.0080106	0.503719	507	B4GALNT2	-1.35847	1.35847	0.647608	1.84215	0.0714073	0.999952	-4.39296	507	DR1	0.325034	-0.325034	6.27463	0.0436383	0.82593	-4.00037	507	PDXDC2P	-0.40936	6.49907	0.0617566	0.998643	-3.95505	507
STRIP2	0.78862	-0.78862	1.04788	4.60073e-07	1.70671e-05	6.1001	508	TMPRSS6	-1.26741	1.26741	1.60177	0.000222112	0.00802619	0.500566	508	CTD-2026K11.4	-0.688207	0.688207	0.317215	1.8421	0.0714139	0.999952	-4.42435	508	LINC01451	-0.521835	0.521835	-0.109429	0.0437259	0.82593	-4.38945	508	FCAMR	-0.481237	1.74198	0.0618152	0.998643	-4.03787	508
IGLV3-9	1.56347	-1.56347	3.04757	4.69829e-07	1.73948e-05	5.97758	509	SLC28A2	-1.5321	1.5321	7.42512	0.000223541	0.00806197	0.411097	509	SHROOM4	0.57009	-0.57009	3.35551	-1.8413	0.0715335	0.999952	-4.32267	509	DSC2	0.387913	-0.387913	8.06428	0.0437307	0.82593	-4.03575	509	CTC-429P9.3	0.515249	2.73682	0.0618325	0.998643	-3.97246	509
MATN2	-0.632032	0.632032	6.56999	4.73336e-07	1.74902e-05	5.86229	510	ABHD2	-0.461345	0.461345	8.91425	0.000225419	0.00811377	0.427879	510	AL592188.3	-1.62698	1.62698	-4.80602	1.84078	0.0716109	0.999952	-4.56356	510	PAFAH1B1	0.175234	-0.175234	7.37174	0.0437353	0.82593	-4.0153	510	BCYRN1	0.617167	1.33381	0.0619103	0.998643	-4.01902	510
RP11-290F5.2	0.510252	-0.510252	2.1626	4.7513e-07	1.75222e-05	6.01403	511	OSBP2	-0.998383	0.998383	3.26118	0.000226075	0.00812143	0.428054	511	RP11-486I11.2	-0.559434	0.559434	0.571449	1.83964	0.0717805	0.999952	-4.42045	511	FAM83D	-0.281573	0.281573	2.47194	0.0437539	0.82593	-4.15918	511	NPIPP1	-0.917377	1.61353	0.0619122	0.998643	-4.08318	511
FAM189A1	-1.00618	1.00618	1.40758	4.80707e-07	1.76932e-05	6.05333	512	KIAA0101	0.60914	-0.60914	3.50412	0.000227321	0.00813459	0.438415	512	FAAP24	0.629855	-0.629855	0.431005	-1.83926	0.0718379	0.999952	-4.48062	512	P4HA2	0.232029	-0.232029	5.04496	0.0438381	0.82593	-4.01325	512	TMEM44-AS1	0.517401	1.51813	0.0619864	0.998643	-4.00619	512
RP11-800A3.4	-0.71471	0.71471	2.94697	4.83351e-07	1.77558e-05	5.96129	513	STMN1	0.517577	-0.517577	4.99249	0.000227327	0.00813459	0.380857	513	OSCP1	0.730119	-0.730119	-0.095208	-1.83635	0.0722736	0.999952	-4.49451	513	ZNF487	0.278349	-0.278349	2.54234	0.0438997	0.82593	-4.13645	513	GTF2H2	0.52332	3.6189	0.0620992	0.998643	-3.96272	513
CEP55	0.891861	-0.891861	2.8858	4.91391e-07	1.80161e-05	5.94018	514	GNAZ	-0.653212	0.653212	2.03324	0.000229059	0.00818063	0.466018	514	AGXT	-0.867735	0.867735	-0.401733	1.83628	0.0722845	0.999952	-4.45255	514	C17orf100	-0.262709	0.262709	1.35738	0.0439094	0.82593	-4.24762	514	RP3-395M20.12	1.00691	0.398081	0.062471	0.998643	-4.06475	514
KLHDC7B	0.746364	-0.746364	0.254827	4.92848e-07	1.80344e-05	6.04552	515	ATP9A	-0.358919	0.358919	6.77505	0.000229602	0.00818409	0.362236	515	PDIA5	0.388706	-0.388706	4.21214	-1.83618	0.0722998	0.999952	-4.29524	515	SAP25	-0.786171	0.786171	0.484519	0.0439485	0.82593	-4.34891	515	PIP4K2C	-0.37226	4.83858	0.0624828	0.998643	-3.96324	515
DCC	1.65931	-1.65931	-0.904273	4.94135e-07	1.80465e-05	5.95161	516	ITM2C	0.487776	-0.487776	6.62018	0.000230529	0.00820119	0.35281	516	FAM83D	0.623795	-0.623795	3.14904	-1.83552	0.0723993	0.999952	-4.34252	516	TBC1D8B	0.326664	-0.326664	4.5938	0.0439662	0.82593	-4.02716	516	GOSR2	-0.284071	6.13387	0.0625103	0.998643	-3.96238	516
CDHR2	-0.776779	0.776779	9.63521	4.99626e-07	1.81943e-05	5.89345	517	RIMKLB	-0.520425	0.520425	3.72215	0.0002315	0.00821983	0.393923	517	SLC28A3	1.34401	-1.34401	1.52678	-1.8338	0.0726587	0.999952	-4.45531	517	LDHB	-0.285276	0.285276	5.16195	0.0441051	0.82593	-4.01822	517	PSMD10P2	-0.965873	0.484805	0.0626761	0.998643	-4.18858	517
PPFIBP2	-0.284345	0.284345	5.85401	5.00113e-07	1.81943e-05	5.806	518	SMPDL3B	-0.520178	0.520178	4.64735	0.000232072	0.00822421	0.360536	518	CLYBL	-0.419389	0.419389	3.94462	1.83303	0.0727742	0.999952	-4.28337	518	ADGRG1	-0.254316	0.254316	5.45966	0.0441239	0.82593	-4.01134	518	ITIH3	-1.57696	-1.71647	0.0627458	0.998643	-4.41704	518
CDH23	-0.751953	0.751953	2.94017	5.0267e-07	1.8252e-05	5.9234	519	PITPNM3	0.617481	-0.617481	2.80018	0.00023717	0.00838726	0.425739	519	CKB	0.552699	-0.552699	3.50273	-1.83259	0.0728412	0.999952	-4.3155	519	CCBL1	-0.251754	0.251754	1.85905	0.0441461	0.82593	-4.20583	519	PRR13P2	-0.941514	-0.540736	0.0627953	0.998643	-4.30689	519
FADS6	-1.23872	1.23872	3.52185	5.06634e-07	1.83606e-05	5.88772	520	CERS2	-0.397113	0.397113	7.02124	0.000237618	0.00838726	0.334532	520	CCDC149	0.365684	-0.365684	3.58274	-1.83253	0.0728502	0.999952	-4.3175	520	CACNA1I	-0.677048	0.677048	0.0136093	0.0441947	0.82593	-4.39399	520	RASSF4	-0.353259	6.27294	0.0628332	0.998643	-3.9655	520
NBPF1	-0.441904	0.441904	6.24745	5.08531e-07	1.8394e-05	5.79046	521	ASF1B	0.615973	-0.615973	3.59548	0.000238043	0.00838726	0.392688	521	ZNF562	0.256065	-0.256065	5.72907	-1.83133	0.0730318	0.999952	-4.25929	521	CCDC183	-0.614187	0.614187	-0.69474	0.0442449	0.82593	-4.43635	521	XRCC4	-0.698451	2.86441	0.0628501	0.998643	-3.99923	521
HGD	-0.670243	0.670243	3.90639	5.18613e-07	1.87227e-05	5.83967	522	ZNF367	0.446092	-0.446092	3.19043	0.00023857	0.00838971	0.404283	522	IFITM3	0.706636	-0.706636	6.30305	-1.83129	0.0730379	0.999952	-4.25948	522	CTA-963H5.5	-0.386035	0.386035	0.0685421	0.0444181	0.82593	-4.36736	522	SMG7	-0.34751	6.51608	0.0633005	0.998643	-3.96999	522
IGKV3-11	0.920252	-0.920252	8.29071	5.38936e-07	1.94192e-05	5.78027	523	RDH5	-0.608295	0.608295	4.10301	0.00023963	0.00839984	0.347417	523	PLEKHA4	0.865889	-0.865889	3.21891	-1.83127	0.0730419	0.999952	-4.34392	523	ZNF835	-0.375677	0.375677	-0.0779829	0.0444576	0.82593	-4.38584	523	TOMM34	-0.288776	3.36246	0.0633179	0.998643	-3.9839	523
SLC6A20	-0.631571	0.631571	6.59175	5.42021e-07	1.94931e-05	5.73223	524	CEP78	0.435696	-0.435696	4.45924	0.000239773	0.00839984	0.348242	524	PPP2R2B	0.817876	-0.817876	1.11015	-1.83113	0.0730627	0.999952	-4.44914	524	PPP2CA	0.246484	-0.246484	6.03981	0.0444999	0.82593	-4.00638	524	CTC-487M23.6	0.721073	-0.730796	0.0635255	0.998643	-4.20525	524
COBL	-0.474311	0.474311	6.57651	5.47889e-07	1.96666e-05	5.7213	525	ATP1A3	0.658152	-0.658152	0.490661	0.000241574	0.00844681	0.387157	525	QPRT	-0.991282	0.991282	4.65583	1.83073	0.0731227	0.999952	-4.2632	525	TSPAN4	-0.412035	0.412035	3.39742	0.0445521	0.82593	-4.10532	525	RAI2	-0.51184	2.46382	0.0635337	0.998643	-4.01508	525
ASF1B	0.518117	-0.518117	3.51888	5.6537e-07	2.02555e-05	5.7705	526	ADCY9	-0.70235	0.70235	6.4704	0.000242476	0.00845349	0.310231	526	RP11-290F5.1	0.719381	-0.719381	4.22713	-1.83037	0.0731772	0.999952	-4.3068	526	DCPS	-0.227818	0.227818	3.19654	0.0447337	0.82593	-4.11237	526	TBL1X	-0.317306	3.89099	0.0636376	0.998643	-3.97997	526
ALAD	-0.474048	0.474048	5.6567	5.71067e-07	2.04208e-05	5.68054	527	TM4SF4	-1.63157	1.63157	7.58161	0.000242686	0.00845349	0.340049	527	SLC1A5	0.591044	-0.591044	5.16992	-1.82997	0.0732388	0.999952	-4.27668	527	ITLN2	-0.503034	0.503034	6.62247	0.0447653	0.82593	-4.01075	527	ACKR2	-0.5857	1.46837	0.0637676	0.998643	-4.07307	527
SHC3	0.732539	-0.732539	0.672113	5.75299e-07	2.05332e-05	5.90055	528	NEU4	-1.38987	1.38987	4.08446	0.000243396	0.00846215	0.32667	528	SRPR	0.274685	-0.274685	6.73825	-1.82976	0.0732707	0.999952	-4.26118	528	TSPAN33	-0.328344	0.328344	3.00622	0.0448493	0.82593	-4.12755	528	POLE4	0.629046	2.62824	0.0637964	0.998643	-3.98739	528
CRTAM	0.967848	-0.967848	-0.0103472	5.76964e-07	2.05537e-05	5.8909	529	SLC39A14	-0.411141	0.411141	8.82244	0.000243946	0.00846525	0.352607	529	TVP23C-CDRT4	-2.25327	2.25327	-0.838053	1.82976	0.0732711	0.999952	-4.46379	529	TPX2	-0.226551	0.226551	4.16288	0.0448883	0.82593	-4.06179	529	FAM106A	1.11065	0.861456	0.0638307	0.998643	-4.04736	529
GLS	-0.489578	0.489578	8.41507	5.81851e-07	2.06886e-05	5.70618	530	KRT80	-1.36215	1.36215	1.33447	0.000245206	0.00848134	0.417958	530	SLFN13	0.610495	-0.610495	4.79293	-1.82925	0.0733474	0.999952	-4.28066	530	IQSEC1	-0.268127	0.268127	5.4347	0.0448953	0.82593	-4.01721	530	RTN4RL2	0.808445	0.183181	0.0638809	0.998643	-4.11015	530
CLDN15	-0.420745	0.420745	8.07309	5.8347e-07	2.07071e-05	5.69285	531	HJURP	0.709072	-0.709072	3.16625	0.000245334	0.00848134	0.383457	531	CASC5	0.389199	-0.389199	5.63049	-1.82879	0.0734178	0.999952	-4.2641	531	GNB1	0.169582	-0.169582	8.30032	0.0449579	0.82593	-4.049	531	FAM171A2	1.02331	-0.98717	0.064043	0.998643	-4.20008	531
RP11-71H17.8	-0.553515	0.553515	1.2716	5.93322e-07	2.10172e-05	5.85468	532	SLC52A3	-0.881712	0.881712	4.97421	0.000246354	0.00850061	0.296586	532	AL353644.6	-2.12905	2.12905	-0.269152	1.82673	0.0737326	0.999952	-4.40921	532	TNFSF10	0.267431	-0.267431	6.40785	0.0449628	0.82593	-4.0124	532	ZNF317	-0.157828	5.06596	0.0640558	0.998643	-3.97711	532
POP1	0.351926	-0.351926	2.5887	5.97436e-07	2.11232e-05	5.77248	533	RP5-991G20.1	0.359856	-0.359856	2.29932	0.00024793	0.00852495	0.397583	533	RP11-1212A22.4	0.510826	-0.510826	4.2404	-1.82649	0.0737698	0.999952	-4.29425	533	ALG11	0.160386	-0.160386	4.55692	0.0449913	0.82593	-4.0381	533	PRR16	-0.831915	0.370096	0.0641452	0.998643	-4.25953	533
LYPD5	1.14978	-1.14978	-0.828819	6.00515e-07	2.11883e-05	5.77894	534	RAB11FIP1	-0.37188	0.37188	8.03371	0.000247989	0.00852495	0.316248	534	CYP4F11	-2.60334	2.60334	2.75752	1.82604	0.0738375	0.999952	-4.28467	534	VASN	-0.410045	0.410045	2.48416	0.0449953	0.82593	-4.17161	534	AC108142.1	1.40123	0.207824	0.064196	0.998643	-4.03706	534
ACPP	1.05097	-1.05097	0.880364	6.01526e-07	2.11883e-05	5.85399	535	FER1L4	0.780479	-0.780479	4.65026	0.000250195	0.00858472	0.308431	535	CTB-176F20.3	-1.51773	1.51773	-1.59636	1.82602	0.0738406	0.999952	-4.49981	535	PRRX1	-0.823582	0.823582	-0.705779	0.0450658	0.82593	-4.43867	535	FOXA1	-0.276846	4.68441	0.0643692	0.998643	-3.98075	535
TXNDC5	0.575942	-0.575942	8.6655	6.09758e-07	2.14382e-05	5.6727	536	PRKAG2	-0.24004	0.24004	5.4888	0.000251026	0.00858746	0.273362	536	ACTN1	0.340435	-0.340435	6.13507	-1.82496	0.0740036	0.999952	-4.2623	536	KRT20	0.483402	-0.483402	8.55275	0.0451181	0.82593	-4.06316	536	PALM2	0.647704	0.160808	0.0643822	0.998643	-4.1045	536
TRIB2	0.329362	-0.329362	5.20225	6.16902e-07	2.16372e-05	5.61254	537	TRAK1	-0.362172	0.362172	7.42072	0.000251459	0.00858746	0.289325	537	ANKDD1B	-0.633342	0.633342	0.129803	1.8243	0.0741042	0.999952	-4.45147	537	SPTY2D1	0.232827	-0.232827	4.82098	0.0452136	0.82593	-4.02983	537	GARNL3	-0.319578	2.88911	0.0645232	0.998643	-4.00475	537
SLC28A1	-1.15912	1.15912	5.36546	6.17713e-07	2.16372e-05	5.61685	538	RNF185	-0.291574	0.291574	5.34987	0.000252084	0.00858746	0.27084	538	RNF182	3.54798	-3.54798	0.10609	-1.8232	0.0742739	0.999952	-4.56302	538	PTK7	-0.295331	0.295331	4.39947	0.0452147	0.82593	-4.05515	538	LAMA2	-0.384482	4.15492	0.0645426	0.998643	-3.98597	538
CHEK1	0.495438	-0.495438	3.65207	6.26418e-07	2.19014e-05	5.66472	539	MTMR11	-0.419204	0.419204	6.99529	0.000252517	0.00858746	0.278511	539	CCNG2	-0.428959	0.428959	5.21499	1.82308	0.0742923	0.999952	-4.2645	539	WDR91	-0.232314	0.232314	3.56765	0.0452163	0.82593	-4.09576	539	RP11-403B2.6	1.87745	-4.77461	0.064864	0.998643	-4.46017	539
ACE	-1.35542	1.35542	8.55862	6.40489e-07	2.23519e-05	5.61782	540	TM4SF20	-0.822932	0.822932	7.38832	0.000252614	0.00858746	0.288913	540	DMKN	-0.542666	0.542666	1.06248	1.82274	0.0743451	0.999952	-4.39015	540	NIPAL2	0.277526	-0.277526	4.47607	0.0454318	0.82593	-4.04291	540	MBLAC2	0.312203	3.13478	0.0648672	0.998643	-3.99396	540
VWA3B	0.952137	-0.952137	-0.822797	6.45627e-07	2.24895e-05	5.71099	541	SLC7A7	-0.57645	0.57645	6.54853	0.000254559	0.0086376	0.265319	541	IGFBP5	0.643979	-0.643979	7.47467	-1.82193	0.0744686	0.999952	-4.26943	541	SNED1	-0.298585	0.298585	5.02869	0.0455851	0.82593	-4.03388	541	SAYSD1	-0.379848	3.13943	0.0649031	0.998643	-4.00336	541
BMP8A	-1.20199	1.20199	0.968528	6.47429e-07	2.25107e-05	5.78869	542	CCDC150	0.511542	-0.511542	1.36894	0.000256605	0.00869094	0.384267	542	LSM11	-0.279377	0.279377	3.33023	1.82133	0.0745623	0.999952	-4.31099	542	RBM47	0.205309	-0.205309	8.41087	0.0456329	0.82593	-4.0576	542	RP5-903G2.2	0.843864	0.856617	0.0649315	0.998643	-4.05918	542
RAB11FIP1	-0.351833	0.351833	8.10065	6.72937e-07	2.33545e-05	5.55667	543	IDS	-0.345853	0.345853	6.38753	0.000259897	0.00878625	0.242714	543	HCG4	-1.39837	1.39837	-0.137509	1.82079	0.074645	0.999952	-4.41413	543	RAC3	-0.43813	0.43813	1.80815	0.0456766	0.82593	-4.22269	543	UBXN10	0.576317	0.727661	0.0649598	0.998643	-4.06837	543
APOA4	-1.55986	1.55986	12.1077	6.74282e-07	2.33582e-05	5.68473	544	RUVBL1	0.392511	-0.392511	3.65542	0.000262678	0.00884926	0.296097	544	DFNA5	-1.17522	1.17522	3.08333	1.82035	0.0747128	0.999952	-4.28999	544	VPS36	0.237591	-0.237591	6.03649	0.0458302	0.82593	-4.01673	544	PCDHA10	0.790132	0.204956	0.0650184	0.998643	-4.08962	544
ABCD2	0.73065	-0.73065	1.98851	6.8241e-07	2.35964e-05	5.6801	545	B3GALT5	-0.41862	0.41862	8.52888	0.000262725	0.00884926	0.276819	545	VSIG10	-0.513409	0.513409	6.59484	1.82034	0.0747144	0.999952	-4.27069	545	CDCA5	-0.277518	0.277518	3.2015	0.0458857	0.82593	-4.12366	545	KATNAL2	-0.702096	-0.0745038	0.065124	0.998643	-4.25938	545
MS4A8	-0.748887	0.748887	6.16823	7.07674e-07	2.44202e-05	5.47373	546	PVT1	0.549879	-0.549879	2.01492	0.000263826	0.00887008	0.352673	546	RP11-166B2.1	-0.506508	0.506508	1.03754	1.81948	0.0748471	0.999952	-4.39191	546	TNFAIP1	0.167445	-0.167445	5.35709	0.0459142	0.82593	-4.02293	546	CAPZB	-0.275391	7.26703	0.0651592	0.998643	-3.98728	546
AVP	-1.98047	1.98047	-3.36116	7.08828e-07	2.44202e-05	4.74722	547	PPARG	-0.606888	0.606888	4.5295	0.000265373	0.00890498	0.239745	547	TLR2	-0.473802	0.473802	2.31318	1.81928	0.0748788	0.999952	-4.34189	547	YWHAH	0.195146	-0.195146	6.13871	0.0459558	0.82593	-4.0178	547	PAX8-AS1	1.61704	3.73272	0.0651923	0.998643	-3.9875	547
CRIP3	-1.03402	1.03402	0.788224	7.16274e-07	2.46317e-05	5.69624	548	HOMER2	-0.748935	0.748935	3.84047	0.000265835	0.00890498	0.258378	548	BMS1P7	3.3682	-3.3682	-3.17658	-1.81901	0.0749202	0.999952	-4.57636	548	PRDM2	0.180285	-0.180285	6.21519	0.0460477	0.82593	-4.01865	548	LIPH	-0.443561	4.89398	0.0652223	0.998643	-3.98824	548
DLEU2	0.41681	-0.41681	3.0369	7.19736e-07	2.47057e-05	5.56767	549	TXLNA	0.257896	-0.257896	6.05987	0.000266938	0.00892565	0.214617	549	DPYSL2	0.29809	-0.29809	6.30558	-1.81818	0.0750499	0.999952	-4.26566	549	CYP2C18	0.257034	-0.257034	7.70879	0.0461513	0.82593	-4.04178	549	NARS2	0.508735	3.72434	0.0652412	0.998643	-3.99002	549
ZFP69B	0.618346	-0.618346	0.276776	7.27434e-07	2.49246e-05	5.68295	550	ADAMDEC1	-0.673138	0.673138	7.62855	0.000269125	0.00897167	0.235849	550	TIMP1	0.69914	-0.69914	3.73571	-1.81752	0.075151	0.999952	-4.32602	550	WNT5B	-0.305113	0.305113	2.71339	0.0461582	0.82593	-4.1548	550	ATP11C	0.310048	4.5691	0.0652996	0.998643	-3.98867	550
KIAA0101	0.529125	-0.529125	3.394	7.52568e-07	2.57389e-05	5.50318	551	SLC23A2	-0.342556	0.342556	5.36972	0.000269398	0.00897167	0.208991	551	PSRC1	0.638484	-0.638484	2.42862	-1.81721	0.0752002	0.999952	-4.38715	551	PSMD12	0.213095	-0.213095	5.0714	0.0462798	0.82593	-4.0314	551	DOLK	-0.282298	3.22586	0.0653795	0.998643	-4.00349	551
CYP2S1	-0.77947	0.77947	7.70514	7.56744e-07	2.58349e-05	5.43249	552	ADH4	-0.88487	0.88487	7.45899	0.000270221	0.00897167	0.229069	552	CD24	1.68639	-1.68639	6.57647	-1.81661	0.0752939	0.999952	-4.27466	552	IGKV3D-20	-0.555123	0.555123	2.94338	0.046306	0.82593	-4.15444	552	UBAP2	-0.403196	5.45458	0.0653812	0.998643	-3.98923	552
TMEM92	-0.551445	0.551445	5.2008	7.63422e-07	2.60157e-05	5.41117	553	CNKSR3	-0.465226	0.465226	6.09818	0.000270269	0.00897167	0.204715	553	FBXO2	-1.36776	1.36776	2.59972	1.81635	0.0753342	0.999952	-4.30194	553	CHMP1B	0.184717	-0.184717	6.08464	0.0463978	0.82593	-4.02126	553	PIGT	-0.383819	6.26964	0.0655114	0.998643	-3.9907	553
CTSH	-0.420908	0.420908	6.19563	7.68442e-07	2.61395e-05	5.39245	554	RP11-290F5.1	0.64761	-0.64761	4.035	0.000270831	0.00897409	0.256738	554	HRH2	-1.05686	1.05686	1.51092	1.81603	0.0753841	0.999952	-4.34882	554	PNOC	-0.495498	0.495498	0.615763	0.0464896	0.82593	-4.33375	554	ANKRD29	0.587594	0.449041	0.06558	0.998643	-4.09788	554
XYLT1	-0.386085	0.386085	6.28484	7.70354e-07	2.61573e-05	5.39039	555	LRRC29	-0.660975	0.660975	1.2298	0.000273232	0.0090347	0.326724	555	TMEM9B-AS1	-0.818288	0.818288	0.891264	1.81578	0.0754224	0.999952	-4.41202	555	FYTTD1	0.260903	-0.260903	5.10519	0.0465277	0.82593	-4.03176	555	MED12	-0.257459	5.95469	0.0656038	0.998643	-3.99147	555
SERINC2	-0.464062	0.464062	7.41935	7.72782e-07	2.61926e-05	5.40457	556	GYG2	0.484941	-0.484941	1.84902	0.00027402	0.0090347	0.321984	556	RP1-29C18.8	-0.762068	0.762068	2.07849	1.81528	0.0755007	0.999952	-4.35246	556	GPX3	-0.28068	0.28068	5.18101	0.0465569	0.82593	-4.03797	556	C6orf49	1.08563	0.0435304	0.0656047	0.998643	-4.11616	556
GLP2R	-0.618938	0.618938	4.5546	7.77841e-07	2.63167e-05	5.41605	557	SCTR	-1.11412	1.11412	4.99727	0.000274512	0.0090347	0.195415	557	NDUFA6-AS1	-0.559896	0.559896	3.36649	1.81518	0.0755165	0.999952	-4.30326	557	RSBN1	0.181156	-0.181156	5.01567	0.0465931	0.82593	-4.03503	557	ZFP82	-0.547649	1.47945	0.0656415	0.998643	-4.09301	557
ZHX3	-0.357547	0.357547	6.11319	7.80087e-07	2.6324e-05	5.37763	558	IGHV3-15	1.17864	-1.17864	6.20362	0.000274629	0.0090347	0.192403	558	PCDHGA2	-0.791914	0.791914	-0.0761841	1.81434	0.0756466	0.999952	-4.43784	558	TRAPPC6B	0.22902	-0.22902	4.3506	0.0465957	0.82593	-4.05683	558	ZNRF2	0.336867	5.44638	0.0656562	0.998643	-3.99193	558
TRIP13	0.564907	-0.564907	2.36005	7.80849e-07	2.6324e-05	5.52936	559	TMEM117	-0.382538	0.382538	3.79431	0.000276748	0.00908811	0.229455	559	SHISA2	-0.673893	0.673893	0.849027	1.81394	0.0757099	0.999952	-4.39976	559	EIF1AD	0.134088	-0.134088	4.40988	0.0466264	0.82593	-4.05695	559	BTBD11	0.638916	1.5502	0.0657175	0.998643	-4.03705	559
CCDC150	0.541014	-0.541014	1.20534	7.84438e-07	2.63977e-05	5.58909	560	NOP2	0.350786	-0.350786	4.53485	0.000277984	0.00910728	0.207782	560	RP1-29C18.9	-0.858033	0.858033	1.28256	1.81381	0.0757292	0.999952	-4.38594	560	C3orf58	0.155291	-0.155291	4.5374	0.0466613	0.82593	-4.05289	560	PRR5L	0.405472	3.19572	0.0658207	0.998643	-4.00088	560
SCNN1D	-0.8391	0.8391	3.38984	7.92205e-07	2.66116e-05	5.46239	561	CYP2J2	-0.739485	0.739485	5.48406	0.000278783	0.00910728	0.177275	561	RP4-765C7.2	-1.86218	1.86218	-1.77682	1.81381	0.0757301	0.999952	-4.4603	561	LIN7C	0.351432	-0.351432	6.06964	0.0466811	0.82593	-4.02353	561	ANXA2	-0.443013	8.31808	0.0659309	0.998643	-3.99434	561
KIR2DL4	1.01537	-1.01537	0.559615	7.95461e-07	2.66734e-05	5.59865	562	TNFRSF9	1.09606	-1.09606	1.43058	0.000279045	0.00910728	0.308395	562	F13B	-1.01159	1.01159	0.150252	1.8136	0.0757626	0.999952	-4.42358	562	PARD6B	0.274869	-0.274869	5.34478	0.0467324	0.82593	-4.02867	562	CHAMP1	-0.428186	4.76067	0.0659995	0.998643	-3.99557	562
IYD	-0.649375	0.649375	5.70921	7.97451e-07	2.66926e-05	5.35989	563	RHOBTB2	-0.898756	0.898756	5.18231	0.000279316	0.00910728	0.177432	563	C1orf168	-0.960329	0.960329	-0.64818	1.81185	0.076037	0.999952	-4.4603	563	FBLN1	-0.396318	0.396318	5.94326	0.0468047	0.82593	-4.02725	563	CEACAM1	-0.685176	6.6542	0.0662034	0.998643	-3.99703	563
RP5-858L17.1	-0.565233	0.565233	0.698023	8.34305e-07	2.78484e-05	5.5535	564	SLC44A4	-0.391919	0.391919	7.58282	0.000280211	0.00912027	0.193015	564	IRF2BP2	-0.290993	0.290993	7.35068	1.81083	0.0761978	0.999952	-4.28355	564	RP5-832C2.5	-0.409653	0.409653	-0.418071	0.0468085	0.82593	-4.41765	564	NOS2	-1.04171	5.79549	0.0662176	0.998643	-3.99688	564
SLC22A7	-1.5155	1.5155	-0.100784	8.35708e-07	2.78484e-05	5.5293	565	ABCG5	-1.27395	1.27395	5.60551	0.000281066	0.00913191	0.172735	565	AMBP	-0.722474	0.722474	-0.372251	1.80858	0.0765509	0.999952	-4.47058	565	MYH7B	-0.589762	0.589762	0.482825	0.0468803	0.82593	-4.356	565	HCG4P11	1.21181	-0.585424	0.0662497	0.998643	-4.16124	565
RHOC	-0.566629	0.566629	7.68386	8.36412e-07	2.78484e-05	5.33516	566	RBBP4P1	-0.433831	0.433831	1.5943	0.000285392	0.00924449	0.281458	566	ISX	-0.556051	0.556051	6.04718	1.80778	0.0766771	0.999952	-4.27316	566	CLN6	-0.209971	0.209971	4.87869	0.0469928	0.82593	-4.0472	566	FANCC	0.231873	4.51468	0.0662776	0.998643	-3.99744	566
DHRS1	-0.486684	0.486684	5.68219	8.38111e-07	2.78557e-05	5.31116	567	DNAH10	-0.917471	0.917471	0.695468	0.000285538	0.00924449	0.289794	567	C9orf91	0.300381	-0.300381	4.02615	-1.80722	0.0767661	0.999952	-4.3101	567	HIST1H4A	-0.647062	0.647062	2.76618	0.0469944	0.82593	-4.16378	567	SEC24D	-0.668033	7.04563	0.0664157	0.998643	-3.99893	567
IGHM	1.04931	-1.04931	11.293	8.52013e-07	2.82679e-05	5.44343	568	PKLR	-1.20132	1.20132	3.17016	0.00029081	0.00939858	0.197591	568	BTBD11	-0.697218	0.697218	1.19695	1.80715	0.0767779	0.999952	-4.38755	568	ABCC6P1	0.218363	-0.218363	4.50371	0.0470468	0.82593	-4.05343	568	NTF3	-0.528779	0.92273	0.0664797	0.998643	-4.14534	568
BEST4	-1.1775	1.1775	3.33978	8.57858e-07	2.84118e-05	5.39326	569	NCALD	0.743496	-0.743496	3.22328	0.000291721	0.00941147	0.225447	569	P2RY1	-0.411003	0.411003	4.13554	1.80702	0.0767983	0.999952	-4.28655	569	GNLY	0.542506	-0.542506	2.373	0.0470941	0.82593	-4.14516	569	RPL17P44	-1.59364	-0.43979	0.0665253	0.998643	-4.3356	569
PPL	-0.730179	0.730179	4.38801	8.6099e-07	2.84655e-05	5.32707	570	TMEM139	-0.49267	0.49267	5.59332	0.000293144	0.00943359	0.128915	570	ID2-AS1	-0.678228	0.678228	-0.0171685	1.80695	0.0768092	0.999952	-4.43801	570	BAIAP2	-0.371397	0.371397	2.93846	0.0471075	0.82593	-4.15158	570	DEDD	-0.305577	4.57137	0.0665493	0.998643	-4.00058	570
PTTG1IP	-0.383071	0.383071	7.31726	8.73033e-07	2.87659e-05	5.28518	571	ASPG	-1.43955	1.43955	1.2748	0.000293435	0.00943359	0.257386	571	CIB2	-1.06037	1.06037	4.03555	1.80683	0.0768272	0.999952	-4.28104	571	C16orf87	0.214375	-0.214375	3.01961	0.0471533	0.82593	-4.12635	571	KIF1A	0.462668	3.18716	0.0669706	0.998643	-4.00928	571
ACBD4	-0.772644	0.772644	5.41554	8.73324e-07	2.87659e-05	5.27776	572	ACE	-1.47211	1.47211	8.22176	0.00029442	0.00944871	0.177739	572	USH1G	-1.56842	1.56842	-0.808548	1.80543	0.0770493	0.999952	-4.47297	572	PIGX	0.175633	-0.175633	3.92042	0.0471662	0.82593	-4.0809	572	CLPX	0.322134	5.5409	0.0670791	0.998643	-4.00488	572
MSX2	1.5696	-1.5696	-1.65604	8.74653e-07	2.87659e-05	5.28838	573	RIPK2	0.670827	-0.670827	2.63867	0.000297428	0.00952859	0.227979	573	MLKL	0.388777	-0.388777	4.3371	-1.80491	0.077132	0.999952	-4.30537	573	PDE8B	-0.2666	0.2666	1.80012	0.047188	0.82593	-4.22728	573	PPP1R11	-0.30038	5.8883	0.0671546	0.998643	-4.0055	573
NLRP7	1.05295	-1.05295	-0.203087	8.82371e-07	2.89691e-05	5.48685	574	DOCK5	-0.376839	0.376839	7.46832	0.000300315	0.00960434	0.126875	574	AARSD1	0.454218	-0.454218	2.88778	-1.80441	0.0772123	0.999952	-4.35834	574	IGFBP6	-0.492683	0.492683	1.94513	0.0471982	0.82593	-4.22908	574	MMP19	-0.600843	1.55099	0.0672065	0.998643	-4.10136	574
RIPK2	0.582292	-0.582292	2.48287	8.84478e-07	2.89878e-05	5.40286	575	TNFSF15	-0.825248	0.825248	4.41221	0.000302786	0.00966651	0.118829	575	ERG	0.742386	-0.742386	2.52661	-1.80287	0.0774562	0.999952	-4.37887	575	P2RX1	-0.306491	0.306491	4.45015	0.0472351	0.82593	-4.06875	575	GGCX	-0.248054	5.15839	0.0676807	0.998643	-4.00971	575
IGSF23	-0.974311	0.974311	1.3255	8.89461e-07	2.91005e-05	5.47477	576	CDKL1	-0.393758	0.393758	4.09788	0.000308748	0.00981553	0.116863	576	GBP4	0.887433	-0.887433	6.46	-1.8028	0.0774677	0.999952	-4.27609	576	SRP19	0.277016	-0.277016	3.26714	0.0472944	0.82593	-4.11377	576	TSFM	-0.281671	3.51882	0.0677514	0.998643	-4.01802	576
BIRC3	1.1509	-1.1509	5.4335	8.94341e-07	2.92095e-05	5.25365	577	NUGGC	0.566273	-0.566273	3.46094	0.000309293	0.00981553	0.157884	577	PAG1	-0.421361	0.421361	6.39027	1.80221	0.0775616	0.999952	-4.27779	577	HERC6	0.333591	-0.333591	4.2115	0.0473116	0.82593	-4.06564	577	CD24	-1.2521	5.77835	0.0679723	0.998643	-4.01225	577
HEBP1	-0.535742	0.535742	6.91194	8.98289e-07	2.92876e-05	5.24993	578	HACL1	-0.594596	0.594596	5.49904	0.000309586	0.00981553	0.0792156	578	RP1-224A6.9	-0.452113	0.452113	0.428842	1.80209	0.0775804	0.999952	-4.43635	578	PINLYP	-0.274786	0.274786	0.609232	0.0473217	0.82593	-4.32303	578	SPRED1	0.419088	5.74888	0.068189	0.998643	-4.01484	578
RYR2	-0.770838	0.770838	2.78321	9.05507e-07	2.9472e-05	5.37084	579	GPSM2	0.478002	-0.478002	4.79641	0.000309932	0.00981553	0.101156	579	RP11-400G3.3	-0.4934	0.4934	1.2855	1.80174	0.0776375	0.999952	-4.38736	579	NUPR1	-0.457411	0.457411	2.29165	0.047462	0.82593	-4.19753	579	ANKRD20A5P	0.64609	1.24937	0.0682762	0.998643	-4.06594	579
SLC25A23	-0.456425	0.456425	6.07314	9.08409e-07	2.95155e-05	5.23118	580	ECI2	-0.380837	0.380837	5.37605	0.000310127	0.00981553	0.0789418	580	PIGP	-0.499443	0.499443	2.99245	1.80139	0.0776931	0.999952	-4.32833	580	MKS1	-0.146065	0.146065	2.89389	0.0476081	0.82593	-4.14802	580	GSTT2B	-1.908	-0.712067	0.0687365	0.998643	-4.3945	580
FAHD2A	-0.405345	0.405345	5.21299	9.14423e-07	2.96597e-05	5.23567	581	ZNF558	-0.221875	0.221875	4.1494	0.000312607	0.00987698	0.105746	581	FAM66B	-0.765835	0.765835	-0.344716	1.80057	0.0778234	0.999952	-4.46879	581	CTSW	0.59879	-0.59879	1.23987	0.0476102	0.82593	-4.24652	581	LLPH	0.3342	3.77668	0.068862	0.998643	-4.02119	581
ABCA8	-0.618877	0.618877	4.33147	9.20719e-07	2.98126e-05	5.26476	582	NUP188	0.29219	-0.29219	5.4351	0.000313934	0.00990186	0.0699646	582	MKLN1-AS	-0.56004	0.56004	1.74424	1.80036	0.0778575	0.999952	-4.37832	582	TVP23A	-0.39834	0.39834	-0.371827	0.0476268	0.82593	-4.40804	582	C1QL1	0.566688	1.45119	0.0691851	0.998643	-4.05994	582
SPRED3	-1.02313	1.02313	2.50919	9.47362e-07	3.06227e-05	5.3479	583	PFKFB4	-0.951423	0.951423	5.63897	0.000314558	0.00990454	0.0656528	583	NDUFA7	-2.09137	2.09137	-4.5709	1.7987	0.0781235	0.999952	-4.56665	583	GZMB	0.629144	-0.629144	-0.83117	0.0476716	0.82593	-4.4054	583	LAMP1	-0.375754	7.57171	0.0692476	0.998643	-4.02354	583
DNAH10	-0.92329	0.92329	0.918508	9.56502e-07	3.08147e-05	5.42201	584	UBE2C	0.739453	-0.739453	3.31343	0.000315572	0.00991411	0.149425	584	LRRC29	-0.678632	0.678632	1.13993	1.79802	0.0782326	0.999952	-4.39328	584	ZNF432	0.145913	-0.145913	3.37958	0.0477025	0.82593	-4.11337	584	SNORA71D	1.47759	-1.65474	0.0695551	0.998643	-4.25917	584
CLYBL	-0.363801	0.363801	4.06797	9.56571e-07	3.08147e-05	5.24015	585	HMGB3	0.534219	-0.534219	3.91141	0.000315942	0.00991411	0.11983	585	LINC00969	-0.670329	0.670329	7.05362	1.79797	0.0782405	0.999952	-4.29036	585	SLK	0.172674	-0.172674	5.81534	0.0477478	0.82593	-4.03171	585	RP11-386I14.2	-1.06128	-0.426557	0.0695642	0.998643	-4.33804	585
ORAI1	-0.641015	0.641015	5.48526	9.5919e-07	3.08463e-05	5.18531	586	AMPD3	-0.322023	0.322023	3.56458	0.000316924	0.00992794	0.115897	586	FAM19A2	-0.585917	0.585917	0.984987	1.79672	0.0784424	0.999952	-4.39882	586	GPR146	-0.245902	0.245902	1.07782	0.047982	0.82593	-4.28926	586	RP11-539I5.1	0.333278	2.61509	0.0696606	0.998643	-4.03982	586
RBL1	0.459875	-0.459875	3.7388	9.66249e-07	3.10204e-05	5.24433	587	APOBEC3C	0.347265	-0.347265	4.97834	0.000319106	0.00997457	0.0660924	587	CTSB	0.34129	-0.34129	8.44914	-1.79621	0.0785242	0.999952	-4.30083	587	TPMT	0.333471	-0.333471	5.6084	0.0480231	0.82593	-4.03518	587	TUBG1	-0.3312	4.20451	0.0696997	0.998643	-4.02832	587
SLC16A13	-0.732176	0.732176	3.78858	9.77374e-07	3.13209e-05	5.23776	588	IFNLR1	-0.499279	0.499279	4.67904	0.000319499	0.00997457	0.0642706	588	IGHM	1.24172	-1.24172	11.6986	-1.79592	0.07857	0.999952	-4.36802	588	MIA2	0.667191	-0.667191	3.70733	0.0480812	0.82593	-4.08723	588	HTR1D	-0.546131	4.93451	0.0697562	0.998643	-4.02749	588
NEXN	0.731476	-0.731476	2.09355	9.78934e-07	3.13209e-05	5.33034	589	LINC00511	-0.64112	0.64112	3.73392	0.000320272	0.00997563	0.0940222	589	LPIN1	0.553958	-0.553958	5.75283	-1.79484	0.0787441	0.999952	-4.28267	589	AGPAT4-IT1	-0.372788	0.372788	-0.391792	0.0481072	0.82593	-4.41516	589	MST1L	0.656548	4.7907	0.0700287	0.998643	-4.03027	589
RP11-347C12.3	-1.13712	1.13712	0.424018	9.90109e-07	3.16248e-05	5.39592	590	ARHGAP26	-0.253763	0.253763	6.5033	0.00032062	0.00997563	0.0496555	590	CCDC150	0.663354	-0.663354	1.48063	-1.79414	0.0788579	0.999952	-4.44504	590	IMPAD1	0.272212	-0.272212	5.84405	0.0481875	0.82593	-4.03489	590	RP11-34E5.4	0.658211	-0.860113	0.070164	0.998643	-4.24884	590
DDHD1	0.47338	-0.47338	5.20177	1.00292e-06	3.19796e-05	5.14459	591	STON2	-0.454759	0.454759	4.62094	0.000323374	0.0100443	0.0554063	591	RP11-717F1.2	0.784559	-0.784559	4.30602	-1.79371	0.0789268	0.999952	-4.32244	591	GGT5	-0.363663	0.363663	5.19127	0.048211	0.82593	-4.0511	591	EIF4E2	-0.238271	5.50675	0.0702087	0.998643	-4.03179	591
FAM163B	1.75885	-1.75885	-4.41454	1.00843e-06	3.20783e-05	4.14357	592	ATP7B	-0.409165	0.409165	6.43777	0.000323941	0.0100449	0.0402923	592	SHCBP1	0.741717	-0.741717	2.6823	-1.7924	0.0791396	0.999952	-4.39234	592	MYBL2	-0.351742	0.351742	4.28681	0.0482403	0.82593	-4.08205	592	ZNF35	-0.420551	2.15463	0.0702708	0.998643	-4.0781	592
LHFPL2	-0.331931	0.331931	6.5197	1.01021e-06	3.20783e-05	5.13129	593	GLMP	-0.447096	0.447096	5.166	0.000325515	0.0100767	0.0367924	593	SNORD8	-1.53907	1.53907	-3.06385	1.7923	0.0791558	0.999952	-4.53587	593	CLEC3B	-0.434785	0.434785	3.10977	0.0483642	0.82593	-4.15027	593	AC108004.3	0.770992	-1.27925	0.0704457	0.998643	-4.28243	593
IRF9	0.469779	-0.469779	6.1004	1.01112e-06	3.20783e-05	5.12801	594	DCPS	0.356714	-0.356714	3.38723	0.000326087	0.0100774	0.109484	594	PIAS3	0.26068	-0.26068	4.109	-1.79142	0.0792994	0.999952	-4.31231	594	HSPE1-MOB4	-1.79488	1.79488	-2.93434	0.0483675	0.82593	-4.53027	594	RP11-161H23.5	1.16776	-1.12677	0.0706728	0.998643	-4.21926	594
NOX5	-1.28256	1.28256	-0.834031	1.01861e-06	3.22617e-05	5.27051	595	TCAF2	0.583422	-0.583422	2.16295	0.000326657	0.010078	0.157317	595	MT-TA	-1.49455	1.49455	-2.63166	1.79106	0.0793579	0.999952	-4.53694	595	ENO2	-0.270111	0.270111	3.32354	0.048412	0.82593	-4.13351	595	RP11-457M11.5	-1.95939	-0.166874	0.0708452	0.998643	-4.36516	595
FLVCR2	-0.548349	0.548349	5.6687	1.02382e-06	3.23211e-05	5.11964	596	DHRSX	-0.363526	0.363526	3.95553	0.000328357	0.0100988	0.0666177	596	BATF2	0.741129	-0.741129	4.34807	-1.78888	0.0797119	0.999952	-4.32946	596	HSD17B3	0.516425	-0.516425	0.111736	0.0485629	0.82593	-4.3508	596	ONECUT3	0.544068	2.42078	0.070878	0.998643	-4.05107	596
COL6A5	-1.0319	1.0319	3.07154	1.02391e-06	3.23211e-05	5.23766	597	MMP28	-0.768802	0.768802	2.60868	0.000328614	0.0100988	0.117029	597	CD34	0.658539	-0.658539	3.72653	-1.78696	0.0800266	0.999952	-4.3337	597	C1R	-0.26559	0.26559	6.09441	0.0486	0.82593	-4.03898	597	ITM2A	-0.68834	2.3644	0.0708863	0.998643	-4.08018	597
SAA2	2.19111	-2.19111	-2.92306	1.03448e-06	3.26001e-05	4.79138	598	TMEM37	-0.666728	0.666728	5.96383	0.000328978	0.0100988	0.0234189	598	UGT1A3	-1.16078	1.16078	2.67879	1.7866	0.0800859	0.999952	-4.31707	598	RAB7A	0.289848	-0.289848	6.58993	0.0486943	0.82593	-4.04157	598	LNX1	-0.354774	4.60039	0.0709331	0.998643	-4.03739	598
RAB39B	0.639702	-0.639702	0.887668	1.0372e-06	3.26311e-05	5.34045	599	UGT2A3	-0.764155	0.764155	7.26499	0.000329887	0.0101056	0.0395346	599	FAM72A	0.965019	-0.965019	1.4131	-1.78652	0.0800993	0.999952	-4.45576	599	PPP1R2	0.227037	-0.227037	5.69895	0.048744	0.82593	-4.03963	599	SFRP4	0.696183	0.927896	0.0712028	0.998643	-4.09242	599
DHRSX	-0.398523	0.398523	4.04859	1.05057e-06	3.29968e-05	5.15106	600	IL21R	0.815937	-0.815937	2.7505	0.000330302	0.0101056	0.132563	600	CA7	-1.83626	1.83626	1.14073	1.78569	0.0802351	0.999952	-4.36762	600	LYL1	-0.549419	0.549419	1.97544	0.0487748	0.82593	-4.22665	600	TRBV19	0.880342	-1.48482	0.0715044	0.998643	-4.28481	600
NOS2	1.08813	-1.08813	6.40312	1.05422e-06	3.30561e-05	5.09326	601	TUSC3	-0.678799	0.678799	3.15175	0.000331551	0.0101269	0.0864028	601	YWHABP2	-0.700992	0.700992	1.03086	1.78563	0.0802446	0.999952	-4.40326	601	RGL2	-0.298979	0.298979	5.32588	0.0488985	0.82593	-4.04979	601	LLNLF-173C4.1	1.71359	-3.78024	0.0718406	0.998643	-4.42745	601
IKZF3	0.529626	-0.529626	6.40499	1.05923e-06	3.3141e-05	5.08584	602	PDIA5	0.338055	-0.338055	4.1089	0.000334319	0.0101945	0.0552222	602	ZAN	-1.59647	1.59647	-4.7273	1.78293	0.0806888	0.999952	-4.56929	602	BLOC1S5	0.213177	-0.213177	3.1637	0.0489338	0.82593	-4.12931	602	TCL1A	2.17792	-3.32699	0.071934	0.998643	-4.40847	602
APOL3	0.383734	-0.383734	4.79068	1.06044e-06	3.3141e-05	5.10367	603	PNOC	0.791414	-0.791414	0.972725	0.000335898	0.0102174	0.140125	603	MYL9	0.645552	-0.645552	4.9362	-1.78251	0.0807583	0.999952	-4.29766	603	IFIT3	0.392394	-0.392394	4.68135	0.0490761	0.82593	-4.05883	603	HADH	-0.353676	6.38527	0.0720128	0.998643	-4.04767	603
RRP1B	0.238829	-0.238829	5.1483	1.06464e-06	3.32172e-05	5.0884	604	SLC7A5	0.537864	-0.537864	4.77672	0.000336182	0.0102174	0.0282351	604	UPF3B	0.39366	-0.39366	2.81771	-1.7825	0.080759	0.999952	-4.36795	604	TMEM147-AS1	-0.258087	0.258087	3.51172	0.0491293	0.82593	-4.12466	604	COPS7A	-0.196415	4.54299	0.0720473	0.998643	-4.04626	604
LIPG	0.443891	-0.443891	4.535	1.07334e-06	3.34192e-05	5.10316	605	RHOU	-0.469706	0.469706	6.76702	0.000337068	0.0102274	0.00838936	605	TRPM6	-1.40821	1.40821	4.69679	1.78232	0.0807899	0.999952	-4.28698	605	KIF22	-0.221011	0.221011	4.87062	0.0491697	0.82593	-4.06327	605	OSTM1	0.264588	4.22265	0.0721224	0.998643	-4.04687	605
ATAD2	0.592249	-0.592249	4.33085	1.07466e-06	3.34192e-05	5.11082	606	FBP1	-0.758228	0.758228	8.08423	0.000338937	0.0102671	0.0349387	606	IRF4	0.709184	-0.709184	6.59769	-1.78188	0.0808623	0.999952	-4.28577	606	EMP3	-0.360554	0.360554	2.57364	0.049175	0.82593	-4.18282	606	PGBD3	1.75934	-4.21498	0.0721775	0.998643	-4.43077	606
BNIP3	-0.447551	0.447551	3.46629	1.08461e-06	3.36728e-05	5.15399	607	FOXO4	-0.480071	0.480071	4.64706	0.000339948	0.0102808	0.00821552	607	MAPKAPK5	-0.255846	0.255846	6.32869	1.78096	0.0810144	0.999952	-4.288	607	C2CD4C	-0.549049	0.549049	-0.237239	0.04946	0.82593	-4.41699	607	SCIMP	0.499062	2.5371	0.0722407	0.998643	-4.05967	607
ANKRD36BP2	1.02255	-1.02255	5.63461	1.08839e-06	3.3713e-05	5.06176	608	SEMA4A	0.580395	-0.580395	3.58433	0.000340675	0.0102858	0.0645933	608	TBX21	0.714139	-0.714139	1.57968	-1.78081	0.0810387	0.999952	-4.44112	608	ARRDC4	0.270049	-0.270049	5.17411	0.0494636	0.82593	-4.05124	608	ZFPL1	-0.283068	4.58027	0.0722596	0.998643	-4.04797	608
SLC39A5	-0.708241	0.708241	7.75639	1.08948e-06	3.3713e-05	5.08337	609	CD36	-0.985464	0.985464	7.03356	0.000342902	0.0103307	0.00212336	609	UBE3B	0.210449	-0.210449	6.15206	-1.78012	0.0811538	0.999952	-4.28633	609	SLC4A1AP	0.124977	-0.124977	3.95666	0.0494707	0.82593	-4.09493	609	FCRL3	1.16538	1.0915	0.0723971	0.998643	-4.09524	609
E2F3	0.530438	-0.530438	4.13024	1.09583e-06	3.38538e-05	5.10207	610	UHRF1	0.552338	-0.552338	4.53701	0.000343286	0.0103307	0.0168238	610	TSPAN11	0.611741	-0.611741	3.72903	-1.78007	0.0811614	0.999952	-4.33652	610	LRRC32	-0.339763	0.339763	4.08293	0.0495923	0.82593	-4.10234	610	AC011899.9	0.537979	2.11437	0.0724863	0.998643	-4.06761	610
PARK2	-0.613216	0.613216	2.13655	1.10042e-06	3.394e-05	5.22289	611	LRP8	0.703849	-0.703849	2.42919	0.00034552	0.0103809	0.100822	611	METTL20	-0.356164	0.356164	2.57623	1.77884	0.0813647	0.999952	-4.35263	611	CASP8	0.190136	-0.190136	4.79388	0.0495968	0.82593	-4.06265	611	CDYL2	-0.299522	5.18708	0.0727018	0.998643	-4.05188	611
TMEM139	-0.52339	0.52339	5.67567	1.10575e-06	3.40489e-05	5.04509	612	KIF15	0.618886	-0.618886	3.1128	0.000347758	0.010431	0.0668507	612	RP11-65L3.2	1.52086	-1.52086	1.31594	-1.77567	0.0818936	0.999952	-4.4504	612	RP11-927P21.1	1.02454	-1.02454	-1.62419	0.0496001	0.82593	-4.47042	612	PTPRB	-0.535432	5.53998	0.0728118	0.998643	-4.05314	612
RAI14	-0.512178	0.512178	4.05236	1.11665e-06	3.43282e-05	5.09321	613	AAMDC	-0.668561	0.668561	1.64083	0.000349288	0.0104496	0.0983062	613	ACTA2	0.508827	-0.508827	6.15641	-1.77474	0.0820481	0.999952	-4.28913	613	SNORD16	-1.2908	1.2908	-4.09157	0.0498397	0.82593	-4.54958	613	MT-RNR2	1.60438	6.21656	0.0730281	0.998643	-4.05446	613
PINK1	-0.620489	0.620489	6.07847	1.12477e-06	3.45111e-05	5.02649	614	SLC19A1	-1.37953	1.37953	6.17743	0.000349532	0.0104496	-0.0247815	614	LRRC48	-0.586615	0.586615	-0.0762626	1.77309	0.082325	0.999952	-4.47722	614	INSM1	-0.306331	0.306331	2.7603	0.0499229	0.82593	-4.17435	614	TNFSF11	1.11466	-0.805582	0.0731289	0.998643	-4.24667	614
HMMR	1.02307	-1.02307	2.60744	1.12626e-06	3.45111e-05	5.1642	615	PTPN7	0.437993	-0.437993	3.99105	0.000350086	0.0104496	0.0199407	615	ADAMTS15	1.00592	-1.00592	2.69821	-1.77298	0.0823429	0.999952	-4.41175	615	LITAF	0.358085	-0.358085	5.75612	0.049932	0.82593	-4.04789	615	RP11-355B11.2	0.389414	1.34782	0.0732323	0.998643	-4.09968	615
ENTPD6	-0.436488	0.436488	6.8527	1.13245e-06	3.46446e-05	5.02608	616	ALDH18A1	-0.422076	0.422076	7.48389	0.000351541	0.0104598	-0.0174316	616	ALDH3A2	-0.359804	0.359804	7.29935	1.77236	0.0824471	0.999952	-4.30459	616	CCDC129	0.457208	-0.457208	0.848656	0.0499425	0.82593	-4.29333	616	SOX4	0.52057	5.82651	0.0733143	0.998643	-4.05843	616
HMGCS2	-1.90783	1.90783	7.19491	1.13628e-06	3.47053e-05	5.03654	617	ADA	-0.60003	0.60003	8.45477	0.000351564	0.0104598	0.00924591	617	LAYN	0.585658	-0.585658	1.76789	-1.77226	0.082465	0.999952	-4.41993	617	NUB1	0.187223	-0.187223	6.33955	0.0500278	0.82593	-4.04896	617	UBE3B	-0.200026	6.06802	0.0735018	0.998643	-4.05983	617
ZWINT	0.471575	-0.471575	3.90661	1.14335e-06	3.48648e-05	5.07325	618	CLDN15	-0.386895	0.386895	8.00683	0.000352875	0.0104818	-0.00884738	618	DOLK	0.360679	-0.360679	3.31682	-1.77218	0.0824783	0.999952	-4.35327	618	HCCS	0.273331	-0.273331	3.80854	0.0500654	0.82593	-4.10382	618	LTBP2	0.743287	4.27569	0.0735412	0.998643	-4.05838	618
FAM46C	0.67472	-0.67472	7.14553	1.15329e-06	3.51111e-05	5.01603	619	UGT1A9	-0.70797	0.70797	2.30244	0.000354127	0.0105019	0.0599298	619	LRRC61	-0.505629	0.505629	2.82533	1.77182	0.0825386	0.999952	-4.34972	619	IGHV3-21	-0.406501	0.406501	5.17052	0.0500786	0.82593	-4.06231	619	AC097721.2	0.573301	-0.495239	0.0735438	0.998643	-4.22595	619
MIAT	0.671599	-0.671599	4.95501	1.15844e-06	3.52109e-05	5.01368	620	SLC2A2	-0.850035	0.850035	6.417	0.000356032	0.0105369	-0.0435645	620	LRAT	-1.35377	1.35377	3.03014	1.77103	0.0826716	0.999952	-4.31152	620	RP11-359B12.2	-0.278514	0.278514	0.689887	0.050164	0.82593	-4.33573	620	KLHL13	-0.733404	1.87523	0.0737006	0.998643	-4.12359	620
IGSF1	-0.96105	0.96105	-0.831376	1.16353e-06	3.53086e-05	5.16357	621	VWCE	-1.24064	1.24064	0.293546	0.000356741	0.0105369	0.091154	621	RP13-726E6.2	-1.1966	1.1966	1.60891	1.77044	0.0827711	0.999952	-4.37062	621	NAMPT	0.450315	-0.450315	5.64485	0.0501764	0.82593	-4.05019	621	SRR	-0.520926	1.85081	0.0737071	0.998643	-4.114	621
CENPF	0.560649	-0.560649	5.2081	1.1747e-06	3.55903e-05	4.99234	622	PI4K2B	-0.423594	0.423594	6.3631	0.000358164	0.0105369	-0.0534302	622	AC037459.4	-1.84104	1.84104	-3.89798	1.76989	0.0828629	0.999952	-4.55604	622	SPDYA	0.489523	-0.489523	0.33663	0.0501907	0.82593	-4.33289	622	MCM4	-0.298768	5.64876	0.0737533	0.998643	-4.06105	622
CD244	0.584384	-0.584384	2.13497	1.17892e-06	3.5661e-05	5.15156	623	SLAMF7	0.616116	-0.616116	5.71036	0.000358173	0.0105369	-0.0532443	623	RP11-71H17.8	-0.581802	0.581802	1.03414	1.76936	0.0829528	0.999952	-4.4119	623	CPXM1	-0.412593	0.412593	0.670098	0.0501955	0.82593	-4.3376	623	PDIA4	-0.372509	7.5279	0.0740221	0.998643	-4.06326	623
KIF23	0.733455	-0.733455	3.02625	1.18599e-06	3.58172e-05	5.08925	624	SEPP1	-0.897208	0.897208	8.27676	0.000358706	0.0105369	-0.0105521	624	UBE2L6	0.68079	-0.68079	5.59561	-1.76897	0.0830186	0.999952	-4.30197	624	RP11-150O12.3	-0.348465	0.348465	1.76409	0.0502635	0.82593	-4.24738	624	ARX	0.666767	1.00282	0.0740848	0.998643	-4.11088	624
LEF1	0.684422	-0.684422	2.04355	1.19552e-06	3.60472e-05	5.14119	625	AMFR	-0.48785	0.48785	7.21035	0.00035875	0.0105369	-0.0412475	625	SLC25A47	-0.910715	0.910715	-0.266907	1.76875	0.0830561	0.999952	-4.46609	625	SBDS	0.237437	-0.237437	6.52672	0.0502796	0.82593	-4.05238	625	ABLIM1	-0.427547	7.53687	0.0741176	0.998643	-4.06401	625
SLC6A14	2.03172	-2.03172	-0.20974	1.20086e-06	3.61504e-05	5.20207	626	CEP128	0.540877	-0.540877	3.31927	0.000359764	0.0105498	0.0259484	626	SLC16A5	-0.577165	0.577165	5.03888	1.76863	0.0830759	0.999952	-4.29384	626	SNHG25	-0.727234	0.727234	-1.10025	0.0503457	0.82593	-4.4739	626	TM4SF1	-0.63238	3.39399	0.0742365	0.998643	-4.07214	626
CTSS	0.417	-0.417	7.08612	1.21028e-06	3.6376e-05	4.96785	627	PRKAB2	-0.598843	0.598843	6.35778	0.000360448	0.010553	-0.0579139	627	NLRP7	1.60927	-1.60927	0.198104	-1.76838	0.083118	0.999952	-4.53075	627	CAPN2	0.221248	-0.221248	6.64214	0.0503618	0.82593	-4.0533	627	H3F3AP4	-1.0099	-0.498012	0.0743278	0.998643	-4.3438	627
ZNF395	-0.600265	0.600265	6.38136	1.21511e-06	3.64631e-05	4.95288	628	IGHV3-74	0.970365	-0.970365	5.83056	0.0003622	0.0105775	-0.0618079	628	S1PR3	0.498201	-0.498201	2.77996	-1.76779	0.0832184	0.999952	-4.37213	628	SVOP	-0.500169	0.500169	-0.467618	0.0503805	0.82593	-4.4331	628	SLC44A4	-0.340715	7.71548	0.0746645	0.998643	-4.06798	628
CDCA2	0.494024	-0.494024	3.44728	1.23235e-06	3.69216e-05	5.02715	629	PRR5L	0.453319	-0.453319	3.6795	0.000362435	0.0105775	0.00219356	629	C22orf34	-0.685754	0.685754	2.96496	1.76714	0.0833279	0.999952	-4.34028	629	MCUR1	0.181656	-0.181656	5.90111	0.0503843	0.82593	-4.05057	629	ARF1	-0.249235	8.06535	0.0747055	0.998643	-4.06767	629
NAGS	-0.702566	0.702566	5.19296	1.2367e-06	3.69931e-05	4.948	630	RSPH3	-0.282082	0.282082	4.9268	0.00036425	0.0106136	-0.0611988	630	GOLGA1	0.221959	-0.221959	4.99212	-1.7662	0.083487	0.999952	-4.30306	630	TFPI	0.498276	-0.498276	6.35652	0.0504171	0.82593	-4.05263	630	MEOX1	-0.942279	0.00769015	0.0747155	0.998643	-4.28508	630
RAB17	-0.934307	0.934307	6.44999	1.24111e-06	3.7066e-05	4.93437	631	PGBD2	-0.250198	0.250198	3.36413	0.000366504	0.0106484	-0.00709364	631	MIR4697HG	0.5611	-0.5611	0.881184	-1.76609	0.0835058	0.999952	-4.4574	631	ARHGAP22	-0.502815	0.502815	1.04049	0.0505095	0.82593	-4.31002	631	AIM1	-0.48531	7.65717	0.0747328	0.998643	-4.06881	631
CNNM2	-0.348267	0.348267	5.09665	1.2432e-06	3.70697e-05	4.94286	632	NAALADL1	-1.00227	1.00227	4.84328	0.000366607	0.0106484	-0.067918	632	PDIA4	0.581374	-0.581374	7.93862	-1.76576	0.0835625	0.999952	-4.30341	632	CYP2C19	0.231032	-0.231032	6.55457	0.0505987	0.82593	-4.05465	632	BMS1P4	-0.995589	0.762595	0.074808	0.998643	-4.26351	632
MLXIPL	-1.00379	1.00379	6.69322	1.25562e-06	3.73282e-05	4.92542	633	ABHD5	-0.472604	0.472604	4.20145	0.000367275	0.010651	-0.0471536	633	TRGV4	-1.4343	1.4343	-0.821439	1.76572	0.0835692	0.999952	-4.50167	633	SNORA6	-1.6656	1.6656	-3.46846	0.0506212	0.82593	-4.54343	633	DUX4L50	0.953126	-1.51933	0.0748566	0.998643	-4.29761	633
RP11-592N21.2	-1.41011	1.41011	-0.495489	1.25583e-06	3.73282e-05	5.12482	634	SH3D19	-0.275378	0.275378	7.28613	0.000370842	0.010732	-0.0723389	634	MMP24	-1.29022	1.29022	0.947292	1.76475	0.0837326	0.999952	-4.38473	634	RAB10	0.199961	-0.199961	6.80886	0.0506239	0.82593	-4.05732	634	KCTD14	-0.537312	2.3744	0.0748752	0.998643	-4.09877	634
MYZAP	-0.54102	0.54102	3.87082	1.25906e-06	3.73652e-05	4.9895	635	GNPDA1	-0.35882	0.35882	5.25923	0.000371239	0.010732	-0.0854908	635	RP11-632K20.7	-0.611181	0.611181	2.57622	1.76469	0.0837427	0.999952	-4.35305	635	CPEB2	0.2551	-0.2551	5.54933	0.0506673	0.82593	-4.0547	635	TMEM88	-0.516737	1.35997	0.0749577	0.998643	-4.15093	635
CHAD	-1.05361	1.05361	3.20565	1.26411e-06	3.74563e-05	5.02933	636	TNFSF13B	0.833187	-0.833187	4.08316	0.000373693	0.010786	-0.0351869	636	APOL3	0.391974	-0.391974	5.0077	-1.76406	0.0838514	0.999952	-4.30798	636	PXN-AS1	-0.23606	0.23606	1.0889	0.0506746	0.82593	-4.29543	636	TMCC3	-0.58528	5.77926	0.075026	0.998643	-4.0712	636
U91328.19	-0.38484	0.38484	2.62267	1.27325e-06	3.76679e-05	5.05243	637	PCSK9	1.18755	-1.18755	3.41851	0.000375482	0.010805	-0.00292202	637	GINS1	0.540251	-0.540251	3.78675	-1.76396	0.0838684	0.999952	-4.34679	637	CTB-191K22.5	0.820542	-0.820542	-2.10518	0.0506771	0.82593	-4.48845	637	AC096772.6	-1.22672	-0.0905497	0.0750363	0.998643	-4.34678	637
AC233755.2	2.37479	-2.37479	0.979195	1.28782e-06	3.80391e-05	5.13876	638	DHRS12	-0.484268	0.484268	2.4674	0.000375624	0.010805	0.00550731	638	ACVR2B	-0.352582	0.352582	4.71969	1.76165	0.0842613	0.999952	-4.30167	638	RNF128	0.285327	-0.285327	6.22705	0.0506783	0.82593	-4.05318	638	CES3	0.410317	5.95066	0.0750653	0.998643	-4.07263	638
BLM	0.687955	-0.687955	2.79609	1.30831e-06	3.85839e-05	5.01016	639	NEIL3	0.65234	-0.65234	1.94834	0.000376117	0.010805	0.040233	639	RORC	-0.530104	0.530104	4.69547	1.76104	0.0843659	0.999952	-4.30066	639	FMO5	0.298662	-0.298662	6.3612	0.0507327	0.82593	-4.05459	639	MARCKS	0.519529	7.44332	0.0750789	0.998643	-4.07072	639
RP11-37B2.1	0.452271	-0.452271	3.06111	1.32514e-06	3.90191e-05	4.98175	640	FKBP1B	-0.640331	0.640331	3.56237	0.000378092	0.0108403	-0.0496303	640	CCL4L2	1.62124	-1.62124	-0.911012	-1.76006	0.0845339	0.999952	-4.54091	640	PPP2CB	0.28319	-0.28319	6.04565	0.0508212	0.82593	-4.05382	640	ZNF665	0.436571	0.557003	0.0751008	0.998643	-4.15966	640
TRG-AS1	0.515599	-0.515599	2.64548	1.32863e-06	3.90528e-05	5.00539	641	RAD51	0.539252	-0.539252	1.72946	0.000378528	0.0108403	0.0371333	641	ZNF552	-0.369147	0.369147	4.18877	1.75817	0.0848592	0.999952	-4.3158	641	RNF6	0.310608	-0.310608	4.83129	0.0508783	0.82593	-4.06925	641	RP11-478C19.2	0.7784	0.0970617	0.0751705	0.998643	-4.18044	641
GPR68	0.558864	-0.558864	1.81125	1.33043e-06	3.90528e-05	5.05577	642	COBL	-0.474711	0.474711	6.47644	0.000379314	0.0108459	-0.104439	642	MT-TN	-1.47549	1.47549	-2.3872	1.75806	0.0848772	0.999952	-4.52933	642	AKR1E2	-0.533313	0.533313	0.686505	0.0509139	0.82593	-4.34732	642	NUTM2A	1.14216	0.840448	0.0752833	0.998643	-4.10563	642
AKR7L	-0.487354	0.487354	5.5146	1.36814e-06	4.00974e-05	4.84202	643	SLC6A9	0.616908	-0.616908	2.8222	0.000381659	0.010896	-0.00384023	643	IGBP1	-0.510448	0.510448	5.13964	1.75803	0.0848826	0.999952	-4.29935	643	EPCAM	0.211559	-0.211559	9.4041	0.050914	0.82593	-4.124	643	AGPAT9	-0.711638	5.84417	0.0753056	0.998643	-4.07323	643
TMEM50B	0.362101	-0.362101	5.77331	1.37147e-06	4.01327e-05	4.83478	644	ENTPD8	-1.12908	1.12908	4.95482	0.000384658	0.0109482	-0.114439	644	MIAT	0.739603	-0.739603	5.29299	-1.75756	0.084963	0.999952	-4.31087	644	TMC3-AS1	-0.327008	0.327008	0.76744	0.0509419	0.82593	-4.33318	644	BST1	-0.5342	4.89775	0.075319	0.998643	-4.07199	644
IP6K2	-0.291388	0.291388	6.10883	1.37472e-06	4.01651e-05	4.83212	645	RP11-119D9.1	-0.490238	0.490238	3.966	0.000384681	0.0109482	-0.0823661	645	CTD-3222D19.4	0.474941	-0.474941	2.00357	-1.75593	0.0852445	0.999952	-4.41478	645	IGFBP5	-0.335218	0.335218	6.80624	0.050992	0.82593	-4.05814	645	RP11-32B5.1	-2.54356	-1.67873	0.0755345	0.998643	-4.46121	645
TNS4	1.30178	-1.30178	1.88516	1.38732e-06	4.04708e-05	5.01473	646	SH3RF2	-0.317331	0.317331	6.29556	0.000388306	0.0110343	-0.129084	646	CCM2L	0.88805	-0.88805	1.06966	-1.7557	0.0852846	0.999952	-4.46116	646	DICER1-AS1	-0.17251	0.17251	1.92699	0.0509994	0.82593	-4.22957	646	FCGR2C	-1.34419	1.47444	0.0756208	0.998643	-4.23904	646
ORC6	0.362354	-0.362354	2.7806	1.39059e-06	4.05034e-05	4.95373	647	SLC9A2	-0.619917	0.619917	4.71578	0.000390571	0.0110815	-0.12218	647	NR0B2	-0.993933	0.993933	4.64113	1.75567	0.0852893	0.999952	-4.30184	647	IGHV1-18	-0.406088	0.406088	5.12715	0.0510319	0.82593	-4.06884	647	SFT2D3	0.381092	3.68429	0.075828	0.998643	-4.07581	647
CCDC34	0.361989	-0.361989	2.34707	1.39488e-06	4.05655e-05	4.97793	648	RP11-567C2.1	-0.95319	0.95319	0.0651903	0.00039197	0.0111036	-0.000532172	648	VPREB3	-1.5961	1.5961	-1.14155	1.75493	0.0854181	0.999952	-4.50432	648	FBLN2	-0.446074	0.446074	2.7512	0.0511506	0.82593	-4.19085	648	TSPAN5	0.329001	2.0026	0.0758847	0.998643	-4.0962	648
XKRX	-1.37624	1.37624	0.133577	1.40659e-06	4.0843e-05	5.06422	649	CNTRL	0.326312	-0.326312	4.42049	0.000392559	0.0111036	-0.105599	649	ZNF714	0.456629	-0.456629	4.33233	-1.75312	0.0857312	0.999952	-4.33021	649	SLC17A9	-0.467446	0.467446	3.96131	0.0511826	0.82593	-4.11845	649	CACNB1	0.464164	2.10453	0.0760366	0.998643	-4.0937	649
LPIN2	-0.494201	0.494201	7.61445	1.41178e-06	4.09309e-05	4.83037	650	CAMK2N1	-0.811374	0.811374	6.81284	0.000393181	0.011104	-0.129924	650	CPXM1	-0.796001	0.796001	0.414964	1.75309	0.0857366	0.999952	-4.44854	650	CD209	-0.187007	0.187007	5.15305	0.0512308	0.82593	-4.06798	650	FAM175A	0.356513	2.89477	0.0760884	0.998643	-4.08229	650
SERPING1	0.507463	-0.507463	4.70392	1.41714e-06	4.09721e-05	4.82824	651	NXPE3	0.417453	-0.417453	4.25448	0.000394994	0.0111341	-0.102314	651	MBOAT1	0.473417	-0.473417	4.47445	-1.75303	0.085746	0.999952	-4.32709	651	ZNF655	0.18762	-0.18762	6.33567	0.0512748	0.82593	-4.0576	651	KLHL7	0.2876	3.94584	0.076141	0.998643	-4.07798	651
LCN15	-1.34151	1.34151	0.230339	1.41755e-06	4.09721e-05	5.05935	652	MRPS25	-0.200803	0.200803	6.3223	0.000395458	0.0111341	-0.146115	652	CTAGE3P	-0.625907	0.625907	1.77341	1.75225	0.0858816	0.999952	-4.38483	652	WIPF2	0.220869	-0.220869	6.64723	0.05134	0.82593	-4.06059	652	OTUD7A	0.375641	1.93214	0.0761544	0.998643	-4.09956	652
SCN3B	-1.40056	1.40056	2.62349	1.42489e-06	4.11212e-05	4.95744	653	UGT1A10	-0.816665	0.816665	5.53082	0.000398806	0.0112111	-0.154196	653	XBP1	0.530428	-0.530428	8.03003	-1.75169	0.0859797	0.999952	-4.31346	653	C1orf127	-0.401079	0.401079	0.378914	0.0514191	0.82593	-4.37064	653	AREG	-1.10641	1.52476	0.0761766	0.998643	-4.17445	653
PTPRT	-0.542356	0.542356	2.49038	1.42873e-06	4.11687e-05	4.95191	654	SLC1A7	-1.12106	1.12106	2.99281	0.000400092	0.0112301	-0.0850657	654	AC013271.3	-1.0298	1.0298	1.35205	1.75154	0.0860048	0.999952	-4.40393	654	CHP1	0.232311	-0.232311	7.70746	0.051423	0.82593	-4.07847	654	RP11-429P3.8	0.533102	0.632221	0.0763555	0.998643	-4.158	654
IGKV3-15	1.06069	-1.06069	6.20561	1.44479e-06	4.1568e-05	4.7883	655	XRCC2	0.570452	-0.570452	2.66147	0.000402562	0.0112815	-0.0479616	655	PIGL	-0.246863	0.246863	4.17243	1.7511	0.0860809	0.999952	-4.32016	655	FAM76A	0.177459	-0.177459	3.43603	0.0514937	0.82593	-4.13219	655	USP32P3	0.533219	0.029828	0.0764887	0.998643	-4.18493	655
RALYL	-1.57289	1.57289	0.437974	1.46646e-06	4.21272e-05	5.02933	656	SLC22A23	-0.370008	0.370008	7.22276	0.000403607	0.0112815	-0.150429	656	RP13-890H12.2	-0.88668	0.88668	-0.502647	1.75032	0.086217	0.999952	-4.47892	656	IGHV3-20	-0.971004	0.971004	1.01435	0.0516235	0.82593	-4.32159	656	UBAP1	-0.306825	5.43809	0.0767038	0.998643	-4.08411	656
GMEB1	0.194796	-0.194796	4.16515	1.4886e-06	4.26981e-05	4.80724	657	AUNIP	0.660632	-0.660632	1.11146	0.000404364	0.0112815	-0.0164207	657	CHST6	-0.96715	0.96715	3.41259	1.75006	0.0862622	0.999952	-4.32716	657	PALD1	-0.469118	0.469118	3.06094	0.0516431	0.82593	-4.16875	657	WASH4P	-1.48543	0.236063	0.0767577	0.998643	-4.33867	657
FGL2	0.916509	-0.916509	6.69422	1.50292e-06	4.29432e-05	4.75479	658	TRIM69	0.626574	-0.626574	5.51835	0.000404382	0.0112815	-0.16106	658	TOLLIP-AS1	-0.70909	0.70909	-0.416772	1.75001	0.0862709	0.999952	-4.48805	658	MYO5B	0.216969	-0.216969	8.00557	0.0516497	0.82593	-4.0875	658	DPAGT1	-0.388061	4.84206	0.0768966	0.998643	-4.0839	658
NAALADL1	-0.969649	0.969649	4.99055	1.50322e-06	4.29432e-05	4.77036	659	CDC25A	0.540856	-0.540856	3.31484	0.000405234	0.0112881	-0.0800519	659	GLUD1P3	-0.419956	0.419956	0.985314	1.74976	0.0863156	0.999952	-4.42941	659	AMBP	-0.508422	0.508422	0.061378	0.0517141	0.82593	-4.39868	659	IGHV3-23	0.58656	6.72292	0.0769755	0.998643	-4.08669	659
MTFR2	0.749013	-0.749013	0.720479	1.50398e-06	4.29432e-05	4.99771	660	OXT	-1.25266	1.25266	-0.110155	0.000406039	0.0112934	-0.0369375	660	LINC01133	-0.642698	0.642698	3.24008	1.74971	0.0863236	0.999952	-4.3354	660	COL3A1	-0.475942	0.475942	8.54276	0.0519094	0.82593	-4.09703	660	CTA-212A2.1	-0.552145	0.751226	0.077106	0.998643	-4.21254	660
LCT	-2.05274	2.05274	10.1009	1.509e-06	4.30214e-05	4.85158	661	SRD5A1	-0.265584	0.265584	4.92704	0.00040694	0.0113014	-0.162822	661	GRAMD1B	-0.971588	0.971588	6.50522	1.74826	0.0865777	0.999952	-4.31557	661	NLE1	-0.324189	0.324189	3.34114	0.051981	0.82593	-4.15162	661	KIF20A	-0.591899	2.49524	0.0771222	0.998643	-4.1166	661
B3GNT7	-0.760588	0.760588	6.63235	1.52163e-06	4.33158e-05	4.73988	662	ZHX3	-0.35036	0.35036	6.0223	0.000409699	0.0113608	-0.180276	662	DOCK8	0.378485	-0.378485	6.3424	-1.74763	0.086688	0.999952	-4.30438	662	IGKV3D-15	-0.507976	0.507976	2.67918	0.0520156	0.82593	-4.19727	662	MOK	-0.398548	2.33532	0.0771299	0.998643	-4.10974	662
FBXO32	-0.349247	0.349247	4.56942	1.52566e-06	4.33184e-05	4.76683	663	HGSNAT	-0.24993	0.24993	5.87877	0.000410659	0.0113702	-0.183191	663	VMP1	0.568248	-0.568248	7.83466	-1.74626	0.0869277	0.999952	-4.31414	663	CD163	-0.242892	0.242892	4.38259	0.0521508	0.82593	-4.09947	663	NPPA-AS1	-0.792659	0.662778	0.0771796	0.998643	-4.22005	663
NUP93	0.319789	-0.319789	4.26875	1.52632e-06	4.33184e-05	4.77718	664	DIAPH3	0.491213	-0.491213	3.77932	0.000412959	0.0114167	-0.119882	664	IGHV1-69	2.1029	-2.1029	3.96275	-1.74477	0.0871888	0.999952	-4.41306	664	CLCA1	0.362488	-0.362488	10.3326	0.0521919	0.82593	-4.16311	664	PRR13	-0.423908	7.93735	0.0773348	0.998643	-4.0884	664
EGLN3	-0.675054	0.675054	5.6822	1.5288e-06	4.33237e-05	4.7343	665	RBM3	0.357951	-0.357951	6.97947	0.000415021	0.0114178	-0.185747	665	PIGH	-0.388318	0.388318	3.09225	1.74411	0.0873052	0.999952	-4.3505	665	CD1C	-0.532618	0.532618	0.280587	0.0521941	0.82593	-4.37431	665	DENND6A	0.250472	4.86592	0.0773957	0.998643	-4.08894	665
LTK	-0.710205	0.710205	4.76547	1.54599e-06	4.3745e-05	4.74801	666	MAPKAPK3	-0.504269	0.504269	5.57698	0.000415108	0.0114178	-0.191691	666	MYL4	1.8858	-1.8858	-1.60557	-1.74408	0.0873112	0.999952	-4.56657	666	GCLM	0.332495	-0.332495	5.4846	0.052281	0.82593	-4.06615	666	PLEKHM3	-0.266518	3.97024	0.0775508	0.998643	-4.08885	666
TESK2	-0.477387	0.477387	4.67648	1.55033e-06	4.3802e-05	4.7478	667	EEF2K	-0.310262	0.310262	5.61938	0.000415592	0.0114178	-0.193638	667	C11orf49	-0.397714	0.397714	4.42409	1.74295	0.0875104	0.999952	-4.31717	667	TMEM45B	0.240333	-0.240333	7.06913	0.0524929	0.82593	-4.07427	667	TUBB1	1.29989	-2.93323	0.0776223	0.998643	-4.40169	667
APOC3	-1.80457	1.80457	8.52033	1.58604e-06	4.47438e-05	4.74761	668	FAH	-0.46066	0.46066	3.7668	0.000415809	0.0114178	-0.143828	668	SEC14L4	-1.30046	1.30046	-2.17159	1.74189	0.087697	0.999952	-4.54023	668	SH3PXD2B	-0.21025	0.21025	4.19994	0.052502	0.82593	-4.10961	668	TLR8	1.05531	0.0131676	0.0776908	0.998643	-4.18831	668
EMX1	-1.07406	1.07406	1.00028	1.59356e-06	4.4854e-05	4.94128	669	KIF23	0.743369	-0.743369	3.19731	0.00041611	0.0114178	-0.0971518	669	KRT42P	1.03883	-1.03883	-0.309236	-1.74111	0.0878349	0.999952	-4.53494	669	HIST1H2AL	-0.519926	0.519926	3.43256	0.0525135	0.82593	-4.15215	669	ACVR2B	0.24714	4.94566	0.0777165	0.998643	-4.09166	669
NDC80	0.724012	-0.724012	2.26453	1.5947e-06	4.4854e-05	4.85421	670	PON3	-0.902503	0.902503	2.09308	0.000422551	0.0115773	-0.091395	670	KIF9-AS1	-0.495993	0.495993	0.386395	1.74105	0.0878447	0.999952	-4.45579	670	ZNF829	0.203183	-0.203183	1.49149	0.0525861	0.82593	-4.25417	670	SULF2	-0.338836	5.26684	0.0777847	0.998643	-4.09186	670
AC138430.4	-0.692318	0.692318	3.92478	1.61083e-06	4.52376e-05	4.75051	671	VAMP1	0.428813	-0.428813	4.10692	0.000424304	0.011608	-0.162646	671	ASPG	-1.55398	1.55398	1.0153	1.74094	0.0878642	0.999952	-4.41021	671	SYT12	0.673691	-0.673691	0.68044	0.0526947	0.82593	-4.3092	671	RFC5	-0.436011	3.06614	0.0778143	0.998643	-4.101	671
RAB40C	-0.587702	0.587702	5.56876	1.61342e-06	4.52376e-05	4.68301	672	ATG14	-0.273185	0.273185	4.54698	0.000428495	0.0117052	-0.199566	672	EGFR-AS1	-1.08306	1.08306	1.42784	1.74043	0.0879547	0.999952	-4.38465	672	PCDH11X	-1.29489	1.29489	-3.18097	0.052732	0.82593	-4.53247	672	LINC00672	0.420124	0.123134	0.0778546	0.998643	-4.19715	672
ORC1	0.512615	-0.512615	2.54569	1.61554e-06	4.52376e-05	4.82447	673	ESR2	0.608085	-0.608085	3.07966	0.000430184	0.0117137	-0.125	673	ABCG5	-1.44461	1.44461	5.34877	1.74038	0.0879638	0.999952	-4.31103	673	YWHAG	0.177453	-0.177453	6.60251	0.0527593	0.82593	-4.06948	673	METTL9	0.331447	5.53225	0.0779261	0.998643	-4.09457	673
TTC36	-1.14911	1.14911	3.08949	1.63327e-06	4.56662e-05	4.79191	674	LAMB3	-1.0253	1.0253	6.52135	0.00043066	0.0117137	-0.216407	674	RNASEH2A	0.504495	-0.504495	3.18419	-1.7393	0.0881557	0.999952	-4.37572	674	SLC35F5	0.251526	-0.251526	6.84491	0.0527671	0.82593	-4.07294	674	SLC26A10	0.608752	0.106056	0.0780344	0.998643	-4.19112	674
RP5-991G20.1	0.378857	-0.378857	2.22456	1.64619e-06	4.59548e-05	4.8282	675	RNF145	0.466593	-0.466593	4.67546	0.000431261	0.0117137	-0.198606	675	GSG2	0.617398	-0.617398	2.42031	-1.73855	0.0882892	0.999952	-4.41768	675	RAP1B	0.348194	-0.348194	6.02619	0.0528247	0.82593	-4.06748	675	ZKSCAN4	0.334685	2.49966	0.0781267	0.998643	-4.10056	675
AC007182.6	-1.1113	1.1113	4.1684	1.64859e-06	4.59548e-05	4.71874	676	PTPRJ	-0.294822	0.294822	6.92735	0.000431358	0.0117137	-0.217743	676	RP5-1165K10.2	-0.799721	0.799721	-0.191325	1.73819	0.0883523	0.999952	-4.46057	676	C3orf70	0.21285	-0.21285	4.43534	0.0528325	0.82593	-4.09682	676	SF3B3	-0.167069	6.83466	0.0782219	0.998643	-4.09688	676
DNMT3B	0.354985	-0.354985	1.3355	1.65091e-06	4.59548e-05	4.87929	677	DIRAS3	-0.56241	0.56241	1.13269	0.000434828	0.0117721	-0.0821833	677	AKAP7	-0.574908	0.574908	3.94163	1.73817	0.0883574	0.999952	-4.323	677	HMGB2	-0.203372	0.203372	4.86045	0.0528989	0.82593	-4.08759	677	AC097382.5	1.09886	-1.8974	0.078228	0.998643	-4.3426	677
NUGGC	0.5819	-0.5819	3.3453	1.66594e-06	4.63048e-05	4.74573	678	MERTK	-0.46236	0.46236	4.48868	0.000435134	0.0117721	-0.213425	678	IGHV4-55	2.3497	-2.3497	-0.0611116	-1.73763	0.0884521	0.999952	-4.55307	678	TES	0.296888	-0.296888	5.73713	0.0530042	0.82593	-4.06918	678	ICOS	0.752541	0.118784	0.0782401	0.998643	-4.20633	678
PKIB	-0.94431	0.94431	2.378	1.66923e-06	4.63279e-05	4.81818	679	C1orf177	-0.476188	0.476188	0.567735	0.00043584	0.0117721	-0.0813642	679	MRVI1	0.436823	-0.436823	4.31066	-1.73752	0.0884715	0.999952	-4.33097	679	NDUFA9P1	-0.278152	0.278152	0.575178	0.0530047	0.82593	-4.3516	679	KLF6	-0.398732	7.22272	0.0783181	0.998643	-4.09732	679
SFXN3	-0.658876	0.658876	6.83593	1.67841e-06	4.64638e-05	4.648	680	CLSTN2	-0.8931	0.8931	3.18474	0.000436076	0.0117721	-0.170372	680	TMEM198	-1.42913	1.42913	2.86893	1.73727	0.0885168	0.999952	-4.34234	680	ASXL1	-0.144026	0.144026	6.24542	0.0530098	0.82593	-4.06857	680	RNF34	-0.249045	5.05239	0.0784495	0.998643	-4.09624	680
F2RL2	0.928165	-0.928165	2.02145	1.67906e-06	4.64638e-05	4.82238	681	FAM213A	-0.692307	0.692307	6.46044	0.000438677	0.0118249	-0.237197	681	RP11-313P13.4	-0.489065	0.489065	2.29888	1.73713	0.088542	0.999952	-4.37756	681	MARCH5	0.169283	-0.169283	4.73011	0.0530534	0.82593	-4.08745	681	AJ003147.11	0.543107	0.739173	0.0785045	0.998643	-4.16045	681
TBC1D2	-0.678606	0.678606	4.94574	1.68629e-06	4.65955e-05	4.6575	682	NOP58	0.338827	-0.338827	4.52327	0.000441562	0.0118737	-0.216936	682	ROBO2	0.815216	-0.815216	1.85224	-1.73701	0.088563	0.999952	-4.43771	682	LIN9	0.38855	-0.38855	2.48612	0.0530617	0.82593	-4.18792	682	STX18-AS1	0.272176	2.47722	0.0786435	0.998643	-4.10562	682
GPR15	1.42916	-1.42916	-2.01741	1.70208e-06	4.69628e-05	4.63385	683	HEBP1	-0.510764	0.510764	6.81523	0.000441781	0.0118737	-0.23995	683	MMP11	-0.8316	0.8316	2.54679	1.73684	0.0885931	0.999952	-4.36094	683	SMCHD1	0.239061	-0.239061	7.30716	0.0531134	0.82593	-4.08215	683	ZNF567	-0.57318	2.04756	0.078644	0.998643	-4.13507	683
PDK1	0.712375	-0.712375	6.08027	1.71019e-06	4.7109e-05	4.62353	684	CD40	0.512638	-0.512638	3.26304	0.000442801	0.0118838	-0.159668	684	PDLIM4	0.562931	-0.562931	1.63797	-1.73598	0.0887474	0.999952	-4.42982	684	SEMA6D	0.369436	-0.369436	6.56597	0.0532192	0.82593	-4.07343	684	STC1	-2.0361	0.0557415	0.0786921	0.998643	-4.38704	684
EPHB6	-0.876719	0.876719	2.91773	1.71266e-06	4.7109e-05	4.75537	685	RP11-70C1.1	-1.58213	1.58213	-1.13237	0.000443468	0.0118843	-0.213761	685	RP11-449H3.3	0.604374	-0.604374	3.13082	-1.73398	0.089105	0.999952	-4.38282	685	IRF9	0.256635	-0.256635	5.91328	0.0533377	0.82593	-4.07103	685	RP4-535B20.1	0.989248	-1.70004	0.0788383	0.998643	-4.31488	685
MEP1A	-0.691414	0.691414	8.29108	1.71487e-06	4.7109e-05	4.66365	686	CYP4B1	-1.26798	1.26798	-0.146992	0.000444632	0.0118981	-0.116152	686	ARHGEF10	0.431296	-0.431296	3.61243	-1.73339	0.0892101	0.999952	-4.35649	686	SYTL1	-0.484665	0.484665	3.94698	0.0534698	0.82593	-4.13241	686	CTA-363E6.7	-1.30851	-0.893493	0.0788787	0.998643	-4.39588	686
MAMDC4	-0.984713	0.984713	4.88148	1.72066e-06	4.71991e-05	4.64392	687	PPP1R16B	0.405792	-0.405792	5.29018	0.000445438	0.0119003	-0.248306	687	AC106876.2	-0.838349	0.838349	1.25315	1.73274	0.0893263	0.999952	-4.40989	687	LCAT	-0.363333	0.363333	1.56618	0.0535176	0.82593	-4.27584	687	CD209	0.281731	5.2036	0.0789657	0.998643	-4.10142	687
CKAP2L	0.964519	-0.964519	1.83654	1.72523e-06	4.72558e-05	4.80618	688	FEN1	0.604991	-0.604991	4.24827	0.000446037	0.0119003	-0.209408	688	WNT11	1.11076	-1.11076	1.80232	-1.73219	0.0894261	0.999952	-4.45584	688	PAK2	0.260188	-0.260188	6.69847	0.0536386	0.82593	-4.07679	688	RP11-587P21.2	-1.72153	3.1368	0.078973	0.998643	-4.13081	688
RRAS2	-0.409273	0.409273	4.21608	1.72942e-06	4.73018e-05	4.66408	689	RFX5	0.249413	-0.249413	5.83048	0.000446657	0.0119003	-0.26016	689	CTHRC1	0.778253	-0.778253	-0.405583	-1.73185	0.0894866	0.999952	-4.51544	689	ATP1B1	0.28694	-0.28694	8.9163	0.0537485	0.82593	-4.1264	689	GOT2	-0.224975	5.93353	0.0790614	0.998643	-4.10326	689
MNS1	0.951273	-0.951273	-0.377133	1.74177e-06	4.75551e-05	4.85461	690	MLEC	0.322234	-0.322234	9.12447	0.000447356	0.0119016	-0.202606	690	ZNF429	0.53364	-0.53364	2.74131	-1.73163	0.0895253	0.999952	-4.39204	690	STX6	0.152634	-0.152634	5.19932	0.0538823	0.82593	-4.08202	690	ADRB1	0.634587	2.16716	0.0791505	0.998643	-4.10836	690
IGKV1-5	1.11742	-1.11742	7.16273	1.74373e-06	4.75551e-05	4.62146	691	CCND1	0.344049	-0.344049	6.73056	0.000460243	0.0122267	-0.283578	691	LTB4R	-0.541331	0.541331	3.96455	1.73083	0.0896706	0.999952	-4.33025	691	RALB	0.298846	-0.298846	5.14091	0.0539029	0.82593	-4.08226	691	MRE11A	0.261415	4.52261	0.0792236	0.998643	-4.10142	691
WDR60	-0.33728	0.33728	4.57957	1.75003e-06	4.76049e-05	4.63433	692	TM6SF2	-0.570666	0.570666	6.79697	0.000462244	0.0122516	-0.281204	692	APOL2	0.471097	-0.471097	6.04834	-1.72962	0.0898886	0.999952	-4.31558	692	EMID1	-0.397479	0.397479	3.36953	0.0539069	0.82593	-4.16286	692	MT-ND1	-0.939485	10.6814	0.0792316	0.998643	-4.10203	692
ANLN	0.776398	-0.776398	4.01238	1.75061e-06	4.76049e-05	4.65844	693	CHEK1	0.489796	-0.489796	3.7665	0.000462513	0.0122516	-0.223384	693	BLMH	0.32264	-0.32264	4.05328	-1.72767	0.0902407	0.999952	-4.34763	693	SLCO2B1	-0.147985	0.147985	7.25798	0.0539639	0.82593	-4.08448	693	MT-ND5	-1.3272	10.5548	0.0792534	0.998643	-4.10111	693
CTD-2562J17.6	-0.380667	0.380667	4.17668	1.77374e-06	4.81644e-05	4.64124	694	CCDC34	0.403023	-0.403023	2.41949	0.000463615	0.0122631	-0.168419	694	POLR3D	0.231584	-0.231584	4.09133	-1.7256	0.090615	0.999952	-4.34514	694	NPM1P27	0.26192	-0.26192	0.853558	0.0539772	0.82593	-4.31304	694	KLHL12	-0.362367	4.65215	0.0792599	0.998643	-4.10099	694
YPEL3	-0.575836	0.575836	5.52416	1.77816e-06	4.82151e-05	4.59089	695	NEO1	-0.305384	0.305384	7.15901	0.000464425	0.0122668	-0.281276	695	GSPT2	0.409077	-0.409077	2.25355	-1.72524	0.0906808	0.999952	-4.41145	695	PAXIP1-AS2	-0.227602	0.227602	1.95751	0.0541298	0.82593	-4.2421	695	SEC23B	-0.275011	5.48216	0.0796566	0.998643	-4.10645	695
APOC4-APOC2	-1.13158	1.13158	5.50003	1.78827e-06	4.84195e-05	4.59411	696	NCKAP5	-0.486354	0.486354	4.37474	0.00046542	0.0122755	-0.271985	696	CTB-171A8.1	-0.540601	0.540601	0.189383	1.72514	0.0906991	0.999952	-4.46549	696	FAM20B	0.113322	-0.113322	5.62469	0.0541712	0.82593	-4.07804	696	IGSF6	0.516553	3.1074	0.0796862	0.998643	-4.10515	696
MCF2L2	0.473185	-0.473185	1.43181	1.80577e-06	4.88231e-05	4.79004	697	KLF9	-0.450105	0.450105	5.89523	0.000466599	0.0122889	-0.300408	697	GALT	-0.442084	0.442084	5.68355	1.72512	0.0907032	0.999952	-4.31633	697	RASIP1	-0.509369	0.509369	2.36453	0.0541751	0.82593	-4.22897	697	CYB5B	-0.356148	5.89105	0.0797925	0.998643	-4.10832	697
LINC01348	-0.725751	0.725751	2.74946	1.81391e-06	4.89476e-05	4.70939	698	SNX12	-0.303975	0.303975	5.56976	0.00046965	0.0123515	-0.305755	698	CTD-2651B20.4	-1.16708	1.16708	0.207763	1.72433	0.0908461	0.999952	-4.4268	698	RP11-297D21.4	-0.29607	0.29607	0.705936	0.0541933	0.82593	-4.34186	698	RP11-592N21.2	0.870316	0.143299	0.0798052	0.998643	-4.18243	698
VSIG10L	-0.659491	0.659491	1.39922	1.81557e-06	4.89476e-05	4.79288	699	ZDHHC9	-0.288328	0.288328	6.26181	0.000471842	0.0123914	-0.30914	699	ZHX1-C8orf76	-0.666014	0.666014	0.297197	1.72312	0.0910665	0.999952	-4.46343	699	ADGRA2	-0.383301	0.383301	5.18594	0.0542057	0.82593	-4.09054	699	ATP6V0D1	-0.274646	6.26111	0.0798413	0.998643	-4.1093	699
EGF	1.2456	-1.2456	-0.992048	1.819e-06	4.897e-05	4.76243	700	TCF3P1	0.606564	-0.606564	1.64371	0.000473117	0.0124072	-0.157085	700	APCDD1	0.493184	-0.493184	2.14879	-1.72295	0.0910972	0.999952	-4.41317	700	MOXD1	-0.286249	0.286249	2.60593	0.0542189	0.82593	-4.21038	700	MLLT4-AS1	0.57143	0.707179	0.0799823	0.998643	-4.16263	700
ATP7B	-0.394181	0.394181	6.50572	1.83515e-06	4.93343e-05	4.55739	701	SFRP5	-0.98138	0.98138	5.24513	0.00047523	0.0124421	-0.313526	701	BMF	-0.93476	0.93476	5.55917	1.7227	0.0911434	0.999952	-4.31893	701	RP11-465B22.8	-0.381918	0.381918	4.08048	0.0542818	0.82593	-4.12947	701	LDLRAD4	0.244407	5.76649	0.0800462	0.998643	-4.11079	701
PTPN1	0.294621	-0.294621	5.06357	1.83901e-06	4.93677e-05	4.56566	702	HLA-DOB	0.983257	-0.983257	1.54765	0.000475806	0.0124421	-0.157038	702	GABARAPL1	-0.597035	0.597035	4.63519	1.7223	0.0912164	0.999952	-4.32055	702	PPP3R1	0.234696	-0.234696	5.77485	0.0543115	0.82593	-4.07757	702	MED17	0.194827	4.92494	0.0800986	0.998643	-4.10917	702
CCND2	0.344518	-0.344518	9.11361	1.86565e-06	5.00117e-05	4.61544	703	WDR92	0.249126	-0.249126	2.86449	0.000477589	0.012471	-0.216101	703	GPLD1	0.595081	-0.595081	1.85926	-1.72216	0.0912424	0.999952	-4.44104	703	PLS1	0.525721	-0.525721	8.06152	0.054342	0.82593	-4.11013	703	CH17-340M24.3	0.581872	0.294681	0.0801109	0.998643	-4.18503	703
FLCN	-0.644642	0.644642	6.46973	1.87162e-06	5.01004e-05	4.53857	704	APOA1	-2.99861	2.99861	9.05739	0.000479336	0.0124988	-0.224177	704	RERG	0.668671	-0.668671	0.499658	-1.722	0.0912718	0.999952	-4.48458	704	NPY6R	0.390745	-0.390745	4.85901	0.0544062	0.82593	-4.09211	704	DEK	0.304091	6.0557	0.0802439	0.998643	-4.11229	704
DHRS11	-0.383651	0.383651	8.26968	1.89465e-06	5.0645e-05	4.56789	705	PHYH	-0.532216	0.532216	4.53865	0.000481007	0.0125246	-0.307312	705	CYP4A11	-1.23349	1.23349	-0.400766	1.72105	0.0914445	0.999952	-4.45097	705	COL8A2	-0.547868	0.547868	1.03857	0.0545037	0.82593	-4.32926	705	SNORD13	1.38947	2.74156	0.0804185	0.998643	-4.10897	705
RFC5	0.459544	-0.459544	3.32058	1.90713e-06	5.09062e-05	4.61831	706	KIF24	0.448971	-0.448971	2.75716	0.000487613	0.0126622	-0.226789	706	RP11-448G15.3	0.420585	-0.420585	2.9205	-1.71832	0.0919464	0.999952	-4.3839	706	C3	-0.730225	0.730225	4.88397	0.0545052	0.82593	-4.10215	706	LINC00311	0.887944	-1.33015	0.0804315	0.998643	-4.30529	706
SYNE3	-0.425955	0.425955	5.42576	1.91591e-06	5.1048e-05	4.51942	707	PHGDH	0.644451	-0.644451	2.69158	0.000488073	0.0126622	-0.221074	707	XAF1	0.454265	-0.454265	6.17259	-1.7179	0.0920234	0.999952	-4.3214	707	UBE2G1	0.124042	-0.124042	5.79052	0.0545101	0.82593	-4.07896	707	LAMTOR5-AS1	0.24672	2.90752	0.0804683	0.998643	-4.11214	707
RRAS	-0.539431	0.539431	4.69812	1.91785e-06	5.1048e-05	4.54355	708	VWA3B	0.85217	-0.85217	-0.546104	0.000488776	0.0126622	-0.367408	708	ESYT3	-0.478842	0.478842	0.1229	1.71722	0.0921487	0.999952	-4.47802	708	CTC-432M15.3	0.882868	-0.882868	-5.31303	0.0547034	0.82593	-4.55948	708	ST20	0.53172	1.06473	0.0805793	0.998643	-4.15263	708
ZNF215	0.725789	-0.725789	2.64069	1.94559e-06	5.17131e-05	4.64263	709	FMO4	-0.592091	0.592091	3.10014	0.000489138	0.0126622	-0.26352	709	CTB-113I20.2	-0.641967	0.641967	-0.269519	1.71681	0.0922244	0.999952	-4.47903	709	GSTCD	0.19318	-0.19318	3.49805	0.0547542	0.82593	-4.14743	709	TRAM2-AS1	0.386539	1.85742	0.0805818	0.998643	-4.12627	709
NGEF	-0.567809	0.567809	5.8618	1.95434e-06	5.18156e-05	4.49562	710	ADI1	-0.526066	0.526066	6.07632	0.00048974	0.0126622	-0.343475	710	CHAMP1	0.340689	-0.340689	4.95376	-1.71659	0.0922634	0.999952	-4.33089	710	PMP22	0.442401	-0.442401	5.86695	0.054763	0.82593	-4.08048	710	LGMN	-0.35568	6.36658	0.0805955	0.998643	-4.11482	710
NEU3	0.247049	-0.247049	4.43368	1.95494e-06	5.18156e-05	4.53197	711	TSPO2	-1.20863	1.20863	-2.31642	0.000498282	0.0128535	-0.613731	711	HOXB-AS1	-0.860361	0.860361	-1.05065	1.71625	0.092326	0.999952	-4.51885	711	COL4A4	-0.409083	0.409083	2.90455	0.054793	0.82593	-4.19219	711	VIPR2	0.527161	2.21246	0.0806944	0.998643	-4.11763	711
CABLES2	0.296407	-0.296407	3.11268	1.96444e-06	5.19942e-05	4.60397	712	SLC2A5	-0.97046	0.97046	7.95536	0.000498798	0.0128535	-0.319596	712	VCL	0.287748	-0.287748	7.04411	-1.71577	0.0924149	0.999952	-4.32507	712	NRN1	-0.343165	0.343165	0.460117	0.0548015	0.82593	-4.37186	712	RDH10	0.347054	6.45294	0.0807779	0.998643	-4.11601	712
MSRA	-0.427605	0.427605	5.09998	1.97461e-06	5.21901e-05	4.49926	713	APOC3	-1.88659	1.88659	8.13326	0.000499241	0.0128535	-0.302351	713	MS4A8	-0.713567	0.713567	5.84063	1.71557	0.092453	0.999952	-4.32279	713	SIGLEC1	-0.299357	0.299357	5.0987	0.0548041	0.82593	-4.09408	713	KLHL31	0.491807	0.215422	0.0808143	0.998643	-4.19496	713
CST3	-0.517983	0.517983	8.20675	1.98543e-06	5.24026e-05	4.52077	714	CDH23	-0.704459	0.704459	2.72432	0.000501191	0.0128712	-0.272236	714	AKAP5	0.802663	-0.802663	2.66657	-1.71441	0.0926661	0.999952	-4.41725	714	MTRF1	0.313037	-0.313037	3.06498	0.0548302	0.82593	-4.16685	714	GP1BA	1.22468	-1.63667	0.0809245	0.998643	-4.31866	714
TRIM3	-0.533182	0.533182	5.79823	1.99691e-06	5.25903e-05	4.47528	715	ZNF552	-0.314488	0.314488	4.2228	0.000501328	0.0128712	-0.332341	715	RP11-218F10.3	1.40858	-1.40858	-0.420963	-1.71421	0.0927033	0.999952	-4.53559	715	ADRA2B	-0.609018	0.609018	-0.350962	0.0548717	0.82593	-4.43208	715	PCGF6	0.534525	2.43485	0.0809427	0.998643	-4.1182	715
IGHV1-18	0.81256	-0.81256	5.61558	1.99813e-06	5.25903e-05	4.4773	716	RACGAP1	0.550867	-0.550867	4.15733	0.000502505	0.0128834	-0.316049	716	BMPER	-0.692327	0.692327	1.04304	1.71144	0.093217	0.999952	-4.42034	716	CTNND2	-0.311584	0.311584	0.754167	0.0548773	0.82593	-4.34415	716	RP1-261G23.7	1.28859	-2.86028	0.0809531	0.998643	-4.4055	716
CYTH3	-0.291245	0.291245	5.53085	2.02024e-06	5.30981e-05	4.4659	717	POMT1	-0.462939	0.462939	4.44836	0.000505429	0.0129403	-0.349846	717	LRRC8E	1.11043	-1.11043	0.0251985	-1.71118	0.0932656	0.999952	-4.52972	717	TOLLIP-AS1	-0.599322	0.599322	-0.356382	0.0551251	0.82593	-4.43152	717	ARMC10	0.31729	3.80821	0.0810418	0.998643	-4.11318	717
SERPINB9	0.521071	-0.521071	3.79569	2.03394e-06	5.33289e-05	4.52662	718	ADH6	-0.549192	0.549192	5.97952	0.000507601	0.0129778	-0.377095	718	IGHV4-28	1.59667	-1.59667	1.28593	-1.71113	0.093276	0.999952	-4.50238	718	FAM53A	-0.604642	0.604642	-0.0354047	0.0551338	0.82593	-4.41623	718	ALKBH5	-0.186564	6.3142	0.0811049	0.998643	-4.11875	718
CDIPT	-0.57705	0.57705	5.66633	2.03468e-06	5.33289e-05	4.45907	719	RIMS3	0.448242	-0.448242	1.81873	0.000508664	0.0129869	-0.227945	719	DHRSX	-0.357214	0.357214	3.91175	1.70982	0.0935183	0.999952	-4.34352	719	KCTD1	0.264041	-0.264041	2.27758	0.0551951	0.82593	-4.21587	719	RFWD3	-0.217327	4.81576	0.0811367	0.998643	-4.1151	719
VSIG10	-0.433667	0.433667	6.7423	2.0685e-06	5.414e-05	4.44558	720	C4orf29	-0.291244	0.291244	5.26269	0.000511861	0.0130503	-0.381556	720	FER1L4	0.858903	-0.858903	4.90474	-1.70948	0.0935823	0.999952	-4.34277	720	C7	-0.367678	0.367678	4.74768	0.0552442	0.82593	-4.11236	720	GABPB1-AS1	0.654621	5.17266	0.0813875	0.998643	-4.1199	720
KPNB1	0.216202	-0.216202	7.4534	2.07387e-06	5.42053e-05	4.45805	721	DHRS11	-0.379895	0.379895	8.21412	0.000514358	0.0130768	-0.348848	721	SATB1-AS1	-0.838385	0.838385	-0.397538	1.70909	0.093656	0.999952	-4.48674	721	CTSF	-0.360754	0.360754	3.32848	0.0553595	0.82593	-4.17235	721	PRUNE2	-0.535912	4.98059	0.0815633	0.998643	-4.11799	721
TMEM116	-0.359259	0.359259	3.58404	2.07806e-06	5.42397e-05	4.52518	722	P4HA2	-0.413368	0.413368	4.86081	0.000514418	0.0130768	-0.378206	722	EPHX1	-0.980852	0.980852	5.73004	1.70862	0.0937435	0.999952	-4.32802	722	RAB6A	0.31267	-0.31267	6.86947	0.0554252	0.82593	-4.09026	722	ADCY10	-0.91992	-0.469269	0.0819947	0.998643	-4.36171	722
RP13-890H12.2	-0.90647	0.90647	-0.129602	2.11257e-06	5.50266e-05	4.68379	723	ZFYVE9	-0.304547	0.304547	4.85636	0.000515038	0.0130768	-0.378042	723	IGHA1	0.832005	-0.832005	13.5826	-1.70855	0.0937567	0.999952	-4.42607	723	CCNF	-0.305897	0.305897	4.1718	0.0555202	0.82593	-4.13029	723	RP11-705C15.2	0.435169	2.96795	0.0819976	0.998643	-4.12162	723
ZFYVE19	-0.525057	0.525057	4.85332	2.11405e-06	5.50266e-05	4.44292	724	CXCL8	1.9937	-1.9937	-1.75241	0.00051864	0.0131501	-0.907658	724	TRPC6	-0.516327	0.516327	1.87174	1.70838	0.0937878	0.999952	-4.40282	724	GALNT9	-0.496712	0.496712	-0.351286	0.0555526	0.82593	-4.43217	724	CTD-2201E18.3	0.596859	0.58695	0.0820805	0.998643	-4.17709	724
ANAPC7	0.307229	-0.307229	4.63591	2.12215e-06	5.51613e-05	4.44429	725	ENPP1	-0.444465	0.444465	4.24576	0.000520057	0.0131505	-0.367908	725	PDLIM7	0.567058	-0.567058	4.50466	-1.70825	0.0938125	0.999952	-4.34682	725	WNT5A	-0.251597	0.251597	3.99049	0.0555926	0.82593	-4.13713	725	RN7SL664P	1.6301	-4.64731	0.0820966	0.998643	-4.47964	725
TMC4	-0.605225	0.605225	6.87136	2.12561e-06	5.5175e-05	4.4214	726	DOK4	-0.647494	0.647494	6.26706	0.00052009	0.0131505	-0.396519	726	MT-ND5	1.0011	-1.0011	11.0351	-1.7076	0.0939335	0.999952	-4.3784	726	RAB34	-0.26715	0.26715	3.11388	0.0556613	0.82593	-4.18064	726	RP11-118E18.1	0.833184	-0.632162	0.0822361	0.998643	-4.25454	726
CEP128	0.487574	-0.487574	3.17772	2.15412e-06	5.58382e-05	4.5103	727	TM4SF5	-0.990134	0.990134	6.06516	0.00052244	0.0131918	-0.399777	727	XXbac-B444P24.8	-0.733006	0.733006	1.0528	1.70759	0.0939363	0.999952	-4.42338	727	PYGM	-0.387874	0.387874	0.188956	0.0557379	0.82593	-4.39448	727	NLN	-0.559102	2.91007	0.0822627	0.998643	-4.13291	727
DHRS12	-0.485492	0.485492	2.60033	2.16002e-06	5.59142e-05	4.55159	728	HACE1	-0.379523	0.379523	3.89474	0.000523645	0.0132041	-0.35872	728	BFAR	-0.241106	0.241106	5.35822	1.70663	0.0941158	0.999952	-4.327	728	SCARA5	-0.475698	0.475698	2.59305	0.0557494	0.82593	-4.22727	728	EPB41L4A-AS1	0.572949	3.25296	0.0823146	0.998643	-4.12189	728
SPINT1	-0.706339	0.706339	8.24528	2.19988e-06	5.68334e-05	4.42382	729	CENPL	0.451262	-0.451262	2.07994	0.000524534	0.0132083	-0.264654	729	SCARNA3	-1.58785	1.58785	-3.83974	1.70655	0.0941299	0.999952	-4.56308	729	DUOX2	0.959362	-0.959362	0.367293	0.0557649	0.82593	-4.32582	729	JMY	0.249817	5.09318	0.0823343	0.998643	-4.12605	729
BDH2	-0.518253	0.518253	5.56168	2.20156e-06	5.68334e-05	4.38496	730	PGRMC1	-0.348332	0.348332	6.2597	0.000525915	0.013225	-0.408754	730	ZNF718	-0.313021	0.313021	3.28558	1.70559	0.0943108	0.999952	-4.36393	730	LINC01224	-0.205421	0.205421	3.06952	0.0558756	0.82593	-4.18335	730	GABPB1	0.251301	5.17694	0.0823592	0.998643	-4.12638	730
MDC1	0.434771	-0.434771	5.05685	2.21432e-06	5.7023e-05	4.38784	731	RUNDC3B	-0.670557	0.670557	2.23397	0.000528314	0.013246	-0.295469	731	EFNA1	-0.738471	0.738471	5.02211	1.7055	0.0943273	0.999952	-4.32893	731	KAT2A	-0.284775	0.284775	5.31392	0.0558981	0.82593	-4.09704	731	LINC00969	0.475656	7.22888	0.0826596	0.998643	-4.1276	731
ATP1A3	0.711624	-0.711624	0.276607	2.21495e-06	5.7023e-05	4.64768	732	SGK1	-0.534918	0.534918	6.5055	0.000528544	0.013246	-0.408785	732	RP11-77K12.5	-1.23484	1.23484	-0.653436	1.70365	0.0946753	0.999952	-4.47749	732	RCAN1	0.241842	-0.241842	5.23935	0.0559246	0.82593	-4.09362	732	MBL1P	0.5603	0.795714	0.082673	0.998643	-4.16775	732
NEK2	0.692237	-0.692237	2.47925	2.22e-06	5.70749e-05	4.52577	733	EDN1	-0.726923	0.726923	2.56017	0.000528916	0.013246	-0.314471	733	SLC7A7	-0.626765	0.626765	6.41587	1.70351	0.0947012	0.999952	-4.33182	733	ACE2	0.470088	-0.470088	8.40333	0.0559311	0.82593	-4.12741	733	SNORA5A	1.48567	-2.32707	0.0827919	0.998643	-4.36292	733
IRF5	-0.570971	0.570971	3.87409	2.25621e-06	5.78219e-05	4.42949	734	BIRC5	0.750875	-0.750875	4.14451	0.000531266	0.0132867	-0.361245	734	LINC00467	-0.303875	0.303875	2.35538	1.70295	0.094807	0.999952	-4.39456	734	ENPEP	0.509274	-0.509274	7.48504	0.0559343	0.82593	-4.10594	734	SYDE2	0.28778	4.19359	0.083365	0.998643	-4.13021	734
RNF145	0.421268	-0.421268	4.54721	2.25878e-06	5.78219e-05	4.38774	735	SLC16A10	-0.557	0.557	6.01231	0.000535432	0.0133586	-0.425997	735	SOX17	0.939355	-0.939355	0.392743	-1.70245	0.094901	0.999952	-4.50884	735	ADAMTS10	-0.389395	0.389395	2.9629	0.0559544	0.82593	-4.19273	735	UGDH-AS1	0.485947	1.38672	0.0834399	0.998643	-4.15473	735
GPX3	-0.526295	0.526295	5.06914	2.25965e-06	5.78219e-05	4.37149	736	CRIP3	-0.848695	0.848695	0.488055	0.000535597	0.0133586	-0.259754	736	RASGRP3	0.560843	-0.560843	4.70376	-1.7014	0.0951006	0.999952	-4.3445	736	ARRDC1-AS1	-0.244331	0.244331	3.74125	0.0559737	0.82593	-4.15091	736	ZNF667-AS1	-0.868781	0.64197	0.083459	0.998643	-4.27244	736
ACY1	-0.71199	0.71199	7.94899	2.26283e-06	5.78219e-05	4.38759	737	RMI2	0.572213	-0.572213	2.69158	0.000537976	0.0133998	-0.310027	737	STK24-AS1	-0.44864	0.44864	-0.0266312	1.70017	0.0953316	0.999952	-4.481	737	SNHG7	-0.420841	0.420841	4.90764	0.0560503	0.82593	-4.10894	737	OTUD1	0.49046	4.35933	0.0836149	0.998643	-4.13315	737
CASC10	-0.87682	0.87682	0.564874	2.2644e-06	5.78219e-05	4.62391	738	RP11-420A23.1	-0.566364	0.566364	1.61803	0.000542431	0.0134924	-0.293337	738	BCL2L10	-0.680605	0.680605	0.363895	1.69978	0.0954063	0.999952	-4.45733	738	LINC01547	-0.314639	0.314639	0.276424	0.0560964	0.82593	-4.3846	738	ZFP30	0.31904	3.17271	0.0836243	0.998643	-4.13124	738
CLIC6	0.858444	-0.858444	1.86279	2.27704e-06	5.8066e-05	4.5416	739	ZNF250	-0.269252	0.269252	3.47442	0.000546727	0.013562	-0.377313	739	HS6ST3	-1.17801	1.17801	-1.46071	1.69951	0.0954576	0.999952	-4.50472	739	MOB3B	0.203514	-0.203514	6.85005	0.0562745	0.82593	-4.0949	739	RP11-599B13.6	2.86801	-2.56829	0.0836777	0.998643	-4.35307	739
DSCC1	0.638156	-0.638156	1.25358	2.30178e-06	5.84983e-05	4.57019	740	LINC00479	-1.15365	1.15365	-0.00434739	0.000547222	0.013562	-0.28587	740	AC017116.11	-1.67881	1.67881	-1.79261	1.69949	0.0954615	0.999952	-4.51087	740	RP5-1041C10.3	-0.255256	0.255256	0.486662	0.056335	0.82593	-4.36585	740	A1BG	0.757651	0.508725	0.0837039	0.998643	-4.18121	740
GNL3	0.380028	-0.380028	4.90572	2.30214e-06	5.84983e-05	4.35518	741	KDSR	-0.251253	0.251253	5.10102	0.000547446	0.013562	-0.439748	741	TIMELESS	0.366103	-0.366103	4.76372	-1.69928	0.0955008	0.999952	-4.34485	741	HIST1H2AI	-0.55205	0.55205	5.14662	0.0564095	0.82593	-4.10657	741	OR7E14P	-0.485502	2.64088	0.083722	0.998643	-4.14192	741
FOXO4	-0.437316	0.437316	4.73202	2.3033e-06	5.84983e-05	4.36457	742	IRF4	0.615171	-0.615171	6.40288	0.000549039	0.0135832	-0.449674	742	TMEM178A	-0.587936	0.587936	0.412445	1.6992	0.0955167	0.999952	-4.45299	742	MICU3	-0.385044	0.385044	0.417968	0.0564435	0.82593	-4.37492	742	MPDZ	-0.51762	3.5039	0.0837526	0.998643	-4.13327	742
RAB11B-AS1	-0.628429	0.628429	2.6237	2.31618e-06	5.87462e-05	4.48455	743	CSF2RB	0.501399	-0.501399	5.13977	0.000551452	0.0136245	-0.439985	743	KCTD21-AS1	-0.962846	0.962846	0.449101	1.69705	0.0959258	0.999952	-4.45657	743	YTHDF2	0.147581	-0.147581	5.64052	0.0565437	0.82593	-4.09281	743	MATN3	-0.917267	-0.173068	0.0838233	0.998643	-4.30465	743
RHBDL1	-0.942227	0.942227	1.6342	2.36279e-06	5.98477e-05	4.53299	744	RP11-443B20.1	0.456783	-0.456783	0.74114	0.00055793	0.0137538	-0.299009	744	RP11-678G15.1	0.88944	-0.88944	-0.149925	-1.69687	0.0959588	0.999952	-4.52108	744	CCDC74B	-0.588366	0.588366	-1.36705	0.0566033	0.82593	-4.49099	744	ATG3	0.308901	5.02089	0.0840215	0.998643	-4.13784	744
TEN1	-0.636176	0.636176	3.48314	2.40209e-06	6.07616e-05	4.39476	745	POLQ	0.648855	-0.648855	4.14746	0.000558212	0.0137538	-0.409452	745	SLC25A48	0.790967	-0.790967	0.465427	-1.69623	0.0960806	0.999952	-4.50607	745	PPP1R12A	0.164665	-0.164665	6.27067	0.05661	0.82593	-4.09219	745	CD55	-0.71526	5.59113	0.0840235	0.998643	-4.13711	745
MTMR11	-0.423609	0.423609	7.08516	2.42509e-06	6.12612e-05	4.29878	746	SFXN3	-0.658931	0.658931	6.71443	0.000558934	0.0137538	-0.456204	746	PCDH11Y	-1.20467	1.20467	-3.28138	1.69578	0.0961675	0.999952	-4.54758	746	TSC22D3	-0.241163	0.241163	5.15711	0.056612	0.82593	-4.10368	746	NRBP1	-0.252664	6.09137	0.0840324	0.998643	-4.13957	746
TRGC1	1.11269	-1.11269	1.35504	2.43704e-06	6.14805e-05	4.51365	747	SIRPA	-0.431706	0.431706	6.18218	0.000564542	0.0138712	-0.474258	747	AC013268.3	1.52253	-1.52253	0.0980917	-1.69576	0.0961699	0.999952	-4.53468	747	RASGEF1A	-0.400125	0.400125	0.925349	0.0566624	0.82593	-4.33293	747	RP11-517P14.2	-0.825073	-0.752264	0.084193	0.998643	-4.38414	747
FAM72A	0.837394	-0.837394	1.02563	2.46706e-06	6.21548e-05	4.51879	748	GM2A	0.363769	-0.363769	5.46939	0.000565214	0.0138712	-0.471616	748	FAM184B	-1.32749	1.32749	-2.29745	1.6955	0.0962194	0.999952	-4.54643	748	C1QA	-0.364178	0.364178	5.99372	0.0566696	0.82593	-4.09386	748	RP11-403I13.8	0.415342	3.89665	0.084235	0.998643	-4.135	748
KIF14	0.780473	-0.780473	2.85174	2.47405e-06	6.22476e-05	4.39799	749	USH1G	-1.28257	1.28257	-0.554297	0.000573795	0.014063	-0.359274	749	DUSP6	0.598926	-0.598926	5.05256	-1.6949	0.0963346	0.999952	-4.34649	749	MXI1	0.282834	-0.282834	4.49827	0.0566855	0.82593	-4.11537	749	KLRC1	-1.69938	-0.245774	0.0844579	0.998643	-4.40347	749
LRRC73	-0.955052	0.955052	0.21306	2.47941e-06	6.22923e-05	4.5437	750	SLC5A12	-2.25959	2.25959	1.60429	0.000576846	0.0140877	-0.366515	750	SLC22A7	-1.43128	1.43128	-0.748362	1.69476	0.0963623	0.999952	-4.47469	750	STRN3	0.209378	-0.209378	4.58425	0.056769	0.82593	-4.11505	750	COL24A1	0.437441	2.12721	0.0846388	0.998643	-4.14593	750
KIF11	0.773988	-0.773988	4.08376	2.48244e-06	6.22923e-05	4.32019	751	NEU3	0.23883	-0.23883	4.49615	0.000576886	0.0140877	-0.462575	751	ELFN1	1.02085	-1.02085	-0.702712	-1.69469	0.0963755	0.999952	-4.5418	751	RNF112	-0.408076	0.408076	1.542	0.0568174	0.82593	-4.29064	751	PSMC4	-0.266492	5.56139	0.0847228	0.998643	-4.14333	751
RPSAP9	-0.699194	0.699194	0.968774	2.49497e-06	6.25233e-05	4.51806	752	VPS35	-0.459898	0.459898	7.02668	0.000577105	0.0140877	-0.48217	752	AREG	1.2704	-1.2704	1.61287	-1.69438	0.0964346	0.999952	-4.47282	752	CAD	-0.252587	0.252587	5.78982	0.056824	0.82593	-4.09521	752	CR1	0.776573	2.57929	0.0848227	0.998643	-4.14121	752
LIPE	-0.534776	0.534776	3.00689	2.49828e-06	6.25233e-05	4.38659	753	SEC14L2	-0.643987	0.643987	5.69819	0.000580773	0.0141223	-0.500961	753	ZNFX1	0.273279	-0.273279	6.92004	-1.69427	0.0964557	0.999952	-4.33442	753	E2F2	-0.292388	0.292388	4.30958	0.0568753	0.82593	-4.13222	753	PPP1R3D	0.257577	3.95729	0.0850255	0.998643	-4.14035	753
TBX3	-0.485376	0.485376	7.35431	2.50536e-06	6.26175e-05	4.27349	754	MAGI1	-0.383273	0.383273	5.9426	0.000580817	0.0141223	-0.50194	754	OXER1	-0.744045	0.744045	3.44317	1.69357	0.0965901	0.999952	-4.3573	754	PRKCI	0.255007	-0.255007	5.19632	0.0568861	0.82593	-4.10049	754	TARS	-0.285275	5.53603	0.085117	0.998643	-4.14556	754
WIPF1	0.392648	-0.392648	5.91496	2.50966e-06	6.26419e-05	4.25391	755	PDZK1	-0.768979	0.768979	5.32603	0.00058133	0.0141223	-0.499815	755	LMNB1	0.47048	-0.47048	5.77057	-1.69353	0.0965966	0.999952	-4.33613	755	ADRB2	-0.333	0.333	1.988	0.0570544	0.82593	-4.25867	755	SNORA37	1.24013	0.202517	0.085529	0.998643	-4.20478	755
GCOM1	-0.52111	0.52111	2.93931	2.51759e-06	6.27567e-05	4.38402	756	UBE2S	0.594197	-0.594197	3.88766	0.000582376	0.0141223	-0.435765	756	RP11-490O6.2	-0.663179	0.663179	-0.100085	1.69297	0.0967036	0.999952	-4.49474	756	CD3G	0.332274	-0.332274	2.99827	0.0570854	0.82593	-4.17806	756	RNF115	0.386153	5.2341	0.0855293	0.998643	-4.14924	756
CCSAP	0.484491	-0.484491	3.57354	2.54058e-06	6.3246e-05	4.32828	757	TIMELESS	0.37509	-0.37509	4.65331	0.000583431	0.0141223	-0.476971	757	AKR7A3	-0.654074	0.654074	7.473	1.69254	0.0967869	0.999952	-4.34982	757	RALA	0.242533	-0.242533	5.61756	0.0571148	0.82593	-4.0964	757	MEMO1	0.291518	4.29121	0.0855938	0.998643	-4.14531	757
SAMHD1	0.286493	-0.286493	6.53432	2.56386e-06	6.37414e-05	4.2371	758	EPS8L3	-0.410023	0.410023	7.68421	0.000583643	0.0141223	-0.478189	758	CCND2	0.35271	-0.35271	9.29274	-1.69149	0.0969886	0.999952	-4.36522	758	RNF217	0.202383	-0.202383	4.40677	0.0571296	0.82593	-4.12262	758	CEP63	-0.291036	3.76637	0.0856873	0.998643	-4.14411	758
RP11-6O2.4	-0.782011	0.782011	0.727022	2.59054e-06	6.42535e-05	4.49414	759	ANO5	-0.794047	0.794047	3.6692	0.000583908	0.0141223	-0.454873	759	RCN1	0.341159	-0.341159	5.55971	-1.69004	0.0972671	0.999952	-4.33794	759	EGFLAM	-0.366357	0.366357	1.348	0.0571331	0.82593	-4.30743	759	LA16c-380H5.6	1.31692	-2.77242	0.0857946	0.998643	-4.40174	759
ITGA10	-0.617795	0.617795	1.90115	2.59128e-06	6.42535e-05	4.42584	760	GCLC	-0.337267	0.337267	6.22091	0.000586136	0.0141478	-0.508883	760	RNF186	-0.774628	0.774628	6.11875	1.68876	0.0975146	0.999952	-4.33827	760	BPNT1	0.195785	-0.195785	5.68296	0.0572085	0.82593	-4.09674	760	FBP2	-1.15043	0.0535601	0.0857996	0.998643	-4.32635	760
PLOD1	-0.419673	0.419673	6.01702	2.61355e-06	6.46995e-05	4.21533	761	PCSK5	-0.419027	0.419027	8.53434	0.000586504	0.0141478	-0.458116	761	ADRA2B	1.27312	-1.27312	-0.537486	-1.68841	0.0975812	0.999952	-4.54992	761	MYH10	-0.239099	0.239099	3.58375	0.0572164	0.82593	-4.165	761	MNDA	0.695215	0.20356	0.0859669	0.998643	-4.22393	761
ERBB2	-0.575596	0.575596	8.14716	2.61613e-06	6.46995e-05	4.25451	762	MMP25	0.732972	-0.732972	2.95396	0.000587771	0.0141597	-0.397969	762	EIF2B5	0.215688	-0.215688	5.39474	-1.6879	0.0976804	0.999952	-4.33887	762	NOMO2	0.170577	-0.170577	6.82335	0.0572663	0.82593	-4.10036	762	C5orf63	-0.609125	3.01852	0.0860142	0.998643	-4.15341	762
GZMB	1.57578	-1.57578	-0.252091	2.62349e-06	6.47965e-05	4.48468	763	TP53I11	0.338123	-0.338123	5.51805	0.000596643	0.0143303	-0.522334	763	PLCL2	-0.364534	0.364534	4.88209	1.68784	0.0976922	0.999952	-4.33921	763	TCEB3-AS1	-0.256813	0.256813	0.831539	0.0576093	0.82593	-4.33891	763	MFAP2	0.548507	1.20698	0.086061	0.998643	-4.16988	763
CENPL	0.39604	-0.39604	1.99403	2.66044e-06	6.5623e-05	4.38638	764	CTD-2530H12.2	-1.30781	1.30781	-2.29602	0.000597057	0.0143303	-0.689965	764	NSDHL	0.449692	-0.449692	3.58104	-1.68723	0.0978098	0.999952	-4.38356	764	RAB2B	0.230028	-0.230028	4.29846	0.0576374	0.82593	-4.12855	764	FZD1	0.291556	5.20161	0.0863375	0.998643	-4.1544	764
CHP2	-0.475188	0.475188	7.58323	2.6709e-06	6.57119e-05	4.21776	765	TMEM41A	-0.307147	0.307147	6.12235	0.000598995	0.0143303	-0.529533	765	ORC6	0.429657	-0.429657	2.92692	-1.68669	0.0979132	0.999952	-4.39976	765	PSME3	0.210938	-0.210938	5.84524	0.0576475	0.82593	-4.09851	765	TTPAL	-0.197701	4.13901	0.0863935	0.998643	-4.14879	765
BST1	-0.62254	0.62254	4.69552	2.67208e-06	6.57119e-05	4.22651	766	KIAA1524	0.723105	-0.723105	2.69558	0.000600129	0.0143303	-0.405595	766	TRABD2A	-0.435177	0.435177	3.57196	1.68553	0.0981386	0.999952	-4.36376	766	CBWD7	0.283135	-0.283135	3.71785	0.057658	0.82593	-4.15235	766	SRCIN1	0.644082	1.80472	0.0865777	0.998643	-4.15998	766
HECA	-0.25702	0.25702	6.54131	2.6745e-06	6.57119e-05	4.19606	767	TOP2A	0.695849	-0.695849	5.8765	0.000600993	0.0143303	-0.531078	767	LINC00863	-0.423986	0.423986	2.70417	1.68493	0.0982548	0.999952	-4.38536	767	NANP	0.227621	-0.227621	2.21745	0.0577162	0.82593	-4.23081	767	ATP1A1	-0.290003	10.9284	0.0866111	0.998643	-4.15161	767
GPLD1	0.497374	-0.497374	1.60086	2.70795e-06	6.6447e-05	4.39561	768	MCM2	0.52422	-0.52422	4.84746	0.000601174	0.0143303	-0.50929	768	RNF213	0.300679	-0.300679	10.1325	-1.6845	0.0983385	0.999952	-4.38273	768	G6PC2	-1.08072	1.08072	-2.40268	0.0577291	0.82593	-4.53023	768	RAB5B	-0.443821	6.85344	0.0867341	0.998643	-4.15834	768
CA2	-0.680957	0.680957	7.39682	2.71823e-06	6.66125e-05	4.19607	769	SMAP2	0.340124	-0.340124	5.37975	0.000601347	0.0143303	-0.526734	769	CYB5D2	-0.357972	0.357972	3.33396	1.68438	0.0983622	0.999952	-4.37037	769	ANGPTL6	-0.415123	0.415123	0.964192	0.0577431	0.82593	-4.34005	769	AC013268.3	-1.77514	-0.552978	0.0867345	0.998643	-4.4144	769
SLC5A2	-1.08525	1.08525	0.0217417	2.72302e-06	6.66432e-05	4.45461	770	TMEM192	-0.340723	0.340723	4.02415	0.00060155	0.0143303	-0.49089	770	FHIT	-0.355589	0.355589	2.80785	1.6836	0.0985135	0.999952	-4.38362	770	RASL10A	-0.505632	0.505632	0.545246	0.057771	0.82593	-4.37337	770	MICU1	-0.328819	5.63013	0.0868518	0.998643	-4.15795	770
RTN4R	-0.669802	0.669802	2.22431	2.75571e-06	6.7326e-05	4.34554	771	ADM	-0.643768	0.643768	1.98869	0.000601878	0.0143303	-0.401334	771	APOL1	0.495634	-0.495634	5.55331	-1.68358	0.0985182	0.999952	-4.34357	771	CHIT1	-0.572619	0.572619	-1.31266	0.0577854	0.82593	-4.48445	771	CPT1C	-0.717814	-0.294099	0.0868559	0.998643	-4.32385	771
RRAGB	-0.278361	0.278361	2.72703	2.75806e-06	6.7326e-05	4.30818	772	RP11-278L15.6	-1.29341	1.29341	2.43221	0.000602735	0.0143321	-0.434055	772	TRAPPC5	-0.498378	0.498378	4.23856	1.68328	0.098575	0.999952	-4.35105	772	DENR	0.170829	-0.170829	5.0232	0.0578372	0.82593	-4.11022	772	FAM118B	-0.53848	3.96624	0.0868825	0.998643	-4.15154	772
HNRNPA3	0.26062	-0.26062	7.64557	2.77012e-06	6.75329e-05	4.18582	773	IGLV3-9	1.61415	-1.61415	3.43056	0.000605705	0.0143723	-0.425787	773	CEP89	0.408055	-0.408055	3.88722	-1.68267	0.0986953	0.999952	-4.37298	773	HEMK1	-0.184577	0.184577	5.3226	0.0578382	0.82593	-4.10705	773	LBHD1	0.258924	2.68708	0.0869915	0.998643	-4.15473	773
HLA-E	0.490179	-0.490179	9.13717	2.78051e-06	6.76985e-05	4.23536	774	PEPD	-0.85318	0.85318	7.63763	0.000606458	0.0143723	-0.509438	774	TCAF2	0.644396	-0.644396	2.31075	-1.68122	0.098977	0.999952	-4.42805	774	TMEM136	-0.283652	0.283652	0.684306	0.0578819	0.82593	-4.35379	774	RP11-680F8.4	-0.681186	1.34566	0.0871205	0.998643	-4.21508	774
ROGDI	-0.532376	0.532376	4.56629	2.79958e-06	6.80749e-05	4.18609	775	SLC1A1	-0.606683	0.606683	6.23367	0.000608079	0.0143723	-0.54077	775	PARP3	0.267614	-0.267614	5.41865	-1.6807	0.0990799	0.999952	-4.34335	775	THUMPD3	0.160614	-0.160614	4.27245	0.0579201	0.82593	-4.13272	775	RP11-458J1.1	-0.376698	1.87389	0.0872346	0.998643	-4.17981	775
PPP1R1A	-0.894544	0.894544	1.24784	2.81449e-06	6.83493e-05	4.39236	776	CACNA2D4	-0.417145	0.417145	2.6774	0.000608602	0.0143723	-0.438964	776	DERL3	0.69405	-0.69405	6.22042	-1.68035	0.0991475	0.999952	-4.33988	776	AC009961.3	0.303704	-0.303704	0.0919702	0.0580125	0.82593	-4.38048	776	BRD8	-0.356769	4.72389	0.087294	0.998643	-4.15645	776
FCRL5	0.760221	-0.760221	5.01734	2.86854e-06	6.95723e-05	4.14132	777	PAPPA2	1.16934	-1.16934	-0.705338	0.000608955	0.0143723	-0.603532	777	ZFP37	-0.705851	0.705851	0.0942453	1.67996	0.0992242	0.999952	-4.4799	777	HDAC2	0.145831	-0.145831	5.38474	0.0580776	0.82593	-4.10509	777	NRG4	-2.29112	-2.18337	0.0874322	0.998643	-4.4981	777
TNS3	-0.354651	0.354651	7.47595	2.90873e-06	7.04563e-05	4.13325	778	CDK5RAP2	0.194438	-0.194438	5.27472	0.000609123	0.0143723	-0.538297	778	DTX3L	0.368372	-0.368372	7.26096	-1.67993	0.0992293	0.999952	-4.34316	778	TMEM88	-0.28459	0.28459	1.30191	0.0580914	0.82593	-4.30843	778	EPAS1	-0.285126	7.85043	0.0874577	0.998643	-4.16037	778
WDR59	-0.33337	0.33337	5.18786	2.9292e-06	7.08612e-05	4.11729	779	AC007182.6	-1.07686	1.07686	3.97751	0.000612716	0.0144385	-0.515902	779	FSBP	2.21638	-2.21638	-0.711043	-1.67933	0.0993484	0.999952	-4.55104	779	KCNK17	-0.386303	0.386303	-0.202896	0.0581019	0.82593	-4.42261	779	NBPF3	0.534551	2.80633	0.0875685	0.998643	-4.15716	779
C4orf32	0.706193	-0.706193	2.00398	2.93845e-06	7.09937e-05	4.29104	780	GPRC5C	-0.717124	0.717124	4.98486	0.000614446	0.0144608	-0.546237	780	CPNE5	0.609499	-0.609499	4.12612	-1.6791	0.0993924	0.999952	-4.37298	780	SEC14L4	-0.844831	0.844831	-2.26769	0.0581113	0.82593	-4.52063	780	EMC7	-0.43706	4.42028	0.0876128	0.998643	-4.15721	780
GSG2	0.515873	-0.515873	2.14435	2.94501e-06	7.10611e-05	4.2791	781	IGKV3-11	0.909829	-0.909829	8.42621	0.000616249	0.0144846	-0.521302	781	FTCDNL1	-0.642971	0.642971	-0.304843	1.67671	0.0998612	0.999952	-4.49054	781	TAP1	0.304527	-0.304527	6.99121	0.0581369	0.82593	-4.11036	781	RRAGD	0.418477	2.06871	0.0876821	0.998643	-4.16422	781
CMTM4	-0.269763	0.269763	7.34979	2.955e-06	7.11733e-05	4.11491	782	NDC80	0.713742	-0.713742	2.45596	0.000618385	0.0145162	-0.422389	782	SH3BGRL3	0.490308	-0.490308	6.24465	-1.67636	0.0999306	0.999952	-4.34191	782	MAP4K3	0.226696	-0.226696	5.2225	0.0581988	0.82593	-4.10794	782	CCDC78	0.946259	-0.818354	0.0876989	0.998643	-4.29456	782
MERTK	-0.465319	0.465319	4.58477	2.95721e-06	7.11733e-05	4.1324	783	PECR	-0.392954	0.392954	4.92231	0.000620063	0.0145213	-0.551183	783	RP11-503E24.2	0.733479	-0.733479	1.29413	-1.67572	0.100056	0.999952	-4.46637	783	LRP5L	-0.302719	0.302719	3.37101	0.058213	0.82593	-4.17917	783	R3HDM1	-0.485183	4.33027	0.087801	0.998643	-4.15763	783
ACRBP	-0.492479	0.492479	2.14157	2.97065e-06	7.13078e-05	4.27832	784	CITF22-92A6.1	-0.569341	0.569341	-0.11324	0.000620183	0.0145213	-0.408402	784	CLDN2	0.909551	-0.909551	4.76943	-1.67562	0.100076	0.999952	-4.37133	784	UBL3	0.215079	-0.215079	6.09861	0.058236	0.82593	-4.1019	784	ALDH1A3	0.396496	5.15929	0.0878482	0.998643	-4.16449	784
LINC00479	-1.20437	1.20437	0.270553	2.97375e-06	7.13078e-05	4.3759	785	SAT1	-0.38407	0.38407	7.47204	0.000623852	0.0145886	-0.544937	785	BCL11A	-0.325943	0.325943	4.97028	1.6736	0.100476	0.999952	-4.34706	785	ABHD17C	0.154294	-0.154294	5.21596	0.0582372	0.82593	-4.10909	785	ZNF354A	0.305994	2.34737	0.087984	0.998643	-4.16359	785
IGKC	0.820071	-0.820071	12.229	2.9746e-06	7.13078e-05	4.28275	786	FAM46C	0.625389	-0.625389	7.26709	0.000626431	0.0146303	-0.560884	786	C19orf26	-0.842779	0.842779	-0.867697	1.67345	0.100504	0.999952	-4.49963	786	CDCA4	-0.238256	0.238256	2.89102	0.0582706	0.82593	-4.20337	786	SLC24A4	0.531333	1.95099	0.0881469	0.998643	-4.169	786
CENPI	0.605633	-0.605633	2.17442	2.97794e-06	7.13078e-05	4.26732	787	ANG	-0.450779	0.450779	2.95235	0.000629726	0.0146819	-0.483096	787	DUSP10	0.520252	-0.520252	1.95858	-1.67325	0.100544	0.999952	-4.43582	787	PROCA1	-0.358596	0.358596	1.6825	0.0582731	0.82593	-4.28181	787	FAM124B	-0.889709	-0.593488	0.0881609	0.998643	-4.39349	787
SMC4	0.532668	-0.532668	5.9832	2.98905e-06	7.14831e-05	4.08637	788	STX11	0.576007	-0.576007	1.99947	0.000631118	0.0146819	-0.423481	788	TXNDC5	0.618888	-0.618888	8.90965	-1.67302	0.100591	0.999952	-4.36575	788	HAUS2	0.168453	-0.168453	3.57928	0.0582976	0.82593	-4.16235	788	GAPVD1	-0.33895	6.06067	0.0884019	0.998643	-4.16927	788
RP11-259K5.2	-0.511773	0.511773	1.66975	3.0202e-06	7.21365e-05	4.29459	789	C2orf27A	-0.752993	0.752993	-0.1029	0.000631198	0.0146819	-0.416948	789	TOR1B	-0.299566	0.299566	4.53815	1.67277	0.10064	0.999952	-4.35292	789	PHC1	-0.207067	0.207067	3.99235	0.0583338	0.82593	-4.15195	789	CDK8	0.296804	4.80697	0.0884117	0.998643	-4.16693	789
FICD	0.387326	-0.387326	3.45841	3.03036e-06	7.22875e-05	4.1681	790	GPX4	-0.730269	0.730269	6.42189	0.00063184	0.0146819	-0.572836	790	SCN4B	-0.601809	0.601809	3.02525	1.67241	0.100711	0.999952	-4.3755	790	CHMP2B	0.375889	-0.375889	5.33948	0.0583852	0.82593	-4.1066	790	XPNPEP3	0.274107	3.76884	0.088545	0.998643	-4.16241	790
EPSTI1	0.666723	-0.666723	5.2203	3.05844e-06	7.28651e-05	4.07395	791	CDCA2	0.537049	-0.537049	3.5926	0.000635574	0.01475	-0.502995	791	NBPF1	-0.519778	0.519778	6.086	1.67238	0.100717	0.999952	-4.34539	791	WHSC1	-0.121935	0.121935	6.94099	0.0584347	0.82593	-4.10761	791	CFAP20	-0.515908	3.23266	0.0885612	0.998643	-4.16399	791
MCM8	0.31722	-0.31722	4.29116	3.06678e-06	7.29135e-05	4.10726	792	SYT13	0.395656	-0.395656	5.73643	0.000636582	0.0147547	-0.584526	792	GATA6-AS1	-0.690175	0.690175	3.10063	1.67173	0.100846	0.999952	-4.37583	792	RP11-400G3.3	0.288899	-0.288899	1.35806	0.0585673	0.82593	-4.28896	792	TMPRSS6	0.734768	2.7631	0.0885891	0.998643	-4.16221	792
PSAT1	0.852003	-0.852003	2.29736	3.07175e-06	7.29135e-05	4.23034	793	ANXA6	0.30473	-0.30473	5.48053	0.000640409	0.0148247	-0.5873	793	DNASE2	0.44279	-0.44279	4.11042	-1.67167	0.100858	0.999952	-4.37141	793	ARHGEF25	-0.372096	0.372096	2.89856	0.0586478	0.82593	-4.21327	793	DLST	-0.255035	6.79064	0.0886761	0.998643	-4.1714	793
RP1-122P22.4	-0.923876	0.923876	-0.31567	3.07208e-06	7.29135e-05	4.33169	794	VSIG10L	-0.628008	0.628008	1.25364	0.000642524	0.0148465	-0.430538	794	KIF22	0.34468	-0.34468	5.23127	-1.67103	0.100984	0.999952	-4.35206	794	PDE1B	-0.301401	0.301401	2.38947	0.0587067	0.82593	-4.23448	794	ALDH9A1	-0.436957	5.83765	0.0887345	0.998643	-4.17068	794
HS1BP3	-0.377484	0.377484	4.89529	3.0861e-06	7.31542e-05	4.07706	795	ESRRG	-0.500028	0.500028	4.42634	0.000642968	0.0148465	-0.569912	795	IKZF3	0.465824	-0.465824	6.71442	-1.67081	0.101028	0.999952	-4.34554	795	SIGLEC5	-1.12579	1.12579	-1.62501	0.058749	0.82593	-4.49824	795	ZNF397	0.415012	5.24693	0.0887515	0.998643	-4.17115	795
C1orf115	-0.595927	0.595927	7.5452	3.10474e-06	7.35036e-05	4.07247	796	UGT1A6	-0.725079	0.725079	3.32608	0.000646121	0.0148962	-0.53027	796	CCNE1	0.568592	-0.568592	1.91729	-1.67073	0.101045	0.999952	-4.44859	796	FCF1	0.124575	-0.124575	4.42218	0.0588745	0.82593	-4.13331	796	ZNF669	0.310438	1.56088	0.088755	0.998643	-4.18174	796
FAM132A	-1.0554	1.0554	3.41728	3.11487e-06	7.35784e-05	4.1547	797	SI	-0.920813	0.920813	10.7383	0.000646928	0.0148962	-0.476935	797	ADORA2A-AS1	-2.17139	2.17139	0.954688	1.67051	0.101088	0.999952	-4.40444	797	CELSR3	-0.280404	0.280404	2.5632	0.0588782	0.82593	-4.22532	797	NCCRP1	1.51176	1.63653	0.0888561	0.998643	-4.16871	797
TROAP	0.452509	-0.452509	3.60105	3.11571e-06	7.35784e-05	4.1312	798	IGSF22	-0.730115	0.730115	-0.329632	0.000647556	0.0148962	-0.458792	798	HBG2	-1.64575	1.64575	-2.23498	1.67034	0.101121	0.999952	-4.53857	798	PTPRJ	0.18022	-0.18022	6.9719	0.0588996	0.82593	-4.11244	798	ATG4A	-0.618834	3.83633	0.0890181	0.998643	-4.16476	798
RFWD3	0.257596	-0.257596	4.96723	3.14085e-06	7.40794e-05	4.05525	799	NUF2	0.831865	-0.831865	1.70219	0.000654463	0.0150361	-0.441775	799	FP671120.6	-1.45757	1.45757	-4.64311	1.66985	0.10122	0.999952	-4.57086	799	FAM81A	0.402156	-0.402156	0.347021	0.0589418	0.82593	-4.37374	799	HERC2P5	1.45587	-2.56027	0.089038	0.998643	-4.3835	799
GM2A	0.338612	-0.338612	5.3542	3.15605e-06	7.43448e-05	4.03968	800	KL	-0.55171	0.55171	2.65115	0.000655274	0.0150361	-0.508653	800	KRT2	0.657037	-0.657037	0.775846	-1.66969	0.10125	0.999952	-4.49582	800	KLHL35	-0.588846	0.588846	-0.912162	0.0589736	0.82593	-4.47429	800	CREBZF	0.345606	6.56153	0.0891008	0.998643	-4.17379	800
CAMK2N1	-0.755322	0.755322	6.95924	3.16857e-06	7.45465e-05	4.0402	801	TMEM25	-0.674097	0.674097	6.09594	0.000656701	0.0150404	-0.612298	801	PRKD1	-0.813231	0.813231	2.43623	1.66959	0.101271	0.999952	-4.38202	801	RP11-715F3.2	0.374504	-0.374504	-0.305544	0.0589795	0.82593	-4.40912	801	LCT	-1.10513	10.5611	0.0891437	0.998643	-4.16562	801
RHBG	-1.152	1.152	0.659422	3.19231e-06	7.50114e-05	4.30296	802	SLC4A7	-0.684044	0.684044	8.56263	0.000657242	0.0150404	-0.558432	802	EDA	-0.615089	0.615089	1.31587	1.66882	0.101424	0.999952	-4.43857	802	RPAP2	0.207515	-0.207515	4.71093	0.0590804	0.82593	-4.12421	802	LCN15	-1.17225	0.791049	0.0891675	0.998643	-4.25504	802
PM20D2	0.325946	-0.325946	4.78444	3.20534e-06	7.52236e-05	4.04226	803	TXNDC5	0.559768	-0.559768	8.76271	0.00065792	0.0150404	-0.56855	803	RP4-565E6.1	-0.763904	0.763904	-0.316455	1.66835	0.101519	0.999952	-4.49355	803	CEACAM20	0.365046	-0.365046	5.24696	0.0591099	0.82593	-4.11112	803	AC144831.1	0.775781	0.722374	0.0892519	0.998643	-4.20552	803
DIAPH3	0.483891	-0.483891	3.63809	3.24298e-06	7.60124e-05	4.09057	804	PAICS	0.34402	-0.34402	6.182	0.000662943	0.0151364	-0.623819	804	SCARNA8	-1.59128	1.59128	-2.8202	1.66778	0.101631	0.999952	-4.55019	804	ANO6	0.257921	-0.257921	7.563	0.0591174	0.82593	-4.12353	804	DDX41	-0.201311	4.95674	0.0894149	0.998643	-4.1721	804
MAGI1	-0.356506	0.356506	6.01854	3.29821e-06	7.72109e-05	3.99188	805	OAT	-0.731414	0.731414	8.4498	0.000665866	0.0151619	-0.573168	805	BMP8B	-0.914721	0.914721	3.77749	1.66769	0.101649	0.999952	-4.35468	805	DENND6B	-0.318854	0.318854	2.38259	0.0591523	0.82593	-4.23996	805	FGD6	-0.567066	3.51458	0.0894853	0.998643	-4.16894	805
TCN2	-0.491739	0.491739	4.43854	3.31272e-06	7.74544e-05	4.03103	806	IFNG	2.87333	-2.87333	-1.7869	0.000666049	0.0151619	-1.27116	806	KIF2C	0.605769	-0.605769	3.49916	-1.66764	0.101659	0.999952	-4.3965	806	CTSO	0.303299	-0.303299	5.48815	0.0591533	0.82593	-4.10951	806	ACTA2	-0.419128	6.31237	0.0895	0.998643	-4.17702	806
RP11-798K3.2	-1.1609	1.1609	-0.104228	3.32294e-06	7.75971e-05	4.267	807	OTOP3	-0.946402	0.946402	6.8028	0.000666539	0.0151619	-0.613828	807	RP11-386J22.3	0.823791	-0.823791	0.463677	-1.66724	0.101739	0.999952	-4.50877	807	SMO	-0.377093	0.377093	3.2761	0.059296	0.82593	-4.19251	807	OTUB2	-0.545002	0.694545	0.0895673	0.998643	-4.26609	807
ABCG2	-0.691779	0.691779	6.98869	3.33237e-06	7.7721e-05	3.99259	808	AC233755.1	2.14851	-2.14851	2.36593	0.000668789	0.0151943	-0.462544	808	DHRS4L1	-0.931955	0.931955	-1.60057	1.66674	0.101839	0.999952	-4.52751	808	DENND5A	-0.21118	0.21118	4.03575	0.0593535	0.82593	-4.15648	808	PLAUR	-0.555925	3.43345	0.089569	0.998643	-4.16932	808
SYT13	0.359347	-0.359347	5.68546	3.35141e-06	7.79965e-05	3.97752	809	PPP2R3A	-0.556132	0.556132	3.24938	0.000671248	0.0152313	-0.558132	809	VIPR1	-0.544869	0.544869	6.38843	1.66613	0.101962	0.999952	-4.35094	809	CAMK1	-0.362125	0.362125	2.91193	0.0594737	0.82593	-4.21287	809	AC090945.1	0.695364	-0.568903	0.0896039	0.998643	-4.28892	809
KCNJ10	1.62571	-1.62571	-0.901512	3.35397e-06	7.79965e-05	4.22598	810	IGHV3-30	0.696839	-0.696839	7.54878	0.000672852	0.0152488	-0.621093	810	MSRB3	0.456898	-0.456898	3.37486	-1.66597	0.101994	0.999952	-4.38898	810	CENPO	-0.151276	0.151276	3.87044	0.0595047	0.82593	-4.16193	810	PEA15	-0.390736	4.88631	0.0896765	0.998643	-4.17223	810
GLTPD2	-1.22456	1.22456	3.43397	3.3566e-06	7.79965e-05	4.08527	811	REEP6	-0.724906	0.724906	7.49744	0.000676381	0.0153099	-0.614347	811	IGHV5-51	1.0426	-1.0426	7.70159	-1.66491	0.102207	0.999952	-4.35152	811	SAMD14	-0.44036	0.44036	1.39398	0.0595648	0.82593	-4.31044	811	GRINA	-0.273834	6.17954	0.0900021	0.998643	-4.18034	811
STKLD1	-0.868543	0.868543	-0.83021	3.38099e-06	7.83815e-05	4.20281	812	GBP5	0.884833	-0.884833	4.22662	0.000677907	0.01531	-0.584631	812	FAM124A	0.63028	-0.63028	0.592792	-1.66373	0.102443	0.999952	-4.49726	812	CPT1C	-0.514921	0.514921	-0.437604	0.0596076	0.82593	-4.45063	812	RP11-419C5.2	-1.12156	2.45584	0.0900611	0.998643	-4.19163	812
GTSE1	0.49351	-0.49351	3.48875	3.38149e-06	7.83815e-05	4.0593	813	SH2D1B	-0.633874	0.633874	0.507278	0.000678056	0.01531	-0.463677	813	LINC01484	2.03916	-2.03916	-0.965165	-1.66314	0.102562	0.999952	-4.56566	813	TNC	-0.387389	0.387389	6.31595	0.0596344	0.82593	-4.11099	813	SMG1P1	-0.393632	7.54947	0.0902969	0.998643	-4.18045	813
FTH1	-0.560588	0.560588	9.50736	3.38941e-06	7.84685e-05	4.05652	814	CASC5	0.328203	-0.328203	5.55538	0.000679794	0.0153208	-0.642789	814	ATP1A3	0.638468	-0.638468	0.668167	-1.6631	0.10257	0.999952	-4.50201	814	HIST1H2AH	-0.492259	0.492259	4.17829	0.0596674	0.82593	-4.15623	814	POGZ	-0.237412	6.81083	0.0903858	0.998643	-4.18264	814
SLC22A17	-1.01669	1.01669	4.1297	3.39364e-06	7.84702e-05	4.02832	815	KIAA1467	-0.443111	0.443111	2.91058	0.000680201	0.0153208	-0.551782	815	CTD-2231E14.8	-1.27294	1.27294	-0.424215	1.6628	0.10263	0.999952	-4.50155	815	ADAMTSL4	-0.377791	0.377791	2.54318	0.0596822	0.82593	-4.23482	815	CCZ1	-0.480536	5.14035	0.0905501	0.998643	-4.1792	815
CDK20	-0.77003	0.77003	3.59918	3.43318e-06	7.92003e-05	4.0472	816	HS6ST3	-1.26293	1.26293	-1.2528	0.000681374	0.0153284	-0.577114	816	IGLV3-9	1.90509	-1.90509	3.75468	-1.66234	0.102722	0.999952	-4.42742	816	CTC-321K16.1	-0.449084	0.449084	-0.651203	0.0597101	0.82593	-4.45589	816	RP11-110I1.12	0.518801	0.338787	0.0906079	0.998643	-4.23998	816
NUP188	0.259823	-0.259823	5.3985	3.43721e-06	7.92003e-05	3.957	817	CHST6	-0.846832	0.846832	3.51343	0.000682596	0.0153371	-0.593079	817	WASF1	0.482834	-0.482834	0.764768	-1.66218	0.102754	0.999952	-4.48822	817	RHOA	0.176282	-0.176282	7.84324	0.0598997	0.82593	-4.13247	817	COQ7	-0.210464	4.11623	0.0906257	0.998643	-4.17549	817
ZNF821	-0.592376	0.592376	2.68017	3.43783e-06	7.92003e-05	4.10474	818	SLC38A5	0.546651	-0.546651	4.20164	0.000685064	0.0153551	-0.600826	818	RP11-798K3.2	-1.04196	1.04196	-0.651909	1.6621	0.102771	0.999952	-4.4895	818	POLL	-0.189981	0.189981	4.62754	0.0599001	0.82593	-4.13591	818	AXL	0.316076	5.5766	0.0907196	0.998643	-4.18446	818
LCN2	1.58839	-1.58839	2.20957	3.48731e-06	8.02421e-05	4.11624	819	ANLN	0.796525	-0.796525	4.19518	0.000685071	0.0153551	-0.594652	819	SH3KBP1	0.292203	-0.292203	4.9485	-1.66102	0.102989	0.999952	-4.35964	819	RP11-296O14.3	-0.324773	0.324773	0.73507	0.0599071	0.82593	-4.35851	819	TENM3	0.745169	2.948	0.0911345	0.998643	-4.17752	819
AC092071.1	-1.75595	1.75595	-2.83125	3.4969e-06	8.03648e-05	3.72938	820	ENPP7P8	-1.01567	1.01567	-0.670017	0.000689724	0.0154235	-0.531092	820	CRYAB	0.697295	-0.697295	1.61667	-1.66076	0.103041	0.999952	-4.45505	820	NPNT	0.335568	-0.335568	7.4762	0.0599795	0.82593	-4.12761	820	CTD-3138B18.5	0.360172	1.02302	0.0912744	0.998643	-4.20966	820
LRP8	0.668914	-0.668914	2.2734	3.52053e-06	8.08092e-05	4.10098	821	HTR1D	-0.511095	0.511095	4.88075	0.000689803	0.0154235	-0.648032	821	KCNK17	-0.623747	0.623747	-0.0352625	1.66028	0.103138	0.999952	-4.48285	821	TRIM24	0.130336	-0.130336	5.42629	0.060082	0.82593	-4.11681	821	MEX3A	0.463733	1.00581	0.0916563	0.998643	-4.21472	821
TST	-0.6434	0.6434	6.60478	3.55212e-06	8.14353e-05	3.92528	822	CYTH4	0.384212	-0.384212	4.4916	0.000693296	0.0154828	-0.627751	822	TRBV5-1	-1.03116	1.03116	-1.13789	1.6602	0.103154	0.999952	-4.52148	822	ACBD3	0.18881	-0.18881	5.18949	0.0601131	0.82593	-4.11987	822	BTBD6P1	1.22966	-1.38393	0.0917394	0.998643	-4.31427	822
MELK	0.828001	-0.828001	2.90494	3.55726e-06	8.1454e-05	4.04866	823	TIAM2	-0.471033	0.471033	5.58783	0.000696741	0.0155408	-0.668466	823	ANXA13	-1.08275	1.08275	5.98904	1.65971	0.103253	0.999952	-4.35419	823	MRC2	-0.375821	0.375821	5.44033	0.0602823	0.82593	-4.12134	823	CACNA1G	0.829977	-0.866863	0.0918898	0.998643	-4.30867	823
DKC1	0.325093	-0.325093	4.51405	3.56222e-06	8.14684e-05	3.95295	824	ZNF618	0.311665	-0.311665	4.56616	0.000699779	0.0155896	-0.641978	824	ABCA10	-0.56245	0.56245	2.91918	1.6596	0.103275	0.999952	-4.38456	824	SAMD9L	0.47485	-0.47485	5.21918	0.0603402	0.82593	-4.11908	824	ZNF233	-0.63416	0.399605	0.0919417	0.998643	-4.30198	824
AKR7A3	-0.657333	0.657333	7.74381	3.59865e-06	8.21216e-05	3.93616	825	SLC46A3	-0.40963	0.40963	6.22713	0.000700886	0.0155953	-0.672719	825	CTD-2017D11.1	-0.467045	0.467045	2.36978	1.65942	0.103312	0.999952	-4.40691	825	SMC5	0.178708	-0.178708	5.54998	0.060459	0.82593	-4.11709	825	CTD-2574D22.2	-0.696643	-0.161484	0.0920711	0.998643	-4.35167	825
CACNA1F	-0.609518	0.609518	0.870472	3.60238e-06	8.21216e-05	4.17874	826	INCENP	0.405819	-0.405819	4.72407	0.000702178	0.0156052	-0.648599	826	FRMD1	-1.75373	1.75373	1.03086	1.65848	0.103503	0.999952	-4.40849	826	MYO1E	0.219714	-0.219714	6.46236	0.0605111	0.82593	-4.117	826	CTD-2396E7.11	-0.486859	3.36877	0.0922853	0.998643	-4.18476	826
SULT1A2	-0.71087	0.71087	5.66283	3.60385e-06	8.21216e-05	3.91255	827	RIPK3	-0.327298	0.327298	4.75716	0.000704598	0.01564	-0.663301	827	SLX1B	-0.439216	0.439216	5.57794	1.65814	0.103572	0.999952	-4.35117	827	RPL21P75	-0.917478	0.917478	-1.01596	0.0605361	0.82593	-4.48321	827	KALRN	-0.412583	6.06612	0.0923135	0.998643	-4.19478	827
SLC20A2	-0.436955	0.436955	6.6245	3.6212e-06	8.24173e-05	3.90646	828	ABHD4	-0.384527	0.384527	5.06944	0.000706283	0.0156523	-0.673549	828	RPS10-NUDT3	-2.51255	2.51255	-2.93245	1.65709	0.103784	0.999952	-4.55598	828	ST6GALNAC6	-0.275516	0.275516	4.22423	0.0606551	0.82593	-4.15635	828	SPOCD1	-0.692267	0.194516	0.0923833	0.998643	-4.30423	828
CGREF1	-0.849336	0.849336	3.1574	3.69549e-06	8.40067e-05	4.00549	829	DUSP16	-0.299539	0.299539	6.67691	0.000706856	0.0156523	-0.675447	829	ZFP30	-0.321297	0.321297	3.26093	1.65598	0.104011	0.999952	-4.38587	829	ZSCAN20	0.207346	-0.207346	4.48206	0.0606563	0.82593	-4.13971	829	ELOVL5	-0.741587	4.2652	0.0923879	0.998643	-4.18487	829
UGT2B7	-0.979418	0.979418	5.27775	3.74676e-06	8.50696e-05	3.88638	830	GLDC	0.731795	-0.731795	2.51012	0.00070888	0.0156782	-0.547842	830	ACTC1	2.73637	-2.73637	-1.61843	-1.65425	0.104362	0.999952	-4.57395	830	PDIA3	0.192531	-0.192531	8.05276	0.0606978	0.82593	-4.1413	830	RP11-490O6.2	0.563556	0.135386	0.0924289	0.998643	-4.25403	830
SLC6A12	-1.06169	1.06169	1.74252	3.84112e-06	8.71071e-05	4.07017	831	RAF1	-0.211701	0.211701	6.82373	0.000715379	0.015801	-0.68481	831	LIG3	0.263957	-0.263957	5.57531	-1.65372	0.104471	0.999952	-4.35477	831	SLC27A5	-0.373117	0.373117	1.50804	0.0607036	0.82593	-4.30118	831	LL22NC03-N95F10.1	-1.40315	-1.63667	0.0924334	0.998643	-4.45875	831
AC002480.3	-1.48468	1.48468	-1.02495	3.90799e-06	8.84076e-05	4.03715	832	DKFZP434I0714	0.299643	-0.299643	2.7186	0.000716151	0.015801	-0.574289	832	PPFIA4	-0.62586	0.62586	0.797667	1.65371	0.104472	0.999952	-4.45505	832	RAC1	0.241764	-0.241764	7.5181	0.0608536	0.82593	-4.13208	832	PARP6	-0.189355	5.55455	0.092526	0.998643	-4.19501	832
IL18	-0.60715	0.60715	4.37459	3.90902e-06	8.84076e-05	3.87689	833	SLC47A1	0.719826	-0.719826	0.761036	0.000719256	0.0158453	-0.518878	833	GSTO1	-0.492407	0.492407	5.6708	1.65334	0.104548	0.999952	-4.35373	833	RAB19	0.286554	-0.286554	1.48853	0.0609313	0.82593	-4.28761	833	DIAPH3	-0.468498	3.3587	0.0926423	0.998643	-4.18732	833
RACGAP1	0.498044	-0.498044	4.04886	3.91475e-06	8.84076e-05	3.88637	834	HELLS	0.565611	-0.565611	5.14847	0.000720145	0.0158453	-0.684367	834	SYT15	-0.501548	0.501548	0.96665	1.65238	0.104744	0.999952	-4.4468	834	ACADSB	0.517441	-0.517441	6.56391	0.0609502	0.82593	-4.12161	834	PTCH2	0.509729	0.895357	0.0926491	0.998643	-4.21912	834
TIAM2	-0.482791	0.482791	5.67916	3.92092e-06	8.84076e-05	3.82915	835	GNAT3	-0.929927	0.929927	-0.519025	0.000720752	0.0158453	-0.552719	835	CDC45	0.532992	-0.532992	2.52278	-1.6523	0.10476	0.999952	-4.42994	835	FAM64A	-0.353137	0.353137	0.53066	0.0609724	0.82593	-4.37859	835	GLB1	-0.318445	5.64834	0.0926775	0.998643	-4.19595	835
SAMD9L	0.99068	-0.99068	5.58649	3.92193e-06	8.84076e-05	3.83063	836	PLOD2	-0.811786	0.811786	6.05863	0.000724483	0.0159044	-0.70192	836	TMEM38A	-0.484675	0.484675	1.83716	1.65228	0.104765	0.999952	-4.42495	836	MCC	-0.231584	0.231584	3.66931	0.0610696	0.82593	-4.18263	836	SLC6A20	-0.480069	6.79654	0.0927257	0.998643	-4.19792	836
DAPK2	-0.407576	0.407576	6.07088	3.96115e-06	8.91851e-05	3.81643	837	GLRX	-0.529084	0.529084	6.34997	0.000725173	0.0159044	-0.701773	837	KLRC3	2.1575	-2.1575	-1.41179	-1.65205	0.104813	0.999952	-4.56857	837	TAF13	0.298018	-0.298018	3.47833	0.0611253	0.82593	-4.18014	837	TSPAN33	0.44542	3.10559	0.0927355	0.998643	-4.18664	837
AC005355.2	-0.474881	0.474881	2.73523	4.01633e-06	9.03196e-05	3.95237	838	CHST15	0.457123	-0.457123	5.14318	0.000726171	0.0159049	-0.693352	838	MTHFS	-0.473512	0.473512	3.68734	1.65184	0.104854	0.999952	-4.37676	838	NUP210	-0.272806	0.272806	5.96118	0.0612206	0.82593	-4.12048	838	HMGCS1	-0.76125	6.26602	0.0927853	0.998643	-4.19739	838
ADI1	-0.555471	0.555471	6.17375	4.02553e-06	9.04184e-05	3.80231	839	CCDC28A	-0.369508	0.369508	3.26819	0.000729229	0.0159049	-0.630147	839	MTND4P20	-1.59621	1.59621	-1.68045	1.65084	0.105061	0.999952	-4.53032	839	ABHD17B	0.23448	-0.23448	5.06939	0.0612632	0.82593	-4.12779	839	TRIM16	0.407375	4.7618	0.0928014	0.998643	-4.19557	839
THUMPD3	0.313339	-0.313339	4.40712	4.0434e-06	9.07118e-05	3.83737	840	HAPLN3	0.85529	-0.85529	1.88166	0.000729623	0.0159049	-0.542223	840	MT-RNR1	-1.32554	1.32554	4.82875	1.6508	0.105069	0.999952	-4.35581	840	MSH5	-0.208163	0.208163	4.46773	0.0613695	0.82593	-4.1505	840	CSTF2T	-0.269567	4.74548	0.0928285	0.998643	-4.19169	840
CHAF1B	0.410616	-0.410616	2.64193	4.05409e-06	9.08435e-05	3.94221	841	TRIP13	0.606906	-0.606906	2.47662	0.000730241	0.0159049	-0.574244	841	MCM10	0.547173	-0.547173	2.74792	-1.65068	0.105093	0.999952	-4.42635	841	FBXO48	0.23828	-0.23828	3.3674	0.0614168	0.82593	-4.18463	841	ALDH7A1	-0.214836	4.80792	0.0928738	0.998643	-4.19311	841
ANKRD13A	0.177283	-0.177283	5.68891	4.06184e-06	9.09091e-05	3.79276	842	DEGS1	-0.426626	0.426626	5.57158	0.000730908	0.0159049	-0.712444	842	RP5-1112D6.8	-0.461134	0.461134	3.93295	1.65045	0.105139	0.999952	-4.37222	842	NOTCH2	-0.190554	0.190554	6.53133	0.0614201	0.82593	-4.12182	842	AC024560.2	0.983671	-1.16306	0.0930129	0.998643	-4.31006	842
RP11-480I12.5	-0.602162	0.602162	1.99699	4.07161e-06	9.10195e-05	3.99115	843	C8G	-1.09766	1.09766	4.24831	0.000731131	0.0159049	-0.68636	843	PNN	0.270114	-0.270114	5.33323	-1.65012	0.105209	0.999952	-4.35899	843	ADAM9	0.343849	-0.343849	6.04746	0.0614348	0.82593	-4.12085	843	PLEKHG4	0.565733	3.09221	0.0930628	0.998643	-4.18856	843
DHX57	0.394779	-0.394779	3.69887	4.10806e-06	9.17256e-05	3.86217	844	CRY1	-0.295418	0.295418	4.62526	0.000731258	0.0159049	-0.692597	844	FBXL17	-0.273132	0.273132	5.23452	1.64934	0.105368	0.999952	-4.35762	844	LINC00235	-0.377115	0.377115	2.29111	0.0615241	0.82593	-4.2551	844	GARS	-0.223048	5.43735	0.093126	0.998643	-4.19811	844
ACOX2	-0.449557	0.449557	5.01876	4.12862e-06	9.20755e-05	3.79534	845	AC106876.2	-0.742372	0.742372	1.37587	0.000735927	0.015985	-0.556147	845	B3GALT5	-0.437375	0.437375	8.44871	1.64922	0.105393	0.999952	-4.38	845	MBD2	0.183396	-0.183396	5.17109	0.0616067	0.82593	-4.12903	845	CCDC40	0.381551	1.0873	0.0932476	0.998643	-4.21659	845
GABRE	-0.513665	0.513665	5.94652	4.14923e-06	9.24258e-05	3.77289	846	LINC00472	-0.64371	0.64371	2.42751	0.000737382	0.015985	-0.605997	846	AC006128.2	-1.44604	1.44604	-2.67664	1.64907	0.105425	0.999952	-4.55552	846	LILRB4	-0.320158	0.320158	1.89506	0.0617719	0.82593	-4.27328	846	ZNF517	0.496173	2.62333	0.0936813	0.998643	-4.19257	846
HGSNAT	-0.236919	0.236919	5.94877	4.16715e-06	9.27155e-05	3.76729	847	RP11-363E7.4	-0.861776	0.861776	2.20221	0.000737555	0.015985	-0.59671	847	E2F7	0.767614	-0.767614	2.92786	-1.64877	0.105486	0.999952	-4.42467	847	ANKRD42	0.171565	-0.171565	2.94713	0.0617791	0.82593	-4.20853	847	ITGA9-AS1	0.322107	1.62436	0.0936882	0.998643	-4.2055	847
DNMT1	0.352611	-0.352611	5.91953	4.23336e-06	9.40775e-05	3.75227	848	HIVEP3	0.498289	-0.498289	3.99412	0.000739176	0.0159978	-0.661357	848	KCTD5	0.384564	-0.384564	5.15594	-1.64871	0.105498	0.999952	-4.36358	848	BHLHA15	-0.426117	0.426117	1.94746	0.0618042	0.82593	-4.28297	848	KIAA1456	0.314548	3.71938	0.0937038	0.998643	-4.19382	848
EDN3	-0.575827	0.575827	5.53751	4.24428e-06	9.42091e-05	3.75607	849	ITGA11	0.446171	-0.446171	2.98412	0.000740732	0.0159978	-0.615765	849	MIR99AHG	-1.01038	1.01038	-1.58837	1.64868	0.105503	0.999952	-4.51961	849	NSUN7	-0.184471	0.184471	2.62112	0.0618044	0.82593	-4.23398	849	SPATS2L	-0.471611	6.13081	0.0938877	0.998643	-4.20462	849
EPHA8	-1.44103	1.44103	-1.23804	4.29346e-06	9.51884e-05	3.92462	850	DNASE1	-0.516979	0.516979	7.45127	0.000740759	0.0159978	-0.700962	850	CYP2B6	-0.932781	0.932781	3.7645	1.64851	0.105539	0.999952	-4.37606	850	TRIM33	0.222019	-0.222019	5.88736	0.0618533	0.82593	-4.12315	850	NAF1	0.227151	3.0252	0.0939053	0.998643	-4.19332	850
SLC25A48	0.657523	-0.657523	0.124689	4.30349e-06	9.52987e-05	4.03418	851	CAP2P1	-0.463377	0.463377	2.15617	0.000745664	0.0160848	-0.599302	851	HERPUD1	0.455002	-0.455002	7.44027	-1.64848	0.105545	0.999952	-4.36068	851	DPP4	0.487987	-0.487987	7.5413	0.0619326	0.82593	-4.14054	851	MT-ND4	-1.21728	11.3373	0.0940497	0.998643	-4.19416	851
LPIN1	0.410636	-0.410636	5.55463	4.34275e-06	9.60553e-05	3.73052	852	SFMBT2	0.355352	-0.355352	4.97388	0.000747169	0.0160983	-0.715633	852	NUP62CL	1.10723	-1.10723	1.02088	-1.64833	0.105575	0.999952	-4.49924	852	RP4-535B20.1	-0.734944	0.734944	-1.94083	0.0619865	0.82593	-4.51464	852	AMZ2	0.240987	4.24641	0.0940695	0.998643	-4.19869	852
IGKV1-33	0.905901	-0.905901	5.93864	4.3786e-06	9.66417e-05	3.72265	853	ANGPTL4	-1.04609	1.04609	3.48628	0.000751265	0.0161498	-0.679227	853	RP11-3P17.5	-1.50722	1.50722	-2.77044	1.64784	0.105677	0.999952	-4.54273	853	PRKCA	0.1172	-0.1172	7.20629	0.0620841	0.82593	-4.13302	853	RNF152	-0.516073	4.72896	0.0940994	0.998643	-4.19853	853
GTPBP4	0.267695	-0.267695	4.08397	4.38332e-06	9.66417e-05	3.77719	854	FBXO48	-0.364094	0.364094	3.31491	0.000751318	0.0161498	-0.659666	854	RP11-138I1.4	-1.01715	1.01715	0.0503615	1.64711	0.105828	0.999952	-4.48944	854	LMO7	0.342634	-0.342634	7.5219	0.0620859	0.82593	-4.13981	854	ZFP14	0.218126	3.95096	0.0941367	0.998643	-4.19743	854
EPHX2	-0.549132	0.549132	7.16544	4.38465e-06	9.66417e-05	3.7327	855	RP11-77K12.5	-1.11638	1.11638	-0.409932	0.000753909	0.0161735	-0.575532	855	CTD-2566J3.1	-1.06266	1.06266	-1.18111	1.64673	0.105905	0.999952	-4.51565	855	BMP6	-0.354274	0.354274	2.56376	0.0621347	0.82593	-4.25135	855	TTC8	-0.688089	1.6106	0.0942093	0.998643	-4.23664	855
C17orf77	1.99	-1.99	-2.51624	4.40172e-06	9.68483e-05	3.70693	856	GATSL2	-0.617428	0.617428	2.71344	0.000754182	0.0161735	-0.638366	856	FZD1	-0.346575	0.346575	5.02008	1.64606	0.106044	0.999952	-4.35908	856	SERPINB8	0.318177	-0.318177	2.71639	0.0621515	0.82593	-4.22039	856	AC104534.3	2.32059	-4.31241	0.094361	0.998643	-4.47634	856
SUPT16H	0.330856	-0.330856	5.80592	4.4043e-06	9.68483e-05	3.7145	857	BMP6	0.600108	-0.600108	2.6759	0.000756408	0.0162023	-0.615306	857	CLEC4A	-0.593119	0.593119	0.294104	1.64574	0.106111	0.999952	-4.47795	857	NEK8	-0.209574	0.209574	2.53721	0.0622438	0.82593	-4.2414	857	CTSA	-0.269832	7.00481	0.0945293	0.998643	-4.20857	857
WDR3	0.343725	-0.343725	4.10078	4.41864e-06	9.70333e-05	3.76841	858	ALDH3A2	-0.319821	0.319821	7.37013	0.00075768	0.0162106	-0.726268	858	NAV2	0.376282	-0.376282	5.86906	-1.64571	0.106116	0.999952	-4.35852	858	TEKT4P2	0.787951	-0.787951	0.26136	0.0622438	0.82593	-4.37717	858	RP11-299J3.8	0.376696	1.35175	0.0945847	0.998643	-4.21468	858
OSBPL3	0.278293	-0.278293	5.56711	4.42301e-06	9.70333e-05	3.71253	859	ANXA8L1	-0.854432	0.854432	-0.716191	0.000763871	0.0163241	-0.620025	859	NRN1	0.655628	-0.655628	0.442927	-1.6455	0.106161	0.999952	-4.50207	859	C9orf85	0.168768	-0.168768	3.35711	0.0623711	0.82593	-4.19124	859	C1orf50	0.431853	2.67561	0.0946145	0.998643	-4.19748	859
AGMO	-0.867124	0.867124	3.98837	4.51407e-06	9.89159e-05	3.7658	860	YIPF4	-0.229954	0.229954	6.17923	0.00076536	0.0163369	-0.754602	860	TMEM214	0.319561	-0.319561	6.41414	-1.64537	0.106187	0.999952	-4.35802	860	MTMR6	0.342595	-0.342595	4.26292	0.0624084	0.82593	-4.15438	860	RP11-532F6.2	0.599094	0.145662	0.0946538	0.998643	-4.25566	860
ZNF724P	0.51296	-0.51296	1.66189	4.65077e-06	0.000101737	3.87965	861	WHSC1	0.211429	-0.211429	7.07686	0.000768637	0.0163878	-0.74908	861	ALDH1A1	-0.577442	0.577442	8.1858	1.64525	0.106212	0.999952	-4.38075	861	RP11-700H6.1	-0.366905	0.366905	0.751058	0.0624787	0.82593	-4.36543	861	IDI1	-0.57626	4.97305	0.0946964	0.998643	-4.20314	861
CD274	0.877388	-0.877388	2.14915	4.65642e-06	0.000101737	3.84512	862	AQP7	-0.837017	0.837017	4.6417	0.000772023	0.0164234	-0.748001	862	DZANK1	0.413564	-0.413564	1.0214	-1.6452	0.106221	0.999952	-4.48142	862	RP11-505K9.4	-0.30824	0.30824	1.19515	0.0624808	0.82593	-4.33189	862	EIF2B1	-0.170757	4.80295	0.0947178	0.998643	-4.20411	862
ASB13	-0.529284	0.529284	5.28699	4.65902e-06	0.000101737	3.67154	863	IGKC	0.832659	-0.832659	12.3208	0.00077313	0.0164234	-0.614349	863	TMEM86B	-0.902346	0.902346	3.4483	1.64519	0.106223	0.999952	-4.3737	863	CD81	-0.311304	0.311304	6.27798	0.0624875	0.82593	-4.12701	863	LITAF	-0.493343	5.64123	0.0949704	0.998643	-4.20882	863
ITGA9	-0.476957	0.476957	5.75507	4.81722e-06	0.00010507	3.63052	864	ZNF724P	0.485924	-0.485924	1.80801	0.000773448	0.0164234	-0.598406	864	GLS	-0.529465	0.529465	8.22961	1.64507	0.10625	0.999952	-4.38195	864	PHPT1	-0.258008	0.258008	5.20002	0.0624919	0.82593	-4.13682	864	SPDYE16	0.670772	-1.0732	0.094977	0.998643	-4.34205	864
NUF2	0.753601	-0.753601	1.50857	4.93013e-06	0.000107408	3.83438	865	RP11-182J1.1	-1.02569	1.02569	-0.951809	0.000774066	0.0164234	-0.659543	865	BEND7	-0.49624	0.49624	4.96974	1.64492	0.106279	0.999952	-4.35892	865	CD1E	-0.526913	0.526913	-0.951384	0.0625534	0.82593	-4.47378	865	RP3-467N11.1	-0.820396	0.0197313	0.0950798	0.998643	-4.35186	865
NCAPG	0.780957	-0.780957	3.25151	4.93681e-06	0.00010743	3.71437	866	FICD	0.372216	-0.372216	3.52622	0.000775797	0.0164234	-0.683235	866	KLHL6	0.587428	-0.587428	5.52163	-1.64481	0.106304	0.999952	-4.36238	866	HAUS4	-0.240806	0.240806	4.47122	0.0626562	0.82593	-4.15618	866	CIDEC	-0.54328	6.17145	0.0950941	0.998643	-4.21255	866
SLC5A1	-0.62861	0.62861	10.3064	4.95621e-06	0.000107727	3.72482	867	NR3C2	-0.391189	0.391189	6.21051	0.000776467	0.0164234	-0.766741	867	AP006222.2	1.11354	-1.11354	0.157947	-1.64444	0.10638	0.999952	-4.51932	867	AIM2	-0.631388	0.631388	-0.596463	0.0626755	0.82593	-4.45476	867	PARVA	-0.203101	5.42676	0.0951881	0.998643	-4.211	867
PDXP	-0.524865	0.524865	5.58818	5.01069e-06	0.000108786	3.59565	868	NIPA1	-0.323463	0.323463	5.50209	0.000776573	0.0164234	-0.767535	868	FCGR3A	1.68702	-1.68702	2.37173	-1.64299	0.106681	0.999952	-4.48356	868	IMPA2	-0.190381	0.190381	4.53904	0.0626959	0.82593	-4.15426	868	TMEM189	-0.308285	5.50672	0.0952287	0.998643	-4.21151	868
MPND	-0.61615	0.61615	4.50662	5.03467e-06	0.000109181	3.62799	869	AC004754.3	-0.93791	0.93791	4.21771	0.000780742	0.0164892	-0.745333	869	TMEM52	-0.721192	0.721192	0.883018	1.64248	0.106787	0.999952	-4.44981	869	KIF19	-0.342436	0.342436	3.31942	0.062763	0.82593	-4.20579	869	RP13-1039J1.2	-3.71847	-0.897467	0.0952329	0.998643	-4.49399	869
NUDT14	-0.643841	0.643841	3.79936	5.07814e-06	0.000109997	3.65972	870	MAP3K5	0.204661	-0.204661	5.16084	0.000781477	0.0164892	-0.763567	870	ADA	-0.64143	0.64143	8.32837	1.64243	0.106796	0.999952	-4.38422	870	XXYLT1	-0.229749	0.229749	2.88211	0.0628097	0.82593	-4.22512	870	EAF1	-0.195456	5.26148	0.095258	0.998643	-4.21069	870
SLC15A1	-0.816989	0.816989	8.27752	5.08562e-06	0.000110033	3.62221	871	TPRG1L	-0.312366	0.312366	5.73001	0.000787328	0.0165935	-0.781598	871	RPS14P8	-1.74711	1.74711	-3.28373	1.64224	0.106837	0.999952	-4.54814	871	RP11-47G11.2	-0.652659	0.652659	-1.16654	0.0628105	0.82593	-4.48758	871	SVIL-AS1	-0.270303	4.16304	0.0954114	0.998643	-4.20374	871
RP11-284F21.9	-0.685338	0.685338	2.11656	5.11148e-06	0.000110465	3.76806	872	MX2	-0.407109	0.407109	4.58035	0.000788985	0.0166094	-0.761706	872	IGSF9	-1.30873	1.30873	4.08583	1.64172	0.106945	0.999952	-4.36324	872	RP11-45M22.2	-0.20156	0.20156	3.7902	0.0628274	0.82593	-4.18283	872	AMZ1	0.827006	0.197396	0.0955069	0.998643	-4.26014	872
UBE2L6	0.690157	-0.690157	5.21875	5.15044e-06	0.00011118	3.5745	873	GALT	-0.384483	0.384483	5.74627	0.00079173	0.0166242	-0.786472	873	RP11-635N19.2	0.428159	-0.428159	0.681538	-1.64147	0.106997	0.999952	-4.49033	873	ASAH2	0.54885	-0.54885	7.70057	0.0628793	0.82593	-4.14932	873	HLA-J	0.762006	0.292524	0.0956868	0.998643	-4.24201	873
PHKA2	-0.305889	0.305889	6.07083	5.23509e-06	0.00011276	3.54886	874	CTC-251D13.1	-0.599686	0.599686	2.13172	0.000792349	0.0166242	-0.65601	874	TBC1D2	-0.69605	0.69605	4.70494	1.64139	0.107012	0.999952	-4.36268	874	BAIAP3	-0.360224	0.360224	3.91945	0.0629371	0.82593	-4.18182	874	TTC28-AS1	0.222435	3.53257	0.0957009	0.998643	-4.20438	874
RAB40B	-0.492108	0.492108	3.98049	5.23561e-06	0.00011276	3.61777	875	CDC14A	-0.482376	0.482376	4.96293	0.000792406	0.0166242	-0.777616	875	PXMP2	-0.637616	0.637616	4.72293	1.64042	0.107214	0.999952	-4.36303	875	MPP3	-0.313119	0.313119	1.21062	0.0629518	0.82593	-4.33572	875	ABC7-42404400C24.1	0.978536	0.44061	0.0959982	0.998643	-4.24145	875
DSN1	0.240281	-0.240281	3.49577	5.243e-06	0.00011279	3.64242	876	KIAA1161	-0.358129	0.358129	7.25671	0.000797644	0.016715	-0.775087	876	EDNRB	-0.441192	0.441192	5.08035	1.64032	0.107236	0.999952	-4.36122	876	BMP7	-0.424279	0.424279	2.0914	0.0629936	0.82593	-4.27686	876	HEY1	-0.513625	0.962363	0.0960804	0.998643	-4.26247	876
SETD7	0.465057	-0.465057	5.31316	5.25648e-06	0.000112951	3.55213	877	ENPP7	-1.69494	1.69494	6.28091	0.000799451	0.0167248	-0.779015	877	TTF1	0.206715	-0.206715	3.01977	-1.63938	0.107433	0.999952	-4.41002	877	CASK	0.136475	-0.136475	6.94829	0.0630346	0.82593	-4.13518	877	FAIM	-0.319699	1.94318	0.096444	0.998643	-4.22163	877
SPRTN	0.279086	-0.279086	3.2928	5.30368e-06	0.000113836	3.64463	878	PRR15L	-0.421202	0.421202	6.98701	0.000800355	0.0167248	-0.783138	878	CTD-2651B20.6	-1.15329	1.15329	-1.77151	1.63762	0.107801	0.999952	-4.53308	878	PPFIA1	0.139039	-0.139039	5.8413	0.0630972	0.82593	-4.13032	878	RGS19	0.575041	2.68356	0.0964754	0.998643	-4.20758	878
TMEM98	-0.403759	0.403759	6.05982	5.31435e-06	0.000113935	3.5352	879	LAMB2	-0.732576	0.732576	6.44665	0.000801961	0.0167248	-0.791056	879	RP11-121L10.2	-0.813719	0.813719	-0.452564	1.63706	0.107917	0.999952	-4.50379	879	C4orf32	0.326732	-0.326732	1.71698	0.0631333	0.82593	-4.27753	879	RP11-175B9.2	0.475502	1.18312	0.0966644	0.998643	-4.22626	879
FKBP14	0.489827	-0.489827	3.37445	5.34807e-06	0.000114523	3.6306	880	IGKV6-21	1.1461	-1.1461	2.77119	0.000802438	0.0167248	-0.660093	880	BEST1	-0.66077	0.66077	2.5251	1.6369	0.107951	0.999952	-4.40499	880	PERP	0.314548	-0.314548	6.77179	0.0631735	0.82593	-4.1352	880	ASPHD1	0.840198	1.11095	0.0967589	0.998643	-4.22366	880
CD207	-1.07699	1.07699	0.484123	5.35392e-06	0.000114523	3.82788	881	ADPRH	0.343577	-0.343577	1.93378	0.000802664	0.0167248	-0.63924	881	APOBEC2	-1.3789	1.3789	-1.17735	1.63662	0.108011	0.999952	-4.51383	881	SLC22A20	-0.612814	0.612814	-0.112144	0.0632957	0.82593	-4.4373	881	RP11-351D16.3	0.677057	0.0980377	0.0967629	0.998643	-4.26455	881
ARHGEF39	0.436229	-0.436229	2.80107	5.43751e-06	0.000116071	3.65362	882	NFIX	0.426908	-0.426908	6.16008	0.000804321	0.0167403	-0.80069	882	SMDT1	-0.438882	0.438882	4.44141	1.6362	0.108097	0.999952	-4.36974	882	RNASET2	-0.253853	0.253853	5.37075	0.0632967	0.82593	-4.13796	882	LINC00540	-1.61704	-0.796904	0.0968059	0.998643	-4.44091	882
RUNX2	0.493023	-0.493023	4.36218	5.4386e-06	0.000116071	3.55551	883	RP11-592N21.2	-1.2486	1.2486	-0.940137	0.000808315	0.0168043	-0.675139	883	MFSD9	-0.331393	0.331393	4.86832	1.63561	0.108222	0.999952	-4.3662	883	UBE2D3	0.199189	-0.199189	7.64663	0.0633092	0.82593	-4.14756	883	ELOVL1	-0.328781	5.68442	0.0970367	0.998643	-4.22319	883
ALDH3A1	-0.640264	0.640264	2.76393	5.45001e-06	0.000116183	3.66293	884	FRMD3	0.444184	-0.444184	4.20709	0.000813824	0.0168997	-0.759662	884	ASTN2	-0.321925	0.321925	2.20232	1.63447	0.108461	0.999952	-4.42096	884	NFXL1	0.124777	-0.124777	4.20742	0.0633195	0.82593	-4.16447	884	ASGR1	0.630649	-0.19968	0.0970749	0.998643	-4.28881	884
CENPE	0.831705	-0.831705	3.39728	5.46714e-06	0.000116416	3.6065	885	SIRPG	0.697367	-0.697367	1.99892	0.000816658	0.0169394	-0.649828	885	PLK1	0.579033	-0.579033	4.5624	-1.63435	0.108487	0.999952	-4.38579	885	TNF	-0.372199	0.372199	0.896168	0.0634223	0.82593	-4.35264	885	AC005538.3	2.10436	-3.15355	0.097087	0.998643	-4.42849	885
ACAT1	-0.690197	0.690197	5.68299	5.47733e-06	0.000116501	3.5109	886	POLR3D	0.200577	-0.200577	4.0196	0.000818699	0.0169592	-0.761488	886	SULT1C4	-0.56359	0.56359	-0.217153	1.63419	0.108521	0.999952	-4.49946	886	FCER2	-0.704946	0.704946	0.332654	0.0634318	0.82593	-4.40435	886	RP11-715J22.6	0.482477	0.958541	0.0972473	0.998643	-4.23889	886
C4orf36	-0.361231	0.361231	2.43311	5.4952e-06	0.00011675	3.67349	887	ST6GAL1	0.501331	-0.501331	5.60295	0.000819461	0.0169592	-0.813882	887	ING1	-0.307917	0.307917	4.30988	1.63403	0.108554	0.999952	-4.37586	887	HIST2H4A	-0.481631	0.481631	5.96012	0.0635033	0.82593	-4.13484	887	RP11-46C24.7	0.285647	1.56594	0.0973452	0.998643	-4.22474	887
ATG9A	-0.383886	0.383886	6.45432	5.50601e-06	0.000116848	3.50309	888	RHOC	-0.516414	0.516414	7.60102	0.000821471	0.0169674	-0.792344	888	UNC93A	-1.36082	1.36082	1.31726	1.63331	0.108706	0.999952	-4.41973	888	MRPL42	0.210749	-0.210749	5.72278	0.0635071	0.82593	-4.13304	888	TAF7	-0.232271	4.92258	0.0973686	0.998643	-4.22056	888
FAXDC2	-0.336726	0.336726	3.67474	5.52225e-06	0.000117061	3.58504	889	SMIM6	-0.68148	0.68148	1.71431	0.000821703	0.0169674	-0.666541	889	MMP28	-0.72931	0.72931	2.47465	1.63312	0.108746	0.999952	-4.40372	889	XIAP	0.15565	-0.15565	6.85434	0.0635444	0.82593	-4.13724	889	AIFM1	-0.309359	5.65663	0.0973793	0.998643	-4.22506	889
USH1G	-1.40525	1.40525	-0.196813	5.53624e-06	0.000117225	3.79621	890	ARHGAP5-AS1	-0.443218	0.443218	1.83149	0.000824676	0.0170096	-0.672055	890	MUC1	1.62866	-1.62866	4.36078	-1.63293	0.108787	0.999952	-4.42002	890	ZDHHC20	0.313567	-0.313567	6.47735	0.0635601	0.82593	-4.13469	890	LINC00365	-1.49627	-0.348193	0.0974469	0.998643	-4.39724	890
MAF	-0.600852	0.600852	8.67206	5.55908e-06	0.000117453	3.55216	891	HMMR	0.970984	-0.970984	2.90615	0.000826698	0.0170172	-0.696629	891	FAM72C	2.48413	-2.48413	-0.879215	-1.63259	0.108859	0.999952	-4.55847	891	LIMA1	0.296544	-0.296544	7.59142	0.0635608	0.82593	-4.14861	891	LMLN	-0.43496	2.56005	0.0974913	0.998643	-4.21759	891
ADRA1B	-1.22222	1.22222	-0.867087	5.55948e-06	0.000117453	3.7498	892	FBXW7	0.259561	-0.259561	5.26003	0.000826896	0.0170172	-0.8174	892	SHF	-0.842085	0.842085	3.06988	1.6319	0.109003	0.999952	-4.38427	892	RAD23B	0.156034	-0.156034	6.63611	0.0635871	0.82593	-4.13528	892	MAGED2	-0.302747	5.57029	0.0975321	0.998643	-4.2256	892
CHGB	-0.631542	0.631542	3.85181	5.59035e-06	0.000117973	3.56503	893	XXyac-YM21GA2.7	-1.67329	1.67329	0.269795	0.000829886	0.0170596	-0.638397	893	AKR7A2	-0.460801	0.460801	5.87979	1.63143	0.109103	0.999952	-4.36518	893	DDX58	0.35781	-0.35781	4.54569	0.0636561	0.82593	-4.15191	893	IGSF1	-0.76942	-0.491116	0.0975663	0.998643	-4.38171	893
GGN	-0.91896	0.91896	3.31515	5.62481e-06	0.000118532	3.59657	894	PLIN2	-0.637335	0.637335	7.18538	0.000831293	0.0170694	-0.811306	894	ZBP1	0.563527	-0.563527	4.10639	-1.63121	0.109151	0.999952	-4.39753	894	CCDC186	0.319385	-0.319385	5.88681	0.0637296	0.82593	-4.13366	894	TMEM178A	0.420658	0.744457	0.0975764	0.998643	-4.25061	894
RP11-468E2.4	0.507842	-0.507842	3.09684	5.62941e-06	0.000118532	3.59981	895	STAU1	-0.20484	0.20484	6.67913	0.000839224	0.017213	-0.833434	895	DNAH10	-0.936951	0.936951	0.51679	1.63117	0.10916	0.999952	-4.4722	895	TARS	0.175151	-0.175151	5.58583	0.0637679	0.82593	-4.13559	895	RP11-4O1.2	-0.206422	3.23199	0.0980596	0.998643	-4.216	895
CA4	-1.12878	1.12878	0.853127	5.63776e-06	0.000118575	3.76558	896	KIF16B	-0.246834	0.246834	5.5634	0.000840622	0.0172224	-0.840751	896	KIF4A	0.544149	-0.544149	3.68029	-1.63076	0.109246	0.999952	-4.40593	896	CNN3	0.237849	-0.237849	7.00561	0.0638412	0.82593	-4.1411	896	CACNA1I	0.827031	0.271317	0.0980678	0.998643	-4.26812	896
AC002511.3	-0.904977	0.904977	0.572227	5.66898e-06	0.000119099	3.77062	897	PDGFC	-0.388181	0.388181	3.50166	0.000844127	0.017275	-0.776013	897	RP11-592N21.2	-1.28764	1.28764	-1.08253	1.62854	0.109716	0.999952	-4.51308	897	CPLX2	-0.325484	0.325484	0.872083	0.0638563	0.82593	-4.36118	897	TBC1D12	0.355391	5.34168	0.0982865	0.998643	-4.23116	897
LINC01133	-0.642064	0.642064	3.53488	5.70394e-06	0.0001197	3.56714	898	C10orf54	-0.478774	0.478774	6.78834	0.000848569	0.0173465	-0.83975	898	SRGAP2D	3.75471	-3.75471	-1.3465	-1.62831	0.109766	0.999952	-4.57825	898	PCDHGC3	-0.263149	0.263149	3.36614	0.0638723	0.82593	-4.20964	898	MAN1A1	0.346392	7.34758	0.0983224	0.998643	-4.22856	898
CNKSR3	-0.43908	0.43908	6.20537	5.73185e-06	0.000120152	3.46283	899	NOD1	0.270804	-0.270804	3.91813	0.000851524	0.0173705	-0.791132	899	MYADM	0.360538	-0.360538	6.1434	-1.62826	0.109775	0.999952	-4.36661	899	YWHAZ	0.348358	-0.348358	8.61393	0.0639149	0.82593	-4.17291	899	CD200	0.711483	0.726233	0.0983621	0.998643	-4.24608	899
SPC25	0.720045	-0.720045	1.47784	5.74327e-06	0.000120258	3.6943	900	SYT17	-0.414002	0.414002	1.96586	0.000852084	0.0173705	-0.708889	900	LINC00294	-0.373547	0.373547	3.59449	1.62819	0.109791	0.999952	-4.38881	900	AGAP7P	-0.640735	0.640735	1.6472	0.0639627	0.82593	-4.3151	900	MTDH	0.298143	7.13754	0.0983699	0.998643	-4.22983	900
AC034220.3	-0.371237	0.371237	3.24203	5.75305e-06	0.000120308	3.57489	901	DISP1	-0.437568	0.437568	3.4717	0.00085258	0.0173705	-0.783773	901	HYI	-0.678303	0.678303	5.20957	1.62803	0.109826	0.999952	-4.36714	901	PLEKHF2	0.225475	-0.225475	4.36927	0.0640231	0.82593	-4.16068	901	CROCC2	0.879363	-0.0591627	0.0984207	0.998643	-4.28022	901
WIPF3	-0.708524	0.708524	3.64293	5.75843e-06	0.000120308	3.54996	902	RP11-981G7.6	-0.483086	0.483086	2.14633	0.000856029	0.0174214	-0.723129	902	RP1-122P22.4	-0.826847	0.826847	-0.673911	1.62737	0.109965	0.999952	-4.5082	902	PPP1R15B	0.143824	-0.143824	6.70674	0.0640549	0.82593	-4.13851	902	CTD-3065J16.9	0.558238	0.0486249	0.0984634	0.998643	-4.28161	902
ASXL3	-1.09358	1.09358	0.595262	5.81266e-06	0.000121306	3.74936	903	PSRC1	0.553569	-0.553569	2.25875	0.00086143	0.0175119	-0.712087	903	CPXM2	1.13367	-1.13367	1.37927	-1.62609	0.110239	0.999952	-4.48357	903	FZD2	-0.303289	0.303289	1.12035	0.0641745	0.82593	-4.33929	903	GPR39	-0.34214	3.68503	0.0985255	0.998643	-4.21922	903
TSHR	0.817159	-0.817159	-0.17465	5.83374e-06	0.000121611	3.75465	904	PPP1R3D	-0.268794	0.268794	3.83567	0.000862932	0.017522	-0.809614	904	MGMT	-0.616725	0.616725	3.50411	1.62602	0.110254	0.999952	-4.39012	904	GPR20	-0.467368	0.467368	-0.331314	0.0642768	0.82593	-4.44774	904	CTC-459F4.3	0.354107	2.92832	0.0985259	0.998643	-4.21849	904
RP11-44N21.1	-0.795386	0.795386	0.0727971	5.8498e-06	0.000121812	3.75228	905	CNTFR	-1.07748	1.07748	-0.0109825	0.000864348	0.017522	-0.675561	905	MIR31HG	-0.819198	0.819198	0.669265	1.62555	0.110353	0.999952	-4.46522	905	MOB4	0.510514	-0.510514	3.98746	0.0643172	0.82593	-4.17153	905	ETV3	-0.283849	6.09059	0.0987038	0.998643	-4.23444	905
AAMDC	-0.698594	0.698594	1.76274	5.90715e-06	0.000122864	3.65761	906	TRANK1	-0.331735	0.331735	7.48027	0.000865668	0.017522	-0.844958	906	CALR	0.469899	-0.469899	9.34887	-1.62548	0.110368	0.999952	-4.39246	906	MCMBP	0.157017	-0.157017	5.25767	0.0643268	0.82593	-4.14252	906	VCL	-0.218557	6.85975	0.0987251	0.998643	-4.23426	906
LTBP1	-0.506124	0.506124	5.16828	5.9134e-06	0.000122864	3.44643	907	WSCD1	-0.781092	0.781092	3.1448	0.000865746	0.017522	-0.787877	907	CX3CL1	0.663018	-0.663018	3.21643	-1.62507	0.110457	0.999952	-4.4217	907	H1F0	0.211742	-0.211742	6.90559	0.0644173	0.82593	-4.14238	907	CTA-363E6.3	-1.2315	-0.484597	0.0988697	0.998643	-4.39349	907
SLC39A14	-0.351583	0.351583	8.87617	5.95716e-06	0.000123637	3.49408	908	TUBB	0.419742	-0.419742	7.95342	0.000867397	0.0175361	-0.842827	908	TACR1	1.22664	-1.22664	-1.07784	-1.6246	0.110557	0.999952	-4.55071	908	TOB1	0.18059	-0.18059	6.86193	0.0645226	0.82593	-4.14241	908	AC013271.3	0.798284	1.7196	0.0990397	0.998643	-4.22523	908
IGHEP2	0.520803	-0.520803	0.851569	6.12352e-06	0.00012695	3.67764	909	OTUB2	0.646568	-0.646568	1.32979	0.000868791	0.017545	-0.680397	909	SLC22A4	-0.919773	0.919773	1.63947	1.62437	0.110605	0.999952	-4.42206	909	RP11-311C24.1	1.64366	-1.64366	-3.50492	0.0646437	0.82593	-4.52838	909	CEMP1	0.643686	-0.510305	0.0990871	0.998643	-4.31568	909
NCK2	-0.417674	0.417674	6.40227	6.13439e-06	0.000127036	3.39921	910	RHBG	-1.06682	1.06682	0.468639	0.000870171	0.0175535	-0.679587	910	ZNF584	0.322673	-0.322673	2.54065	-1.62428	0.110626	0.999952	-4.43294	910	NFAM1	-0.308828	0.308828	3.01776	0.064647	0.82593	-4.22613	910	ANKHD1-EIF4EBP3	-0.802296	5.58062	0.0992616	0.998643	-4.23293	910
PCDH1	-0.454843	0.454843	7.41965	6.14892e-06	0.000127125	3.41485	911	SLC25A23	-0.411629	0.411629	5.97554	0.000873943	0.0176103	-0.876647	911	IGKC	0.886239	-0.886239	12.5561	-1.62422	0.110637	0.999952	-4.44009	911	SNAP23	0.245191	-0.245191	5.57835	0.0647141	0.82593	-4.14056	911	MT-ND2	-1.0567	10.3386	0.0993337	0.998643	-4.22457	911
IGFBP3	-0.621635	0.621635	6.09103	6.15219e-06	0.000127125	3.39569	912	SLC22A7	-1.34228	1.34228	-0.510821	0.000880864	0.0177059	-0.710012	912	PLD4	-0.669933	0.669933	2.05981	1.62386	0.110714	0.999952	-4.42239	912	PPP2R2A	0.257019	-0.257019	5.56159	0.064874	0.82593	-4.14151	912	CASP10	-0.292104	6.51231	0.0993364	0.998643	-4.2384	912
STMN1	0.399056	-0.399056	4.90672	6.17273e-06	0.00012736	3.40971	913	CTD-2501B8.1	-1.71336	1.71336	-2.32682	0.000881473	0.0177059	-0.95693	913	ADPRHL1	-0.517369	0.517369	1.84395	1.62383	0.110722	0.999952	-4.43513	913	HOMER3	-0.427001	0.427001	2.57318	0.065016	0.82593	-4.25679	913	HEG1	-0.340492	5.48428	0.0993432	0.998643	-4.23565	913
PDZK1	-0.718721	0.718721	5.48929	6.17707e-06	0.00012736	3.39884	914	RP11-356I2.4	0.39802	-0.39802	0.909926	0.000881581	0.0177059	-0.689704	914	RP11-173P15.3	-1.59621	1.59621	-1.23541	1.62337	0.110819	0.999952	-4.5234	914	UBE3A	0.135754	-0.135754	6.5059	0.065111	0.82593	-4.14262	914	SRPR	-0.194179	6.59878	0.0995259	0.998643	-4.23953	914
RHOD	-0.924502	0.924502	3.13468	6.22315e-06	0.00012817	3.51428	915	IGKV3D-20	0.960833	-0.960833	3.33649	0.000883116	0.0177173	-0.778406	915	SNX29P1	-0.960367	0.960367	-1.02764	1.6228	0.110943	0.999952	-4.52016	915	JAK2	0.188378	-0.188378	4.9339	0.0651267	0.82593	-4.15169	915	ANO10	-0.256732	6.83766	0.0996155	0.998643	-4.23964	915
IGKV2D-29	1.12175	-1.12175	3.16253	6.25275e-06	0.000128616	3.49696	916	EME1	0.58241	-0.58241	0.827755	0.000887357	0.017783	-0.695204	916	LINC00471	1.23906	-1.23906	-0.936852	-1.62203	0.111108	0.999952	-4.56077	916	C16orf86	-0.432943	0.432943	0.00254574	0.0652759	0.82593	-4.4228	916	MAPRE2	-0.561991	4.28695	0.0996932	0.998643	-4.22689	916
KIF12	-0.773788	0.773788	4.76908	6.25845e-06	0.000128616	3.40895	917	NPY6R	-0.523954	0.523954	4.68835	0.00089128	0.0178421	-0.87826	917	LY6G5C	-0.464214	0.464214	0.144183	1.62187	0.111141	0.999952	-4.49821	917	NBPF10	-0.328878	0.328878	3.14431	0.0653432	0.82593	-4.22399	917	IGDCC4	0.64977	2.2498	0.0998581	0.998643	-4.22613	917
IGKV1-37	1.63164	-1.63164	-1.3791	6.32502e-06	0.000129728	3.59916	918	CNTNAP1	0.503153	-0.503153	2.57179	0.000900819	0.0180134	-0.770789	918	KIFC1	0.537539	-0.537539	4.26996	-1.62166	0.111187	0.999952	-4.39626	918	ADGRG6	0.3088	-0.3088	6.67859	0.0654169	0.82593	-4.14677	918	PCSK6	-0.402358	4.66041	0.0998668	0.998643	-4.23188	918
ANP32E	0.534192	-0.534192	4.85704	6.32634e-06	0.000129728	3.38868	919	CTD-2545H1.2	-0.958877	0.958877	1.6442	0.00090363	0.01805	-0.753434	919	FAM65B	-0.701162	0.701162	3.06051	1.62126	0.111274	0.999952	-4.40444	919	OASL	0.513971	-0.513971	3.06285	0.0654243	0.82593	-4.21372	919	RP11-719K4.3	1.87917	-2.57861	0.099911	0.998643	-4.40183	919
STX3	-0.352657	0.352657	6.13202	6.35835e-06	0.000130243	3.36331	920	BNIP3	-0.349156	0.349156	3.36479	0.000908365	0.0181157	-0.833768	920	SETD8	0.231763	-0.231763	5.03418	-1.62004	0.111536	0.999952	-4.37765	920	CRYAA	-1.48817	1.48817	-2.85852	0.0654478	0.82593	-4.53022	920	HEATR6	-0.281879	3.34266	0.0999395	0.998643	-4.22589	920
KCNN3	0.649931	-0.649931	3.41508	6.39189e-06	0.000130787	3.45791	921	AC067945.3	1.1233	-1.1233	0.304323	0.00090959	0.0181157	-0.746301	921	NQO2	-0.480661	0.480661	4.20257	1.61881	0.1118	0.999952	-4.38355	921	MXD1	0.404363	-0.404363	7.40594	0.0654785	0.82593	-4.15688	921	RAMP2	-0.470478	2.04643	0.099977	0.998643	-4.23795	921
KIF18A	0.838126	-0.838126	2.25049	6.41042e-06	0.000131024	3.53436	922	LGMN	-0.407885	0.407885	6.30529	0.000909882	0.0181157	-0.911093	922	C9orf47	0.687212	-0.687212	0.229929	-1.61743	0.112099	0.999952	-4.51512	922	IGF2BP2	0.179021	-0.179021	5.51457	0.0654892	0.82593	-4.14522	922	RP11-386I14.3	-0.619771	0.484591	0.100184	0.998643	-4.32498	922
SIRT4	-0.714255	0.714255	0.58794	6.45997e-06	0.000131894	3.64668	923	INPP5A	-0.223309	0.223309	5.18699	0.000912283	0.0181439	-0.909855	923	RP11-876N24.5	0.363764	-0.363764	1.9195	-1.61716	0.112157	0.999952	-4.4546	923	TTC21A	-0.204495	0.204495	2.02832	0.0654894	0.82593	-4.28043	923	SIGLEC10	0.478972	3.58225	0.100448	0.998643	-4.23136	923
NXPE3	0.395988	-0.395988	4.15393	6.49483e-06	0.000132462	3.39693	924	NRDE2	-0.255159	0.255159	5.65637	0.000913927	0.0181569	-0.917884	924	TMED4	-0.320406	0.320406	7.3301	1.61705	0.112181	0.999952	-4.3806	924	STRAP	0.127964	-0.127964	5.40676	0.0655255	0.82593	-4.14715	924	ANKRD22	-0.922448	0.700883	0.100461	0.998643	-4.32943	924
CYP4B1	-1.09489	1.09489	0.0799577	6.61392e-06	0.000134714	3.63949	925	PDPN	0.83357	-0.83357	1.30997	0.000917026	0.0181987	-0.726157	925	FAM189A1	-1.01426	1.01426	0.86552	1.61689	0.112215	0.999952	-4.4541	925	ADAMTS13	-0.396104	0.396104	3.06674	0.0655819	0.82593	-4.23203	925	BDH1	0.296438	5.89781	0.100547	0.998643	-4.24566	925
IDH2	0.44645	-0.44645	7.09813	6.61954e-06	0.000134714	3.33847	926	EGLN1	-0.268547	0.268547	6.31895	0.000919575	0.0182257	-0.921437	926	RP11-876N24.3	-0.421931	0.421931	3.51421	1.61656	0.112287	0.999952	-4.39733	926	CDH17	0.352137	-0.352137	9.01461	0.0656729	0.82593	-4.1917	926	AP1M2	-0.297364	5.77249	0.100778	0.998643	-4.24574	926
SUV39H2	0.428108	-0.428108	2.67164	6.66842e-06	0.000135428	3.46705	927	KCNG2	-1.29382	1.29382	-1.34868	0.00092037	0.0182257	-0.845072	927	EPSTI1	0.601971	-0.601971	5.58028	-1.61629	0.112345	0.999952	-4.37795	927	SYT15	-0.349617	0.349617	1.08875	0.0657274	0.82593	-4.33817	927	TUSC8	0.653729	-0.693871	0.100855	0.998643	-4.31759	927
APOB	-0.963638	0.963638	11.9835	6.67037e-06	0.000135428	3.5043	928	KCNJ16	-1.2328	1.2328	0.351828	0.000923673	0.0182546	-0.730912	928	ETV7	0.538859	-0.538859	4.34612	-1.616	0.112409	0.999952	-4.40004	928	MAP3K12	-0.228223	0.228223	3.25126	0.0657326	0.82593	-4.21918	928	ELOVL6	-0.76138	4.65254	0.100941	0.998643	-4.23526	928
KDM8	-0.562282	0.562282	4.38596	6.6762e-06	0.000135428	3.365	929	CTPS2	-0.300785	0.300785	4.9256	0.000923819	0.0182546	-0.915612	929	IL15RA	0.383493	-0.383493	3.88036	-1.61499	0.112627	0.999952	-4.40668	929	FEV	-0.345163	0.345163	2.43523	0.0657449	0.82593	-4.26457	929	ZNF684	-0.595702	0.64308	0.100984	0.998643	-4.30573	929
CD38	0.647439	-0.647439	4.79975	6.71944e-06	0.000136114	3.3335	930	AC053503.4	-0.874848	0.874848	-0.910436	0.000930273	0.0183624	-0.806237	930	RP4-614O4.12	-0.673714	0.673714	0.0377084	1.61476	0.112677	0.999952	-4.48989	930	PLSCR1	0.326331	-0.326331	4.85472	0.065754	0.82593	-4.15628	930	MIXL1	-0.696757	0.0545946	0.101076	0.998643	-4.35851	930
LINC00511	-0.597406	0.597406	3.88613	6.72443e-06	0.000136114	3.38626	931	HLA-E	0.419413	-0.419413	9.3351	0.000932169	0.01838	-0.865614	931	ELMO2	0.209288	-0.209288	4.52815	-1.61438	0.112758	0.999952	-4.38574	931	SLC35F3	-0.472018	0.472018	-0.923313	0.0657641	0.82593	-4.47886	931	PLS3	-0.388875	4.2645	0.101181	0.998643	-4.23674	931
FOSL2	-0.435144	0.435144	7.81172	6.80294e-06	0.000137555	3.32955	932	TGIF2	0.339608	-0.339608	4.01003	0.000934036	0.0183971	-0.878506	932	AC004754.3	-1.01577	1.01577	4.0613	1.61319	0.113019	0.999952	-4.37819	932	GNS	0.173477	-0.173477	6.79507	0.0658073	0.82593	-4.14914	932	IGLV5-52	1.35711	-0.944976	0.101207	0.998643	-4.32296	932
DCAKD	0.205677	-0.205677	3.92535	6.84454e-06	0.00013808	3.36124	933	XYLT1	-0.358503	0.358503	6.18623	0.000935925	0.0184146	-0.938107	933	TMEM88	0.519108	-0.519108	1.25858	-1.61309	0.113039	0.999952	-4.48189	933	SLU7	0.248983	-0.248983	4.4858	0.065837	0.82593	-4.1664	933	MUT	-0.520895	5.43975	0.101219	0.998643	-4.24515	933
SNHG11	-0.495644	0.495644	3.34728	6.85802e-06	0.00013808	3.40113	934	IGHV3-21	0.968385	-0.968385	5.80563	0.00093829	0.0184327	-0.935801	934	IAH1	-0.305038	0.305038	4.21346	1.61307	0.113044	0.999952	-4.3853	934	IBTK	0.336506	-0.336506	6.46938	0.065846	0.82593	-4.14704	934	RCAN1	-0.378729	5.15452	0.101224	0.998643	-4.24368	934
BAZ1A	0.260937	-0.260937	5.39765	6.85814e-06	0.00013808	3.29547	935	MLXIPL	-0.959104	0.959104	6.36078	0.000938855	0.0184327	-0.933974	935	RN7SKP230	-1.02212	1.02212	-1.80855	1.61238	0.113195	0.999952	-4.53847	935	LACTB	0.181445	-0.181445	3.86109	0.065854	0.82593	-4.18712	935	HBS1L	-0.409666	4.99265	0.101434	0.998643	-4.24325	935
DBF4	0.520345	-0.520345	3.14976	6.85823e-06	0.00013808	3.40832	936	ENTPD5	-0.471777	0.471777	7.36399	0.000945331	0.01854	-0.927327	936	CXXC5	-0.384847	0.384847	4.29055	1.61211	0.113254	0.999952	-4.38394	936	TRIM21	0.181777	-0.181777	4.75945	0.0658851	0.82593	-4.16033	936	SLC36A1	-0.43067	7.90215	0.101538	0.998643	-4.24694	936
AMMECR1	0.470544	-0.470544	3.93838	6.86778e-06	0.000138125	3.35703	937	ABCC6P1	-0.375443	0.375443	4.43261	0.000955586	0.0187052	-0.931619	937	NEK2	0.817489	-0.817489	2.79663	-1.61158	0.113369	0.999952	-4.44286	937	CACNA1A	-0.217377	0.217377	3.41752	0.0658892	0.82593	-4.21356	937	FAM63B	0.286013	4.95361	0.101553	0.998643	-4.24777	937
TOP2A	0.659787	-0.659787	5.71793	6.91501e-06	0.000138927	3.2842	938	NASP	0.204269	-0.204269	5.66388	0.000955793	0.0187052	-0.957723	938	EMX1	-0.996183	0.996183	0.508684	1.61131	0.113429	0.999952	-4.46144	938	SYDE1	-0.369892	0.369892	2.9489	0.0658996	0.82593	-4.24022	938	ROCK1P1	-1.86422	-1.60149	0.101562	0.998643	-4.47822	938
ENTPD2	-0.677671	0.677671	3.93063	6.92803e-06	0.00013904	3.35626	939	ASAH2B	-1.11765	1.11765	4.58255	0.000961594	0.0187987	-0.946598	939	GSTM5	0.652812	-0.652812	1.25138	-1.60999	0.113717	0.999952	-4.47512	939	MEIS3	-0.420344	0.420344	2.10107	0.065905	0.82593	-4.28661	939	ENPP2	-0.420401	5.71944	0.10177	0.998643	-4.25068	939
DHX33	0.207836	-0.207836	4.41458	6.94003e-06	0.000139133	3.32042	940	PRR15	-0.595344	0.595344	6.22105	0.000966141	0.0188611	-0.965576	940	LA16c-380H5.6	-1.53296	1.53296	-3.62161	1.60904	0.113924	0.999952	-4.56715	940	EXTL3-AS1	-0.39283	0.39283	-0.324087	0.0659148	0.82593	-4.44794	940	NFX1	-0.235948	5.55084	0.101815	0.998643	-4.25045	940
ECHDC2	-0.557973	0.557973	6.93796	6.96443e-06	0.000139474	3.28538	941	SPATS2	0.271031	-0.271031	4.80811	0.000966842	0.0188611	-0.946293	941	RP11-77K12.10	-0.73986	0.73986	-0.171781	1.60758	0.114245	0.999952	-4.49661	941	CATSPERB	0.429272	-0.429272	0.69344	0.0659318	0.82593	-4.35684	941	CAPN8	-0.716348	3.40249	0.101816	0.998643	-4.23538	941
CHKA	-0.330164	0.330164	5.58118	6.97283e-06	0.000139494	3.27794	942	ANKRD27	-0.245718	0.245718	4.94478	0.000970795	0.0189181	-0.961199	942	BICD2	0.29444	-0.29444	4.42298	-1.60741	0.114282	0.999952	-4.39293	942	RN7SL838P	-0.837837	0.837837	-2.33681	0.0659725	0.82593	-4.52693	942	IGLVI-70	-1.91306	-2.3621	0.101893	0.998643	-4.48464	942
PNLIPRP2	-1.29589	1.29589	4.69527	7.00951e-06	0.000140079	3.31384	943	FAM110C	-0.317803	0.317803	4.96146	0.000973704	0.0189369	-0.965121	943	SBDS	-0.364672	0.364672	6.36402	1.60726	0.114316	0.999952	-4.37839	943	RP11-98J23.1	-0.548735	0.548735	-0.380774	0.0659897	0.82593	-4.44817	943	ADGRB3	-0.535259	1.32957	0.101989	0.998643	-4.27305	943
SFMBT2	0.347155	-0.347155	4.8902	7.06793e-06	0.000141065	3.28128	944	PARD6B	-0.403895	0.403895	5.23875	0.000973819	0.0189369	-0.971612	944	PRKG2	-1.08343	1.08343	3.54366	1.60587	0.11462	0.999952	-4.38887	944	FGFR1	-0.332253	0.332253	4.73521	0.0660094	0.82593	-4.16832	944	HERC2P7	1.42805	-2.24367	0.102187	0.998643	-4.381	944
CABLES1	-0.380946	0.380946	4.53878	7.07382e-06	0.000141065	3.29906	945	NOLC1	0.36134	-0.36134	5.22552	0.000978841	0.019002	-0.969589	945	CRYM	-0.97869	0.97869	-0.24252	1.60491	0.114833	0.999952	-4.48563	945	RP11-469N6.1	0.991337	-0.991337	-2.84814	0.0660834	0.82593	-4.52536	945	KDELR3	-0.844506	3.66096	0.102282	0.998643	-4.23772	945
SNX30	-0.414297	0.414297	5.80634	7.08769e-06	0.000141192	3.26021	946	RP11-334J6.7	-0.689592	0.689592	-0.491575	0.000979237	0.019002	-0.810392	946	IGHV3-72	0.980184	-0.980184	4.65691	-1.60415	0.115	0.999952	-4.39349	946	GYPC	-0.348718	0.348718	3.33889	0.0660903	0.82593	-4.21766	946	TSPAN1	-0.676988	4.13123	0.102296	0.998643	-4.24078	946
KIF15	0.551916	-0.551916	2.98569	7.15316e-06	0.000142346	3.37832	947	CCDC93	-0.239992	0.239992	6.03816	0.000981573	0.0190272	-0.983292	947	YY1	-0.21175	0.21175	6.70145	1.6033	0.115188	0.999952	-4.38184	947	TNFRSF13C	-0.617644	0.617644	2.55362	0.0661029	0.82593	-4.25934	947	REG4	-0.676966	6.9732	0.102368	0.998643	-4.25561	947
ABCG8	-0.851187	0.851187	5.38095	7.16699e-06	0.00014247	3.26132	948	C3orf52	-0.460742	0.460742	4.37975	0.000982701	0.0190289	-0.956058	948	REG3G	-1.37275	1.37275	-2.84314	1.60329	0.11519	0.999952	-4.55877	948	FCMR	-0.424284	0.424284	2.88153	0.0661522	0.82593	-4.23834	948	SNX20	0.508221	2.86366	0.102473	0.998643	-4.23902	948
SMPD1	-0.349002	0.349002	5.23747	7.20279e-06	0.000143031	3.2548	949	METTL3	0.201661	-0.201661	4.85468	0.000984239	0.0190387	-0.965586	949	FNBP1P1	0.666076	-0.666076	0.501422	-1.60299	0.115257	0.999952	-4.51489	949	ARHGEF17	-0.355581	0.355581	5.10611	0.0661891	0.82593	-4.16	949	TLR9	1.18093	0.192176	0.102477	0.998643	-4.26973	949
SLC5A9	-0.867437	0.867437	6.28438	7.25569e-06	0.000143832	3.23931	950	PPL	-0.722529	0.722529	4.1784	0.000986674	0.0190657	-0.955331	950	C9orf131	-1.33298	1.33298	-3.07619	1.60181	0.115518	0.999952	-4.56228	950	UTP14C	0.184417	-0.184417	4.91474	0.0662235	0.82593	-4.15831	950	ZNF559-ZNF177	-1.72934	-0.803189	0.102487	0.998643	-4.46133	950
B3GNT8	-0.611276	0.611276	5.3384	7.25838e-06	0.000143832	3.24651	951	FLVCR1	-0.600232	0.600232	6.16735	0.000987789	0.0190671	-0.986531	951	CPLX1	0.727786	-0.727786	1.12408	-1.60178	0.115524	0.999952	-4.49668	951	NYNRIN	-0.2883	0.2883	5.38675	0.0662591	0.82593	-4.15415	951	TPMT	-0.466638	5.50823	0.102526	0.998643	-4.25312	951
MIS18A	0.392276	-0.392276	2.56912	7.2797e-06	0.000144103	3.39191	952	TMEM92	-0.481425	0.481425	5.09408	0.000994225	0.0191536	-0.987804	952	TMEM192	-0.35993	0.35993	3.97443	1.60125	0.115643	0.999952	-4.39365	952	PCYOX1	0.258015	-0.258015	5.83989	0.0662643	0.82593	-4.1475	952	ATXN3	0.222064	5.08184	0.102578	0.998643	-4.25387	952
TBC1D13	-0.490495	0.490495	5.33407	7.31621e-06	0.000144476	3.23787	953	MIS18A	0.430059	-0.430059	2.66192	0.000994887	0.0191536	-0.863403	953	RP11-161H23.5	-1.43895	1.43895	-1.27965	1.60087	0.115727	0.999952	-4.52775	953	ZBTB16	-0.543784	0.543784	2.6879	0.0662704	0.82593	-4.25117	953	VPS52	-0.248534	5.95985	0.102706	0.998643	-4.25744	953
ABCC1	0.348936	-0.348936	5.92833	7.32071e-06	0.000144476	3.22778	954	PTPRF	-0.552674	0.552674	9.38658	0.000995742	0.0191536	-0.910141	954	TMEM132D	-0.774483	0.774483	-0.581116	1.60052	0.115803	0.999952	-4.51496	954	CTC-1337H24.3	-0.452398	0.452398	-0.760046	0.066308	0.82593	-4.47305	954	CCRN4L	-0.55327	2.25804	0.102725	0.998643	-4.24933	954
CDIP1	-0.418359	0.418359	5.63041	7.32152e-06	0.000144476	3.23108	955	LINC01595	-1.8351	1.8351	-0.997045	0.000996444	0.0191536	-0.818892	955	SDHAP1	-0.586164	0.586164	5.11591	1.59992	0.115937	0.999952	-4.38099	955	MUC13	0.448218	-0.448218	9.43827	0.0663418	0.82593	-4.20651	955	TMEM217	-0.874151	0.0748222	0.102734	0.998643	-4.37438	955
PROCR	-0.458057	0.458057	3.12763	7.34563e-06	0.0001448	3.35009	956	CDCA4	0.37883	-0.37883	3.09194	0.00100083	0.0192179	-0.891672	956	GOLM1	0.717438	-0.717438	7.73857	-1.5992	0.116098	0.999952	-4.38383	956	RSPH3	0.172531	-0.172531	5.01629	0.0663524	0.82593	-4.15742	956	PPIP5K1	-0.276026	6.99578	0.103146	0.998643	-4.25979	956
CCDC18	0.3593	-0.3593	2.43699	7.3957e-06	0.000145634	3.38622	957	HADHB	-0.48275	0.48275	7.58599	0.00100198	0.0192198	-0.974324	957	CMTM4	-0.285684	0.285684	7.25247	1.59855	0.116242	0.999952	-4.38909	957	CHRAC1	0.228161	-0.228161	3.87797	0.0663628	0.82593	-4.19001	957	VPS39	-0.17395	6.27723	0.10317	0.998643	-4.26061	957
SYT17	-0.443934	0.443934	2.11683	7.4249e-06	0.000146057	3.41171	958	SLC16A4	-0.559312	0.559312	3.7198	0.00100652	0.0192867	-0.948391	958	NDEL1	0.199575	-0.199575	5.53444	-1.59815	0.116332	0.999952	-4.38288	958	RP11-107N15.1	-0.737947	0.737947	-2.1567	0.0663686	0.82593	-4.52365	958	SIK3	-0.236539	5.83503	0.103228	0.998643	-4.25996	958
KISS1	-1.06956	1.06956	-1.07767	7.45644e-06	0.000146524	3.47338	959	DKC1	0.322807	-0.322807	4.57286	0.00100812	0.0192972	-0.974432	959	RIPK1	0.208382	-0.208382	5.58015	-1.59814	0.116334	0.999952	-4.38291	959	LINC00176	-0.454943	0.454943	1.52824	0.0663884	0.82593	-4.32205	959	DPY19L4	0.41401	4.54185	0.103307	0.998643	-4.25547	959
HLA-DQB1	-1.66022	1.66022	5.05846	7.54741e-06	0.000148157	3.23231	960	KCNG1	-0.976822	0.976822	0.428216	0.00101677	0.0194426	-0.813346	960	ILK	0.276147	-0.276147	6.10491	-1.59712	0.11656	0.999952	-4.38224	960	PITPNA	0.263611	-0.263611	6.37387	0.0664178	0.82593	-4.14921	960	CCR6	0.74497	1.17489	0.1035	0.998643	-4.25735	960
BCAR3	-0.397603	0.397603	5.01778	7.55548e-06	0.000148161	3.21625	961	PXDC1	-0.509967	0.509967	5.17231	0.00102792	0.0196249	-1.01942	961	HEG1	0.434927	-0.434927	5.64338	-1.59695	0.116599	0.999952	-4.38349	961	PKD1P6	-0.398247	0.398247	4.52261	0.0664252	0.82593	-4.17656	961	ZNF613	-0.573666	1.68081	0.103515	0.998643	-4.2732	961
PRSS36	-0.81559	0.81559	1.3929	7.62647e-06	0.000149235	3.44495	962	EYA2	1.13833	-1.13833	-0.370888	0.00102845	0.0196249	-0.924396	962	ZNF2	0.270622	-0.270622	2.14963	-1.59691	0.116609	0.999952	-4.45014	962	GNA13	0.27689	-0.27689	6.60913	0.0664511	0.82593	-4.15114	962	DNAAF2	0.390134	3.5311	0.103545	0.998643	-4.24804	962
BEND7	-0.465004	0.465004	5.18253	7.62962e-06	0.000149235	3.20182	963	CNTN3	-0.999854	0.999854	0.177625	0.00103557	0.0197404	-0.827181	963	FAM131B	-0.535199	0.535199	0.40226	1.5968	0.116633	0.999952	-4.48482	963	ISYNA1	-0.272525	0.272525	2.65213	0.0664579	0.82593	-4.25277	963	HOMER1	0.507224	0.743431	0.103653	0.998643	-4.26899	963
MT1H	-1.61855	1.61855	3.07645	7.63398e-06	0.000149235	3.33293	964	RP11-400G3.3	-0.422869	0.422869	1.33498	0.00103673	0.0197419	-0.853213	964	SNORD46	-1.49799	1.49799	-3.49969	1.59671	0.116652	0.999952	-4.5648	964	PDLIM5	0.280114	-0.280114	7.36425	0.0664808	0.82593	-4.15984	964	FAM134B	-0.543841	3.91111	0.10373	0.998643	-4.24716	964
NUBPL	0.414897	-0.414897	2.87254	7.74852e-06	0.000151035	3.31157	965	RNASEH2A	0.499189	-0.499189	3.02891	0.00103992	0.0197727	-0.919836	965	CLPP	-0.356826	0.356826	4.75493	1.59658	0.116681	0.999952	-4.38712	965	PRODH2	-0.495727	0.495727	-0.941994	0.0665162	0.82593	-4.47968	965	C2CD4C	0.690578	-0.0538569	0.103802	0.998643	-4.30354	965
PLA2R1	-0.50478	0.50478	5.01557	7.7529e-06	0.000151035	3.19177	966	KIF20A	0.732834	-0.732834	2.95714	0.00104143	0.0197727	-0.914204	966	FMO5	-0.705859	0.705859	5.73458	1.59594	0.116824	0.999952	-4.38328	966	HLA-DQB2	0.664536	-0.664536	0.996366	0.0665607	0.82593	-4.32622	966	AC002310.14	0.907813	-2.04446	0.103869	0.998643	-4.40406	966
BTBD8	-0.518256	0.518256	0.398738	7.75334e-06	0.000151035	3.48456	967	NBPF1	-0.450184	0.450184	6.15072	0.00104157	0.0197727	-1.03586	967	TLX1	-0.835775	0.835775	0.270623	1.5957	0.116879	0.999952	-4.47924	967	CYP4A11	-0.478496	0.478496	0.79806	0.0665842	0.82593	-4.37703	967	CD40	0.482922	2.84953	0.103875	0.998643	-4.24601	967
NASP	0.236496	-0.236496	5.60987	7.75974e-06	0.000151035	3.17376	968	CD79A	0.789186	-0.789186	4.4004	0.00104401	0.0197984	-0.988556	968	ICAM1	0.506549	-0.506549	4.32205	-1.59564	0.116892	0.999952	-4.40479	968	C7orf50	-0.364793	0.364793	4.02048	0.0666135	0.82593	-4.19531	968	SLC5A1	-0.499067	10.51	0.103899	0.998643	-4.24675	968
TOX2	0.643821	-0.643821	1.53056	7.76616e-06	0.000151035	3.40519	969	CXCR6	0.684654	-0.684654	2.51621	0.00104557	0.0198075	-0.893434	969	CHST13	-1.40957	1.40957	-0.230093	1.59547	0.116931	0.999952	-4.48033	969	IDS	0.170199	-0.170199	6.51337	0.0667219	0.82593	-4.15114	969	MGAT5	-0.19013	7.47279	0.10391	0.998643	-4.26156	969
STARD5	0.393792	-0.393792	4.50999	7.77904e-06	0.00015109	3.20721	970	RP11-303E16.2	0.622893	-0.622893	0.851813	0.00104712	0.0198165	-0.83662	970	TP53BP1	0.25925	-0.25925	5.47124	-1.59508	0.117017	0.999952	-4.38484	970	C9orf41	0.236137	-0.236137	5.0884	0.0668601	0.82593	-4.15826	970	MDM4	0.215714	7.27638	0.103986	0.998643	-4.26166	970
IL21R	0.897836	-0.897836	2.40339	7.78502e-06	0.00015109	3.33773	971	ULBP3	0.700663	-0.700663	-0.360992	0.00105114	0.019872	-0.92481	971	TRIM14	0.22964	-0.22964	7.10814	-1.59503	0.117028	0.999952	-4.38599	971	BMPR1A	0.226992	-0.226992	5.54334	0.0669135	0.82593	-4.15246	971	TNFAIP1	-0.22614	5.31369	0.104048	0.998643	-4.26155	971
AQP7	-0.8207	0.8207	4.81018	7.81779e-06	0.00015157	3.19581	972	MCM7	0.368334	-0.368334	6.24647	0.00105498	0.0199043	-1.049	972	TMEM220	-0.762233	0.762233	4.70196	1.59414	0.117228	0.999952	-4.3856	972	HPS4	-0.11207	0.11207	5.29406	0.0670356	0.82593	-4.15814	972	KCNB1	-0.542594	0.974931	0.104069	0.998643	-4.29431	972
KIF9-AS1	-0.441202	0.441202	0.585353	7.92664e-06	0.00015341	3.45508	973	RP11-70D24.2	-0.591173	0.591173	-0.127164	0.00105502	0.0199043	-0.851427	973	C2CD3	0.276149	-0.276149	5.4001	-1.59355	0.11736	0.999952	-4.38612	973	ZC3HAV1	0.179421	-0.179421	6.79246	0.0671162	0.82593	-4.15559	973	DCAF7	-0.238738	7.20152	0.104174	0.998643	-4.26465	973
GNG4	-0.565072	0.565072	2.05861	7.92896e-06	0.00015341	3.35409	974	SIDT2	-0.424884	0.424884	7.37323	0.00105612	0.0199048	-1.02781	974	LIPG	0.455167	-0.455167	4.71171	-1.59351	0.117369	0.999952	-4.39939	974	CRNKL1	0.188535	-0.188535	4.50579	0.0672597	0.82593	-4.17323	974	DHCR24	-0.372186	6.98283	0.104196	0.998643	-4.26574	974
PLK1	0.48713	-0.48713	4.30603	7.99121e-06	0.000154359	3.18993	975	JAK2	0.528259	-0.528259	5.49028	0.00106231	0.0199895	-1.04844	975	ABCG1	-0.742486	0.742486	4.85236	1.59306	0.117469	0.999952	-4.38465	975	STK17B	0.298805	-0.298805	7.07905	0.0673494	0.82593	-4.16107	975	ERG	-0.59453	2.30027	0.104299	0.998643	-4.25308	975
NR6A1	-0.298374	0.298374	4.62095	7.99439e-06	0.000154359	3.17766	976	MTFR2	0.727795	-0.727795	0.955866	0.00106279	0.0199895	-0.849406	976	AZGP1	-0.484222	0.484222	3.30937	1.59265	0.117561	0.999952	-4.40614	976	CYS1	-0.452914	0.452914	1.78649	0.0673717	0.82593	-4.31099	976	IRF2BP2	0.22539	7.446	0.104381	0.998643	-4.26266	976
DGAT1	-0.637884	0.637884	9.28225	8.06656e-06	0.000155593	3.2207	977	HERC4	-0.374172	0.374172	6.48748	0.00106577	0.0200103	-1.05344	977	RP11-611O2.3	2.61801	-2.61801	0.686499	-1.5926	0.117573	0.999952	-4.54088	977	RP4-669L17.10	-0.251382	0.251382	3.25294	0.0675765	0.82593	-4.2268	977	TNFSF13	-0.271889	5.89261	0.104393	0.998643	-4.26659	977
TMEM185A	-0.244314	0.244314	3.69975	8.21679e-06	0.000158183	3.20316	978	FAHD2A	-0.383929	0.383929	5.11603	0.00106681	0.0200103	-1.05266	978	SHBG	-1.4763	1.4763	1.56226	1.59241	0.117616	0.999952	-4.44078	978	HHEX	-0.256111	0.256111	2.04934	0.0676017	0.82593	-4.28909	978	DAG1	-0.238673	6.66646	0.104414	0.998643	-4.2675	978
GUCD1	-0.442003	0.442003	7.70509	8.21934e-06	0.000158183	3.1456	979	SNX20	0.43043	-0.43043	3.21575	0.00106717	0.0200103	-0.954711	979	BMP7	0.687951	-0.687951	2.66402	-1.59184	0.117745	0.999952	-4.45301	979	ACACB	-0.178513	0.178513	6.92948	0.067617	0.82593	-4.15781	979	FOXD2-AS1	0.422662	1.32322	0.104448	0.998643	-4.25783	979
NFATC2	-0.362417	0.362417	6.25092	8.22604e-06	0.000158183	3.1173	980	SDR42E1	-0.373782	0.373782	6.56597	0.00107196	0.0200796	-1.05756	980	RP11-334C17.5	-0.532479	0.532479	3.12446	1.59158	0.117804	0.999952	-4.4098	980	PCDHB14	-0.296118	0.296118	0.371626	0.0676922	0.82593	-4.40393	980	MIR31HG	0.622001	1.16081	0.104504	0.998643	-4.25702	980
ADA	-0.576325	0.576325	8.54797	8.24345e-06	0.000158357	3.17041	981	PTPRT	-0.493955	0.493955	2.26674	0.00107793	0.0201708	-0.935489	981	CDC6	0.595262	-0.595262	3.90093	-1.59156	0.117808	0.999952	-4.41823	981	TRIM14	0.140488	-0.140488	6.93294	0.0676973	0.82593	-4.15982	981	GNB1	-0.224312	8.25573	0.104588	0.998643	-4.26088	981
ATOH7	-1.27225	1.27225	-1.44256	8.25442e-06	0.000158406	3.32493	982	NATD1	-0.57852	0.57852	3.75407	0.00107965	0.0201772	-1.01535	982	RP11-697E2.6	-1.26541	1.26541	-1.81551	1.59155	0.11781	0.999952	-4.5498	982	FAM126B	0.291528	-0.291528	6.18852	0.0677008	0.82593	-4.15533	982	CASP6	-0.313793	4.65383	0.104616	0.998643	-4.25886	982
MS4A4E	-1.15482	1.15482	0.470045	8.34298e-06	0.00015986	3.41716	983	GRHL3	-0.775669	0.775669	1.19254	0.00108098	0.0201772	-0.887466	983	GLRX	-0.612416	0.612416	6.19964	1.59094	0.117948	0.999952	-4.38718	983	ITGAM	-0.348346	0.348346	2.19818	0.0678094	0.82593	-4.28197	983	TIGD2	-0.738573	3.41861	0.104627	0.998643	-4.24925	983
CXCL3	1.1196	-1.1196	-0.67751	8.34717e-06	0.00015986	3.41497	984	GTPBP4	0.254716	-0.254716	4.14736	0.00108157	0.0201772	-1.01985	984	ZFP14	-0.28706	0.28706	3.91273	1.5908	0.117978	0.999952	-4.4001	984	RP11-23J9.5	-0.372756	0.372756	1.20618	0.0679022	0.82593	-4.34706	984	CSMD1	-0.668701	0.725831	0.104662	0.998643	-4.31566	984
RP3-462C17.1	-1.85924	1.85924	-1.41464	8.35972e-06	0.000159938	3.32295	985	PIGS	-0.291679	0.291679	5.94275	0.0010837	0.0201963	-1.074	985	NPR3	-0.732006	0.732006	-0.0391897	1.59058	0.118029	0.999952	-4.49619	985	ADCY7	-0.27738	0.27738	4.81459	0.0679264	0.82593	-4.17281	985	FBXO2	0.791037	3.8862	0.10478	0.998643	-4.26202	985
FKBP1B	-0.597988	0.597988	3.63322	8.37251e-06	0.00016002	3.19481	986	MINPP1	-0.252934	0.252934	4.65007	0.00108665	0.0202125	-1.05447	986	NUDT4	-0.222256	0.222256	6.45079	1.58969	0.11823	0.999952	-4.38726	986	DENND6A	0.14358	-0.14358	4.87909	0.067987	0.82593	-4.16811	986	PCF11	0.163819	6.71248	0.104809	0.998643	-4.26884	986
RAD54L	0.461698	-0.461698	3.13381	8.38415e-06	0.00016008	3.21822	987	SULT2A1	-1.19018	1.19018	5.3006	0.00108676	0.0202125	-1.07102	987	LONRF3	-0.515638	0.515638	2.25195	1.58897	0.118392	0.999952	-4.42998	987	SCARA3	-0.255416	0.255416	3.1428	0.0680674	0.82593	-4.23768	987	NCSTN	-0.46521	6.95284	0.104832	0.998643	-4.26952	987
BMP1	-0.523794	0.523794	4.80716	8.41298e-06	0.000160354	3.12278	988	AKAP7	-0.505901	0.505901	4.03282	0.00109915	0.020413	-1.04311	988	RP11-770J1.5	-1.12834	1.12834	-1.2505	1.5884	0.118521	0.999952	-4.53348	988	NPEPPS	0.13835	-0.13835	7.25872	0.0680733	0.82593	-4.1654	988	MT-TN	1.21966	-1.84115	0.105074	0.998643	-4.38007	988
ENPP7	-1.50202	1.50202	6.49567	8.41552e-06	0.000160354	3.10537	989	TNFRSF10D	-0.255135	0.255135	3.22667	0.00109977	0.020413	-0.998296	989	PPP1R32	-0.647525	0.647525	0.314139	1.58759	0.118704	0.999952	-4.48876	989	MCL1	0.149993	-0.149993	8.07646	0.0680866	0.82593	-4.18006	989	LILRA1	-0.772889	-0.580502	0.105125	0.998643	-4.41155	989
PLEKHM3	-0.261618	0.261618	3.9192	8.44872e-06	0.000160824	3.16346	990	INADL	-0.251856	0.251856	7.08421	0.00110278	0.0204483	-1.07545	990	FKBP5	0.542629	-0.542629	4.58791	-1.58749	0.118726	0.999952	-4.40445	990	CPQ	0.275197	-0.275197	4.40244	0.0681	0.82593	-4.18048	990	RCL1	0.259801	3.20733	0.105362	0.998643	-4.25454	990
QPRT	-0.765362	0.765362	4.95226	8.54243e-06	0.000162444	3.10372	991	TAGAP	0.416372	-0.416372	3.68409	0.00110871	0.0205375	-1.01438	991	RP11-403I13.8	-0.346575	0.346575	4.0978	1.58724	0.118784	0.999952	-4.39921	991	PNP	0.233219	-0.233219	6.76451	0.0681086	0.82593	-4.16103	991	NUFIP1	-0.301362	2.30069	0.10543	0.998643	-4.25652	991
APOL2	0.418574	-0.418574	5.80093	8.58569e-06	0.000163102	3.07618	992	IGHV3-53	1.04549	-1.04549	4.02362	0.00111318	0.0205931	-1.022	992	LINC00479	-1.16005	1.16005	-0.216445	1.58645	0.118962	0.999952	-4.49534	992	SOD2	0.149911	-0.149911	7.28722	0.0681792	0.82593	-4.16635	992	EIF5A	-0.233037	7.65129	0.105453	0.998643	-4.26923	992
PTPN7	0.421135	-0.421135	3.84744	8.62446e-06	0.000163674	3.14418	993	MTHFD1	0.501069	-0.501069	5.40861	0.00111416	0.0205931	-1.09102	993	RP11-284F21.9	-0.737782	0.737782	1.79764	1.58618	0.119024	0.999952	-4.43653	993	BIRC5	-0.355829	0.355829	3.75683	0.0681804	0.82593	-4.21206	993	TSPAN6	-0.867789	3.48046	0.105612	0.998643	-4.25401	993
WWC1	-0.491453	0.491453	6.21	8.64305e-06	0.000163757	3.07008	994	TRIM3	-0.515539	0.515539	5.6461	0.00111521	0.0205931	-1.09955	994	RNF152	0.452179	-0.452179	4.62721	-1.58587	0.119094	0.999952	-4.4016	994	RASSF2	-0.282026	0.282026	4.19926	0.0682103	0.82593	-4.192	994	GPX8	-0.686582	1.34039	0.105674	0.998643	-4.29041	994
LINC01484	1.38509	-1.38509	-1.5253	8.64622e-06	0.000163757	3.31244	995	TIRAP	-0.243218	0.243218	4.14298	0.0011162	0.0205931	-1.05791	995	ABHD6	-0.603753	0.603753	5.28308	1.5855	0.119178	0.999952	-4.38808	995	ARMCX5	0.182122	-0.182122	3.50053	0.0683878	0.82593	-4.21466	995	RDH11	-0.662782	4.44649	0.105705	0.998643	-4.26008	995
EVPLL	-1.12129	1.12129	-1.38421	8.69302e-06	0.000164478	3.29544	996	SBDS	-0.308539	0.308539	6.45642	0.0011193	0.0206147	-1.0993	996	AUNIP	0.64635	-0.64635	1.30111	-1.5854	0.1192	0.999952	-4.49228	996	EIF4E	0.355215	-0.355215	5.01858	0.0684249	0.82593	-4.16643	996	ZNF813	0.257263	3.32432	0.105729	0.998643	-4.2572	996
PXDC1	-0.514225	0.514225	5.24894	8.70432e-06	0.000164526	3.07484	997	HNRNPA3	0.221931	-0.221931	7.71455	0.00111962	0.0206147	-1.07964	997	RP11-141B14.1	0.47296	-0.47296	1.4037	-1.5851	0.11927	0.999952	-4.48378	997	KLHL8	0.195778	-0.195778	4.68283	0.0684528	0.82593	-4.17471	997	HNRNPU	0.308574	8.13954	0.105836	0.998643	-4.26591	997
FAM47E-STBD1	-0.793114	0.793114	2.64716	8.71457e-06	0.000164555	3.22724	998	SMIM24	-0.699855	0.699855	8.72213	0.00112487	0.0206906	-1.04073	998	ZNF713	0.42674	-0.42674	1.64343	-1.58506	0.119279	0.999952	-4.4764	998	HIST1H3D	-0.532801	0.532801	5.00204	0.0684578	0.82593	-4.17536	998	RP11-693J15.4	1.7775	-3.31762	0.10594	0.998643	-4.47023	998
MICALCL	-0.680123	0.680123	3.16697	8.72683e-06	0.000164622	3.18648	999	ANPEP	-0.507149	0.507149	12.353	0.00112718	0.0206911	-0.936967	999	MXI1	-0.426488	0.426488	4.16446	1.58491	0.119314	0.999952	-4.39673	999	LRRC20	-0.232278	0.232278	2.13215	0.0685008	0.82593	-4.28824	999	PAX5	1.29186	1.38369	0.105997	0.998643	-4.25866	999
AC240274.1	-0.488672	0.488672	5.16683	8.77284e-06	0.000165268	3.06852	1000	ARHGAP8	0.384611	-0.384611	3.17307	0.00112771	0.0206911	-1.00416	1000	SLC1A4	0.542872	-0.542872	5.20483	-1.58482	0.119332	0.999952	-4.39582	1000	RP11-468E2.2	-0.565458	0.565458	1.02827	0.0685643	0.82593	-4.36537	1000	NBPF25P	-0.595092	0.169306	0.105999	0.998643	-4.3401	1000
KIAA1524	0.683465	-0.683465	2.53068	8.77862e-06	0.000165268	3.21634	1001	SAT2	-0.787679	0.787679	6.08669	0.00112976	0.0206911	-1.10822	1001	GBAP1	0.431732	-0.431732	1.35454	-1.58469	0.119362	0.999952	-4.48684	1001	ITIH5	-0.24041	0.24041	5.66359	0.0686571	0.82593	-4.16327	1001	ZNF75D	0.240154	4.71239	0.106125	0.998643	-4.27127	1001
STK4	0.259327	-0.259327	6.23089	8.82957e-06	0.000166061	3.0494	1002	PELI2	-0.490204	0.490204	5.2696	0.00113052	0.0206911	-1.10865	1002	F10	-1.12491	1.12491	1.90583	1.5846	0.119383	0.999952	-4.43195	1002	DNAJB4	0.254801	-0.254801	3.34024	0.0686912	0.82593	-4.22099	1002	ENC1	-0.319496	5.54832	0.106237	0.998643	-4.27466	1002
GALNT16	-0.656817	0.656817	2.46484	8.87607e-06	0.000166654	3.21935	1003	MMP12	2.26127	-2.26127	1.77805	0.00113053	0.0206911	-0.90211	1003	RP11-303E16.2	0.779975	-0.779975	1.00022	-1.58446	0.119415	0.999952	-4.51357	1003	LAMA5	-0.435831	0.435831	6.65135	0.0687363	0.82593	-4.16164	1003	FZD7	0.393276	4.25497	0.106399	0.998643	-4.26914	1003
ACVR2B	-0.281226	0.281226	4.82467	8.87879e-06	0.000166654	3.06802	1004	EARS2	0.314425	-0.314425	4.49021	0.00114284	0.0208956	-1.0852	1004	TMEM241	0.30023	-0.30023	2.74709	-1.58436	0.119437	0.999952	-4.44026	1004	GBP4	0.290221	-0.290221	5.42811	0.0687924	0.82593	-4.1629	1004	SCN4B	0.40255	3.59353	0.106571	0.998643	-4.26383	1004
MIXL1	0.653777	-0.653777	0.391606	8.88992e-06	0.000166697	3.35431	1005	ARHGEF26	-0.259639	0.259639	5.23314	0.00114505	0.020915	-1.1192	1005	CICP14	-1.46955	1.46955	-1.35333	1.58429	0.119454	0.999952	-4.53068	1005	STK39	0.199917	-0.199917	5.51167	0.068822	0.82593	-4.16267	1005	CTD-2270L9.4	0.672875	0.725359	0.106584	0.998643	-4.27592	1005
KCP	-0.877613	0.877613	1.13287	8.95024e-06	0.000167661	3.31475	1006	CYP4V2	-0.375149	0.375149	6.56851	0.00115346	0.0210478	-1.12467	1006	PLEKHO2	0.35186	-0.35186	4.37226	-1.58358	0.119614	0.999952	-4.40575	1006	ACTR3	0.360347	-0.360347	6.85361	0.0688963	0.82593	-4.16619	1006	CTPS2	-0.31537	5.02928	0.106715	0.998643	-4.27327	1006
KPNA2	0.717194	-0.717194	4.97014	8.99071e-06	0.000168252	3.04912	1007	CCNB2	0.770218	-0.770218	3.45916	0.00115725	0.0210913	-1.03313	1007	ACSF2	-0.938739	0.938739	4.81084	1.58264	0.11983	0.999952	-4.39027	1007	FAM159A	-0.608249	0.608249	0.0143761	0.0689092	0.82593	-4.42746	1007	RP3-331H24.7	-1.34481	0.750428	0.106756	0.998643	-4.35122	1007
MYOF	0.517918	-0.517918	4.77277	9.09816e-06	0.000170094	3.04557	1008	C1orf115	-0.60278	0.60278	7.44052	0.00115836	0.0210913	-1.10855	1008	GALK1	-0.59342	0.59342	4.12395	1.58238	0.119889	0.999952	-4.39798	1008	KIAA0232	0.245493	-0.245493	5.88899	0.069074	0.82593	-4.16193	1008	RP11-876N24.3	0.442405	3.354	0.106781	0.998643	-4.2635	1008
FBXO45	0.295791	-0.295791	3.89145	9.12514e-06	0.000170429	3.08867	1009	KCNA3	0.517851	-0.517851	3.86454	0.0011598	0.0210913	-1.06353	1009	FADS2	0.847379	-0.847379	5.36581	-1.58233	0.119901	0.999952	-4.40125	1009	SPATS2L	0.284925	-0.284925	6.21902	0.0690855	0.82593	-4.16246	1009	MYOM1	-0.388226	2.51456	0.106852	0.998643	-4.26097	1009
ENTPD1	0.634098	-0.634098	5.39186	9.14345e-06	0.000170602	3.02136	1010	METTL20	-0.269922	0.269922	2.63027	0.00116044	0.0210913	-1.0147	1010	SVIL	0.245142	-0.245142	5.71475	-1.58216	0.119938	0.999952	-4.38994	1010	PLAA	0.187062	-0.187062	4.5213	0.0691225	0.82593	-4.18212	1010	ABCB10	0.280304	5.38146	0.106899	0.998643	-4.27986	1010
ABCC2	-0.910604	0.910604	7.0938	9.15669e-06	0.00017068	3.02784	1011	HEATR4	-1.05757	1.05757	-0.16096	0.00116349	0.0211258	-0.929467	1011	ZNRF2	-0.306043	0.306043	5.33972	1.58141	0.12011	0.999952	-4.39079	1011	IGHV1-58	-0.721401	0.721401	0.597226	0.0691655	0.82593	-4.40866	1011	ERCC4	-0.47526	2.9525	0.106971	0.998643	-4.2605	1011
ITIH5	-0.474035	0.474035	5.56256	9.32375e-06	0.000173363	3.00124	1012	ALDOC	-0.575648	0.575648	3.76045	0.00117376	0.0212912	-1.09134	1012	SLC8A3	0.676406	-0.676406	-0.0256037	-1.58123	0.120151	0.999952	-4.52877	1012	TULP4	0.145143	-0.145143	7.44051	0.0692006	0.82593	-4.17331	1012	TSLP	-1.36993	-0.760606	0.107127	0.998643	-4.44687	1012
POLR2H	-0.3743	0.3743	5.28261	9.32593e-06	0.000173363	3.00648	1013	NCAPG	0.732196	-0.732196	3.45438	0.00117815	0.0213497	-1.04963	1013	TUBG2	0.357521	-0.357521	2.54997	-1.57936	0.120579	0.999952	-4.44569	1013	LMX1A	-0.311926	0.311926	0.282196	0.0692125	0.82593	-4.40522	1013	TBC1D22B	-0.316443	4.49901	0.107131	0.998643	-4.27046	1013
LMO4	0.335053	-0.335053	4.98883	9.32821e-06	0.000173363	3.01295	1014	CHIT1	0.909415	-0.909415	-0.918065	0.00118153	0.0213733	-1.10944	1014	SLC5A11	-1.35397	1.35397	1.83562	1.57828	0.120827	0.999952	-4.43238	1014	PLTP	-0.276725	0.276725	4.55292	0.0692754	0.82593	-4.18873	1014	AC021224.1	1.22667	-2.40382	0.107167	0.998643	-4.43169	1014
RMI2	0.483258	-0.483258	2.5981	9.35535e-06	0.000173696	3.15087	1015	TDRKH	0.319492	-0.319492	2.00689	0.00118178	0.0213733	-0.985472	1015	FAM21EP	-0.603367	0.603367	-0.630597	1.57824	0.120838	0.999952	-4.52806	1015	DNM1L	0.292159	-0.292159	4.85467	0.0692956	0.82593	-4.17465	1015	B4GALT4	-0.424108	5.56171	0.107172	0.998643	-4.2794	1015
DHTKD1	0.222499	-0.222499	5.17036	9.49525e-06	0.00017612	2.99021	1016	KIF14	0.750932	-0.750932	3.06172	0.00118798	0.0214293	-1.03539	1016	CLMN	0.374591	-0.374591	6.09586	-1.57817	0.120854	0.999952	-4.39154	1016	MT-ND5	0.769464	-0.769464	10.717	0.0693498	0.82593	-4.25319	1016	RP11-218M22.1	0.342337	2.45276	0.107213	0.998643	-4.26151	1016
SNHG3	0.315201	-0.315201	5.63997	9.52061e-06	0.000176292	2.97809	1017	DCUN1D3	-0.239049	0.239049	3.96094	0.00118823	0.0214293	-1.10562	1017	ZNF833P	-0.595632	0.595632	0.289983	1.57817	0.120855	0.999952	-4.49456	1017	MYZAP	0.232235	-0.232235	4.13253	0.0694135	0.82593	-4.19496	1017	GPATCH8	-0.413787	6.22512	0.107304	0.998643	-4.28309	1017
RNGTT	0.270005	-0.270005	4.07734	9.52323e-06	0.000176292	3.0372	1018	KLHL24	-0.400618	0.400618	6.17258	0.00118884	0.0214293	-1.15684	1018	ZNF540	-0.471614	0.471614	1.25428	1.57811	0.120867	0.999952	-4.45801	1018	FOXO3	0.126069	-0.126069	7.04887	0.0694538	0.82593	-4.16987	1018	ABCA7	0.687316	4.66975	0.107309	0.998643	-4.2791	1018
ATP5SL	-0.352114	0.352114	5.59118	9.5649e-06	0.00017689	2.97611	1019	RP11-452F19.3	-0.386542	0.386542	1.38988	0.00118955	0.0214293	-0.975085	1019	YEATS2	0.191867	-0.191867	5.39129	-1.57789	0.120917	0.999952	-4.39386	1019	CEBPZOS	0.170548	-0.170548	5.03235	0.0694665	0.82593	-4.17231	1019	DKFZp434P228	0.663898	-0.91702	0.107384	0.998643	-4.34952	1019
CTAGE3P	-0.58546	0.58546	2.00583	9.57631e-06	0.000176927	3.18158	1020	PTTG1IP	-0.347908	0.347908	7.24898	0.0011909	0.0214327	-1.14143	1020	BEGAIN	-0.994804	0.994804	1.00004	1.57773	0.120954	0.999952	-4.46279	1020	TTC39B	0.29253	-0.29253	5.59581	0.0694686	0.82593	-4.16513	1020	RP11-876N24.4	0.686813	1.00888	0.107431	0.998643	-4.27154	1020
SLC15A2	0.565804	-0.565804	3.50181	9.60758e-06	0.000177331	3.06474	1021	RPS6KA5	-0.369419	0.369419	5.85117	0.00119324	0.0214397	-1.16215	1021	CNTRL	0.313113	-0.313113	4.52585	-1.57765	0.120973	0.999952	-4.40446	1021	TMEM119	-0.278569	0.278569	4.48798	0.0695271	0.82593	-4.193	1021	NFYC	-0.27859	5.05117	0.107462	0.998643	-4.27758	1021
UBFD1	0.203869	-0.203869	5.04998	9.62882e-06	0.000177445	2.98056	1022	FCGR3A	1.16457	-1.16457	2.23702	0.00119449	0.0214397	-0.986388	1022	SEMA6A	-0.496289	0.496289	6.85008	1.57725	0.121065	0.999952	-4.39776	1022	ERCC5	0.133111	-0.133111	6.08963	0.0695296	0.82593	-4.16414	1022	NPY1R	-1.61523	-0.958228	0.107574	0.998643	-4.46278	1022
AATBC	1.16001	-1.16001	-1.76024	9.63257e-06	0.000177445	3.19189	1023	TEN1	-0.550328	0.550328	3.33728	0.00119479	0.0214397	-1.08373	1023	ZFP82	0.574	-0.574	1.58421	-1.57678	0.121172	0.999952	-4.47718	1023	RASA1	0.160723	-0.160723	5.03994	0.0695381	0.82593	-4.17256	1023	RP11-420A23.1	-0.461075	2.01553	0.107633	0.998643	-4.2691	1023
LRG1	0.796594	-0.796594	2.64769	9.73725e-06	0.000179198	3.11116	1024	FKBP11	0.394325	-0.394325	5.46066	0.0011991	0.0214959	-1.16017	1024	TSHZ3	0.30721	-0.30721	2.84758	-1.57675	0.121179	0.999952	-4.43748	1024	HSPA5	0.302486	-0.302486	8.59199	0.0695662	0.82593	-4.19925	1024	MT1B	-1.85526	-3.36762	0.107635	0.998643	-4.50606	1024
MMEL1	-1.06377	1.06377	2.54937	9.86875e-06	0.000181441	3.11522	1025	C2orf88	-0.6943	0.6943	5.42861	0.00120197	0.0215264	-1.16564	1025	PGRMC1	-0.370233	0.370233	6.17149	1.57601	0.121352	0.999952	-4.39345	1025	MAN1B1-AS1	-0.480509	0.480509	0.66293	0.0696081	0.82593	-4.39414	1025	ASH2L	-0.191237	5.02722	0.107657	0.998643	-4.27945	1025
RP11-266L9.5	-0.504553	0.504553	1.44461	9.9224e-06	0.000182249	3.18923	1026	GRIA3	-0.770502	0.770502	-0.534367	0.00120533	0.0215526	-0.974053	1026	GS1-393G12.13	-0.679802	0.679802	-0.638541	1.57592	0.121372	0.999952	-4.52399	1026	EXT1	0.134375	-0.134375	7.1378	0.0696894	0.82593	-4.17192	1026	SNORA7A	1.50926	0.00886371	0.107912	0.998643	-4.2819	1026
SLC6A4	-0.957263	0.957263	5.01283	9.97743e-06	0.00018302	2.95756	1027	MATN2	-0.627808	0.627808	6.3705	0.00120663	0.0215526	-1.16652	1027	TPM4	0.4385	-0.4385	7.35382	-1.57428	0.121751	0.999952	-4.39631	1027	ELMO1	-0.216249	0.216249	4.19534	0.0696904	0.82593	-4.19949	1027	PGM2	-0.370013	4.11683	0.107918	0.998643	-4.27033	1027
ORAI3	-0.435907	0.435907	4.00397	9.9838e-06	0.00018302	3.00037	1028	RAI14	-0.450474	0.450474	3.89701	0.00120695	0.0215526	-1.12028	1028	CD28	-0.675526	0.675526	1.86612	1.57405	0.121804	0.999952	-4.44488	1028	LINC00243	-0.479173	0.479173	-1.11983	0.0697425	0.82593	-4.48592	1028	ACTB	-0.306116	11.5388	0.107946	0.998643	-4.26489	1028
TPRG1L	-0.288756	0.288756	5.76831	1.00113e-05	0.000183254	2.92987	1029	CYB5D2	-0.30812	0.30812	3.37847	0.00121493	0.0216739	-1.09665	1029	CDH16	-0.865526	0.865526	0.515185	1.5736	0.121908	0.999952	-4.46946	1029	SERPINF1	-0.243768	0.243768	3.94006	0.0697968	0.82593	-4.21102	1029	RPL39L	0.633337	-0.505924	0.108186	0.998643	-4.33698	1029
DTX4	-0.264432	0.264432	6.48033	1.0016e-05	0.000183254	2.93099	1030	AATBC	1.22941	-1.22941	-1.64154	0.00122066	0.021733	-1.34203	1030	PHLPP2	-0.704279	0.704279	6.63719	1.57317	0.122008	0.999952	-4.39898	1030	CD1D	-0.257482	0.257482	3.73873	0.069863	0.82593	-4.21715	1030	ILF2	-0.362373	5.53743	0.108414	0.998643	-4.28579	1030
RP11-30K9.5	-1.13832	1.13832	-1.50401	1.00347e-05	0.000183418	3.15177	1031	LPCAT3	-0.362367	0.362367	7.24717	0.00122106	0.021733	-1.16402	1031	FAH	-0.447388	0.447388	3.69755	1.57304	0.122037	0.999952	-4.40949	1031	MIR4697HG	-0.389487	0.389487	0.679727	0.0699186	0.82593	-4.38933	1031	LINC00936	0.450542	2.11836	0.108426	0.998643	-4.26742	1031
PVR	-0.281936	0.281936	5.37044	1.02181e-05	0.000186588	2.91644	1032	RP11-291B21.2	2.36242	-2.36242	-0.484818	0.00122339	0.021733	-1.20002	1032	PABPC1L	0.353754	-0.353754	3.98654	-1.57286	0.122079	0.999952	-4.41804	1032	CTC-487M23.6	0.390771	-0.390771	-0.686828	0.0700239	0.82593	-4.45205	1032	TCP10	-1.18246	-1.75981	0.108447	0.998643	-4.47299	1032
HK2	0.734293	-0.734293	3.90938	1.02444e-05	0.000186869	2.9763	1033	MUC1	1.33038	-1.33038	4.06942	0.00122398	0.021733	-1.10473	1033	CHPT1	-0.389943	0.389943	6.71454	1.57265	0.122127	0.999952	-4.39723	1033	NDUFS1	0.146175	-0.146175	7.77039	0.0700259	0.82593	-4.18285	1033	RP11-92K2.2	0.868006	-0.594653	0.108478	0.998643	-4.33562	1033
ACOT11	-0.402453	0.402453	7.03674	1.02532e-05	0.000186869	2.91756	1034	TMEM45B	-0.306505	0.306505	7.03966	0.00122416	0.021733	-1.17143	1034	CDK2	0.340336	-0.340336	4.50738	-1.57254	0.122152	0.999952	-4.40809	1034	COL6A3	-0.3005	0.3005	7.7772	0.07005	0.82593	-4.18039	1034	SPECC1L	-0.214685	5.68343	0.108619	0.998643	-4.28866	1034
SGOL2	0.844372	-0.844372	2.72234	1.02918e-05	0.000187302	3.05179	1035	KCNN4	1.06142	-1.06142	2.28126	0.00122557	0.021737	-1.01227	1035	CENPE	0.92689	-0.92689	3.74666	-1.57163	0.122364	0.999952	-4.43107	1035	ENG	-0.278141	0.278141	5.86939	0.0701444	0.82593	-4.16897	1035	TIMM10B	-0.395352	4.73914	0.108629	0.998643	-4.27989	1035
HLA-F	0.595108	-0.595108	7.19779	1.02969e-05	0.000187302	2.91934	1036	STOM	-0.498727	0.498727	6.20116	0.00123641	0.0219041	-1.1919	1036	RMDN1	-0.28643	0.28643	4.68187	1.57118	0.122469	0.999952	-4.39984	1036	HTATIP2	0.281915	-0.281915	6.56255	0.070256	0.82593	-4.1704	1036	ANXA2R	0.520385	1.1944	0.108647	0.998643	-4.27657	1036
C1orf61	0.823912	-0.823912	-1.07151	1.03418e-05	0.000187938	3.19435	1037	CYBRD1	-0.69504	0.69504	7.8559	0.00123738	0.0219041	-1.15637	1037	SNHG11	-0.465471	0.465471	3.18085	1.57113	0.122479	0.999952	-4.42179	1037	CAMKK1	-0.270652	0.270652	2.7365	0.0702819	0.82593	-4.26375	1037	RP11-139K1.2	-0.606394	1.39103	0.10865	0.998643	-4.29008	1037
XXyac-YM21GA2.7	-1.57362	1.57362	0.699454	1.03797e-05	0.000188444	3.2128	1038	ORC1	0.530815	-0.530815	2.65257	0.00124409	0.0219938	-1.06053	1038	HSPB6	0.966987	-0.966987	1.33759	-1.57029	0.122676	0.999952	-4.49476	1038	AHSA2	-0.186486	0.186486	6.78964	0.0702847	0.82593	-4.17036	1038	CXCL2	-0.804348	-0.570944	0.108681	0.998643	-4.42288	1038
SH3RF2	-0.296533	0.296533	6.37729	1.04463e-05	0.000189471	2.88969	1039	AMZ1	0.915887	-0.915887	1.35283	0.00124529	0.0219938	-0.99066	1039	ASS1	-0.570155	0.570155	6.18025	1.57014	0.122712	0.999952	-4.3964	1039	CPNE7	-0.408695	0.408695	2.02694	0.0703156	0.82593	-4.30224	1039	HMGCR	-0.68218	5.92539	0.108699	0.998643	-4.28825	1039
SKP2	0.3026	-0.3026	4.81036	1.04608e-05	0.000189495	2.91007	1040	RAC2	0.42062	-0.42062	5.14486	0.00124665	0.0219938	-1.18682	1040	RN7SL650P	-0.83517	0.83517	-1.71029	1.56977	0.122796	0.999952	-4.5387	1040	TYW1	0.126076	-0.126076	4.37266	0.0703324	0.82593	-4.19309	1040	RP11-482M8.1	0.93804	-1.72885	0.108747	0.998643	-4.4016	1040
KIAA1024	0.732362	-0.732362	0.703849	1.04677e-05	0.000189495	3.18682	1041	MAPKBP1	-0.549453	0.549453	6.12522	0.00124724	0.0219938	-1.19992	1041	PSAT1	1.08263	-1.08263	2.68179	-1.56963	0.122829	0.999952	-4.46675	1041	ISLR	-0.372662	0.372662	3.4579	0.0703371	0.82593	-4.2345	1041	GYG1	-0.528382	3.48253	0.108942	0.998643	-4.27002	1041
DIRC2	-0.26599	0.26599	3.57208	1.04881e-05	0.000189681	2.97993	1042	AVP	-1.40666	1.40666	-3.97937	0.00125189	0.022025	-1.73516	1042	SLC4A11	0.847402	-0.847402	-0.363778	-1.5687	0.123045	0.999952	-4.54411	1042	FHOD3	-0.3069	0.3069	1.06303	0.0703433	0.82593	-4.36421	1042	MT-CYB	-0.959202	11.0542	0.108982	0.998643	-4.27126	1042
GSG1	-1.12037	1.12037	-0.770821	1.05666e-05	0.000190917	3.18837	1043	PM20D2	0.316307	-0.316307	4.84808	0.00125239	0.022025	-1.18348	1043	TBC1D12	-0.297129	0.297129	5.22527	1.56843	0.12311	0.999952	-4.39724	1043	CCDC170	0.406076	-0.406076	1.15472	0.0703448	0.82593	-4.33413	1043	VANGL1	-0.434608	4.32558	0.109072	0.998643	-4.27842	1043
UGT1A3	-0.989025	0.989025	3.10742	1.05779e-05	0.000190938	3.01125	1044	SLC16A14	0.626378	-0.626378	1.20158	0.00125261	0.022025	-0.995481	1044	POLR1E	0.302053	-0.302053	3.24521	-1.56806	0.123195	0.999952	-4.43466	1044	YBX2	-0.250737	0.250737	5.70007	0.0705818	0.82593	-4.17155	1044	LGR4	0.313431	6.50284	0.10926	0.998643	-4.2931	1044
TMEM82	-0.916226	0.916226	5.04739	1.06266e-05	0.000191635	2.89496	1045	CTD-3080P12.3	-1.02537	1.02537	2.75561	0.00125595	0.0220404	-1.11163	1045	SGK3	-0.248246	0.248246	4.53349	1.56791	0.12323	0.999952	-4.40276	1045	UBE2R2	0.156853	-0.156853	6.16328	0.0705872	0.82593	-4.16953	1045	PRSS12	-0.493736	3.45222	0.109263	0.998643	-4.27189	1045
TXLNA	0.230844	-0.230844	6.02463	1.07022e-05	0.000192813	2.86459	1046	STARD5	0.350784	-0.350784	4.62464	0.00125697	0.0220404	-1.17634	1046	ARHGAP35	-0.318009	0.318009	7.23949	1.56776	0.123265	0.999952	-4.40364	1046	RAB14	0.221621	-0.221621	6.55486	0.070653	0.82593	-4.17161	1046	ZNF213-AS1	0.291212	2.88703	0.109284	0.998643	-4.27191	1046
HLA-B	0.544817	-0.544817	10.3981	1.07804e-05	0.000194037	2.99424	1047	TMED4	-0.290425	0.290425	7.3947	0.00125787	0.0220404	-1.18857	1047	TMEM45A	0.877833	-0.877833	1.11032	-1.56728	0.123379	0.999952	-4.5059	1047	LRRC66	0.226861	-0.226861	5.58275	0.0706963	0.82593	-4.17136	1047	MYH10	0.326547	3.6815	0.10929	0.998643	-4.2784	1047
RP11-420A23.1	-0.561452	0.561452	1.79485	1.08754e-05	0.000195561	3.07826	1048	FCHSD2	0.310642	-0.310642	4.90477	0.00126001	0.0220404	-1.19067	1048	TMTC4	-0.274368	0.274368	4.35132	1.56638	0.123589	0.999952	-4.40542	1048	PBLD	0.207804	-0.207804	7.76635	0.0707343	0.82593	-4.18638	1048	COL13A1	0.607968	1.65894	0.109346	0.998643	-4.27303	1048
NTNG2	-1.05967	1.05967	2.66759	1.09246e-05	0.000196257	3.01149	1049	PINK1	-0.57967	0.57967	5.94786	0.00126056	0.0220404	-1.21077	1049	TMPRSS3	0.873189	-0.873189	2.78414	-1.56605	0.123666	0.999952	-4.46526	1049	SCARF1	-0.40954	0.40954	4.15686	0.0707855	0.82593	-4.20846	1049	RP11-685M7.5	1.57275	-3.32061	0.109426	0.998643	-4.46987	1049
TTL	0.285098	-0.285098	4.60321	1.09987e-05	0.000197401	2.87137	1050	DNAJC22	-0.438867	0.438867	5.56168	0.00126162	0.0220404	-1.21176	1050	PINLYP	-0.437906	0.437906	0.859836	1.56575	0.123735	0.999952	-4.48546	1050	GLUD1P3	0.222471	-0.222471	0.698061	0.0708458	0.82593	-4.3705	1050	TAS2R19	-0.919884	0.603672	0.109614	0.998643	-4.37477	1050
SOWAHA	-0.725473	0.725473	6.58614	1.10253e-05	0.00019769	2.84158	1051	RNF125	-0.419219	0.419219	5.71347	0.00126188	0.0220404	-1.21294	1051	RHOBTB2	-0.905673	0.905673	5.0275	1.56544	0.123809	0.999952	-4.39834	1051	HCP5B	0.355402	-0.355402	0.580657	0.070872	0.82593	-4.36861	1051	IDH3G	-0.298942	5.53624	0.109682	0.998643	-4.29355	1051
APOBEC3C	0.341478	-0.341478	4.88135	1.10391e-05	0.000197749	2.85558	1052	REG3G	-1.58799	1.58799	-2.53056	0.00126465	0.0220677	-1.29422	1052	RP11-92K2.2	-0.831013	0.831013	-0.830667	1.56536	0.123827	0.999952	-4.52528	1052	HSPA4L	0.237912	-0.237912	2.93234	0.0709222	0.82593	-4.24843	1052	TRIM65	0.461761	4.73623	0.10973	0.998643	-4.29168	1052
KNSTRN	0.62401	-0.62401	2.36929	1.10603e-05	0.000197941	3.00944	1053	CHGB	-0.658172	0.658172	3.58664	0.00126998	0.0221397	-1.15586	1053	IGLV1-36	2.01708	-2.01708	1.69377	-1.56421	0.124097	0.999952	-4.52487	1053	LINC01140	-0.368447	0.368447	0.75517	0.0709512	0.82593	-4.38508	1053	WFDC21P	1.23234	-1.99198	0.10976	0.998643	-4.41817	1053
SPHKAP	1.76788	-1.76788	-0.843896	1.10823e-05	0.000198074	3.15322	1054	NOTCH2	0.278159	-0.278159	6.69616	0.00127441	0.0221752	-1.21732	1054	AC018755.16	-0.793523	0.793523	-0.510863	1.56412	0.124119	0.999952	-4.515	1054	GPR162	-0.329143	0.329143	1.6442	0.0709532	0.82593	-4.32489	1054	MET	-0.505117	5.41988	0.109804	0.998643	-4.29127	1054
KIAA0020	0.442523	-0.442523	3.70115	1.10888e-05	0.000198074	2.91498	1055	CNGA1	-0.8229	0.8229	-0.116928	0.00127443	0.0221752	-1.00746	1055	PBLD	-0.477289	0.477289	7.47652	1.56407	0.12413	0.999952	-4.4085	1055	CTNNB1	0.207436	-0.207436	8.289	0.0709645	0.82593	-4.19763	1055	C1orf204	0.509506	0.0944862	0.109978	0.998643	-4.31845	1055
PRKCD	-0.357014	0.357014	6.34411	1.11416e-05	0.000198673	2.8281	1056	ACSF2	-0.80183	0.80183	4.95006	0.0012853	0.0223431	-1.2209	1056	AQP7	-0.912455	0.912455	4.4851	1.56383	0.124187	0.999952	-4.4013	1056	LTB4R	-0.259352	0.259352	4.24763	0.0710322	0.82593	-4.20487	1056	SGK1	-0.627591	6.48312	0.110381	0.998643	-4.29888	1056
TUNAR	1.40862	-1.40862	-2.56059	1.11434e-05	0.000198673	2.89942	1057	LINC01572	0.449227	-0.449227	0.920848	0.00128831	0.0223741	-1.01575	1057	FAM175A	-0.444574	0.444574	2.87679	1.5638	0.124192	0.999952	-4.43071	1057	PTPRN2	-0.360652	0.360652	4.53459	0.0710615	0.82593	-4.19866	1057	IL9R	0.730572	0.163584	0.1105	0.998643	-4.31019	1057
CRADD	-0.394753	0.394753	3.82364	1.11862e-05	0.000199247	2.90385	1058	PVRL4	0.637188	-0.637188	0.848357	0.00129104	0.0224005	-1.01513	1058	pk	0.572425	-0.572425	5.13056	-1.56316	0.124342	0.999952	-4.40597	1058	SDE2	0.185705	-0.185705	4.25847	0.0710895	0.82593	-4.1991	1058	NFE2L3	0.501918	3.78178	0.110772	0.998643	-4.28751	1058
LTB4R	-0.460905	0.460905	4.14564	1.12526e-05	0.000200241	2.87777	1059	CHP2	-0.451772	0.451772	7.50534	0.00129646	0.0224731	-1.21158	1059	FAM47E	-0.522692	0.522692	0.960101	1.56291	0.124402	0.999952	-4.47692	1059	CFD	-0.518765	0.518765	4.69807	0.0710928	0.82593	-4.1964	1059	BCRP3	0.499563	0.389909	0.110822	0.998643	-4.30904	1059
BRCA2	0.796525	-0.796525	4.00315	1.13046e-05	0.000200976	2.87764	1060	PCBP4	-0.477199	0.477199	4.64786	0.00129871	0.0224738	-1.2192	1060	GALNT15	0.890478	-0.890478	0.737222	-1.56284	0.124418	0.999952	-4.51871	1060	EIF1AX	0.253706	-0.253706	5.74465	0.0711154	0.82593	-4.17292	1060	HSD17B14	0.632621	0.715027	0.110925	0.998643	-4.29479	1060
SLFN11	0.567273	-0.567273	4.09472	1.14299e-05	0.000203013	2.8617	1061	GGT1	-0.978075	0.978075	6.0614	0.00129894	0.0224738	-1.23419	1061	SNORA34	-1.14607	1.14607	-0.16447	1.56251	0.124496	0.999952	-4.50357	1061	SOCS6	0.342056	-0.342056	5.53086	0.0712963	0.82593	-4.1746	1061	HNRNPA1P16	-0.566876	-0.0175567	0.110931	0.998643	-4.36827	1061
STIL	0.669599	-0.669599	3.80121	1.14434e-05	0.000203062	2.87819	1062	CXCR2P1	1.22557	-1.22557	1.21053	0.00130184	0.0225026	-1.02316	1062	PSMB8	0.46304	-0.46304	6.65387	-1.56147	0.124741	0.999952	-4.39998	1062	ETNK2	-0.359087	0.359087	-0.296212	0.0713543	0.82593	-4.45498	1062	SLC25A13	-0.452656	5.34343	0.110975	0.998643	-4.29714	1062
PRSS8	-0.540858	0.540858	7.71734	1.16393e-05	0.000206342	2.81372	1063	GSTM3	-0.647953	0.647953	3.90767	0.00130591	0.0225519	-1.19583	1063	MT-TQ	-1.72413	1.72413	-3.22588	1.56142	0.124753	0.999952	-4.56642	1063	AHCTF1	0.176361	-0.176361	5.89748	0.0714091	0.82593	-4.17351	1063	MT-ATP8	-1.14131	7.09682	0.111097	0.998643	-4.30322	1063
NMI	0.379432	-0.379432	3.98369	1.16776e-05	0.000206828	2.84811	1064	RP11-15H20.6	-0.331044	0.331044	3.34861	0.00130817	0.0225696	-1.16374	1064	POU2AF1	0.603264	-0.603264	5.95363	-1.56133	0.124774	0.999952	-4.40185	1064	FANCA	-0.279089	0.279089	4.88387	0.0715349	0.82593	-4.18995	1064	SLC7A5P2	2.41581	-0.86939	0.111173	0.998643	-4.31508	1064
CARD14	1.03423	-1.03423	-0.20636	1.18611e-05	0.00020988	3.10423	1065	RP1-232L22__B.1	-0.5604	0.5604	1.89097	0.00131475	0.0226403	-1.09241	1065	AC144831.1	-0.83815	0.83815	0.454805	1.56082	0.124894	0.999952	-4.48412	1065	ERLIN2	0.171765	-0.171765	5.45352	0.0715859	0.82593	-4.17704	1065	LINC00282	-0.618415	1.49936	0.111235	0.998643	-4.2985	1065
CYP27A1	-0.569411	0.569411	6.69301	1.19474e-05	0.000211209	2.76584	1066	ASPA	-0.507709	0.507709	4.32838	0.0013153	0.0226403	-1.21968	1066	DCST2	-0.639212	0.639212	0.484543	1.56078	0.124904	0.999952	-4.49188	1066	SLC27A1	-0.373094	0.373094	3.43291	0.071637	0.82593	-4.24044	1066	RP11-290F5.2	-0.359633	1.88269	0.111331	0.998643	-4.28707	1066
ZNF841	0.29444	-0.29444	4.56747	1.20046e-05	0.000212021	2.79007	1067	FANCI	0.555696	-0.555696	4.3399	0.00131597	0.0226403	-1.2011	1067	PIM2	0.686565	-0.686565	6.38363	-1.55919	0.125279	0.999952	-4.40123	1067	SLC26A2	0.336407	-0.336407	6.71302	0.0718095	0.82593	-4.17928	1067	RP4-800G7.2	0.432297	1.95562	0.111473	0.998643	-4.28138	1067
MYB	0.505518	-0.505518	4.60583	1.20449e-05	0.000212457	2.78456	1068	CYP2C18	-0.395981	0.395981	7.61586	0.00131886	0.0226688	-1.22434	1068	FAM46C	0.643731	-0.643731	7.43357	-1.55888	0.125353	0.999952	-4.40457	1068	AGPAT9	0.427322	-0.427322	5.97645	0.0718229	0.82593	-4.17583	1068	PEX11A	-0.437904	4.16289	0.111563	0.998643	-4.2886	1068
RHBDD2	-0.346292	0.346292	5.77801	1.20606e-05	0.000212457	2.75221	1069	RDM1	0.664666	-0.664666	-0.119505	0.00132129	0.0226838	-1.07236	1069	IFITM2	0.585399	-0.585399	4.14864	-1.55884	0.125362	0.999952	-4.42628	1069	VPREB3	-0.97526	0.97526	-0.904649	0.0719576	0.82593	-4.4888	1069	RP11-475I24.3	-1.21318	-0.6661	0.111613	0.998643	-4.42415	1069
KNTC1	0.51318	-0.51318	5.51356	1.20637e-05	0.000212457	2.75413	1070	MAGED1	0.270667	-0.270667	5.87247	0.00132294	0.0226838	-1.25565	1070	MMP19	0.472858	-0.472858	1.64563	-1.55826	0.125501	0.999952	-4.47717	1070	TNFAIP8L3	-0.382913	0.382913	-0.0958705	0.0720192	0.82593	-4.44236	1070	TRGC1	0.828372	0.860255	0.111621	0.998643	-4.29098	1070
SLC25A1	-0.488563	0.488563	6.97092	1.20744e-05	0.000212457	2.76025	1071	APOC4-APOC2	-0.928498	0.928498	5.31539	0.00132344	0.0226838	-1.25029	1071	ABHD5	-0.47201	0.47201	4.10229	1.55672	0.125865	0.999952	-4.41142	1071	CCKBR	-1.28761	1.28761	-3.34877	0.0720763	0.82593	-4.55715	1071	ZSCAN21	-0.297932	2.08722	0.111709	0.998643	-4.2852	1071
NPC1L1	-0.651443	0.651443	7.86287	1.21118e-05	0.000212773	2.77995	1072	SEMA6C	-1.12098	1.12098	5.12229	0.00132632	0.0227121	-1.25181	1072	RP5-1065J22.8	-0.365625	0.365625	0.627406	1.55666	0.12588	0.999952	-4.4954	1072	FAM156A	-0.221549	0.221549	5.53044	0.0720996	0.82593	-4.18065	1072	CNNM2	0.201874	5.23355	0.111803	0.998643	-4.30492	1072
PGM1	-0.358669	0.358669	6.32072	1.21149e-05	0.000212773	2.748	1073	BMP1	-0.5562	0.5562	4.66831	0.00133161	0.0227814	-1.24388	1073	MSTO1	0.349306	-0.349306	4.26841	-1.5561	0.126011	0.999952	-4.41909	1073	CRK	0.142436	-0.142436	6.08653	0.0721105	0.82593	-4.17691	1073	ENOX2	-0.281797	3.1283	0.111829	0.998643	-4.28314	1073
ECI2	-0.383411	0.383411	5.42526	1.22093e-05	0.000214232	2.74674	1074	AAK1	-0.292222	0.292222	6.91173	0.00133641	0.0228422	-1.25355	1074	SLC5A12	-1.99424	1.99424	1.12428	1.55589	0.126062	0.999952	-4.43035	1074	BLOC1S6	0.202131	-0.202131	4.9744	0.072123	0.82593	-4.18602	1074	PRRG4	0.491849	4.69759	0.111832	0.998643	-4.30217	1074
C11orf49	-0.337414	0.337414	4.53382	1.22225e-05	0.000214263	2.77763	1075	RP3-331H24.7	-0.697657	0.697657	0.343769	0.0013424	0.0229025	-1.04943	1075	SMAP2	0.350873	-0.350873	5.47382	-1.55555	0.126144	0.999952	-4.40585	1075	IDH3A	0.211323	-0.211323	6.13691	0.0721897	0.82593	-4.17735	1075	TM9SF4	-0.245086	6.10722	0.111924	0.998643	-4.30765	1075
UCK2	-0.268129	0.268129	5.70434	1.23678e-05	0.00021661	2.72828	1076	NAT10	0.202755	-0.202755	5.0385	0.00134357	0.0229025	-1.25515	1076	HLA-J	-0.793624	0.793624	0.404828	1.55541	0.126177	0.999952	-4.49651	1076	ANKRD13A	0.099294	-0.099294	5.59295	0.072246	0.82593	-4.17909	1076	AAAS	-0.20573	4.98905	0.111926	0.998643	-4.30109	1076
HERPUD1	0.37327	-0.37327	7.26202	1.24167e-05	0.000217264	2.741	1077	GOLIM4	-0.369925	0.369925	6.84023	0.00134429	0.0229025	-1.25991	1077	BRSK2	-0.601903	0.601903	-0.04099	1.55519	0.126228	0.999952	-4.51374	1077	ZNF195	0.180295	-0.180295	4.36923	0.0722694	0.82593	-4.20097	1077	RPA1	-0.272584	5.38061	0.111935	0.998643	-4.30344	1077
MSI2	0.458423	-0.458423	5.80762	1.24696e-05	0.000217986	2.71946	1078	EPHX2	-0.564116	0.564116	7.0388	0.00134493	0.0229025	-1.25395	1078	PI16	1.34939	-1.34939	-1.36398	-1.55457	0.126376	0.999952	-4.56643	1078	SPAST	0.188604	-0.188604	4.72166	0.0722933	0.82593	-4.19192	1078	COG7	-0.182632	4.48904	0.112092	0.998643	-4.29632	1078
AGPAT3	-0.382953	0.382953	7.569	1.2624e-05	0.000220482	2.73191	1079	SPATA5	0.2665	-0.2665	4.29968	0.00134777	0.0229295	-1.2274	1079	KCTD21	0.247002	-0.247002	3.38204	-1.55453	0.126386	0.999952	-4.43382	1079	MYD88	0.194362	-0.194362	6.24849	0.0723185	0.82593	-4.17839	1079	HDHD1	-0.279189	4.14873	0.112106	0.998643	-4.29205	1079
HELLPAR	0.718202	-0.718202	3.16255	1.26842e-05	0.000221327	2.82224	1080	C1R	0.315365	-0.315365	6.25462	0.00135031	0.0229506	-1.27446	1080	TUBA1A	0.342706	-0.342706	5.02842	-1.55452	0.126389	0.999952	-4.40865	1080	TMEM248	0.128254	-0.128254	7.03535	0.0723274	0.82593	-4.18346	1080	PPME1	-0.287012	4.53869	0.112284	0.998643	-4.29709	1080
ACSS1	-0.354941	0.354941	6.95115	1.27532e-05	0.000222325	2.70773	1081	LSAMP	0.854494	-0.854494	2.04358	0.00135151	0.0229506	-1.09394	1081	CASP7	0.434375	-0.434375	6.29964	-1.55432	0.126436	0.999952	-4.40313	1081	ZYG11B	0.192588	-0.192588	5.43332	0.0724558	0.82593	-4.18122	1081	B4GALNT1	0.660381	-0.261916	0.112315	0.998643	-4.34091	1081
DLGAP5	0.855916	-0.855916	2.80512	1.29073e-05	0.000224804	2.83103	1082	CIDEB	-0.532762	0.532762	7.56399	0.00135485	0.0229861	-1.24884	1082	NHSL1	-0.502263	0.502263	8.0967	1.55418	0.126469	0.999952	-4.41855	1082	CPAMD8	-0.29067	0.29067	1.28224	0.0724687	0.82593	-4.35139	1082	AC011747.3	0.588168	-0.816837	0.112315	0.998643	-4.37772	1082
HDAC5	-0.598595	0.598595	5.4129	1.32131e-05	0.000229766	2.67219	1083	CENPE	0.774033	-0.774033	3.62657	0.00135939	0.0230418	-1.18607	1083	C3orf80	0.681134	-0.681134	-0.571685	-1.55386	0.126546	0.999952	-4.5458	1083	SVIP	0.327797	-0.327797	4.05746	0.0724805	0.82593	-4.21016	1083	GKAP1	0.295221	1.95989	0.112325	0.998643	-4.28509	1083
ALDH3B1	-0.539787	0.539787	5.70624	1.32166e-05	0.000229766	2.66648	1084	HK2	0.784447	-0.784447	4.11432	0.00136281	0.0230785	-1.21421	1084	LIPT2	-0.443812	0.443812	1.45144	1.55288	0.12678	0.999952	-4.47015	1084	LYRM7	0.162424	-0.162424	4.80476	0.0724927	0.82593	-4.19128	1084	CS	-0.328986	7.3801	0.112371	0.998643	-4.30778	1084
ZFAND3	-0.273789	0.273789	6.31111	1.33112e-05	0.000231061	2.65782	1085	FP671120.2	-3.02332	3.02332	-2.26682	0.0013711	0.0231958	-1.19749	1085	FAM127A	0.410085	-0.410085	3.83587	-1.55275	0.12681	0.999952	-4.431	1085	AGXT	-0.442175	0.442175	0.412358	0.0727652	0.82593	-4.41231	1085	FKBP1A	-0.336901	6.75515	0.112397	0.998643	-4.31014	1085
IGHV4-59	0.735982	-0.735982	6.90124	1.3323e-05	0.000231061	2.66853	1086	SLC1A5	0.44848	-0.44848	5.04654	0.00137345	0.0231958	-1.27183	1086	PNPLA7	-0.72089	0.72089	3.88155	1.55208	0.126971	0.999952	-4.41297	1086	EFS	-0.371172	0.371172	2.17281	0.0728724	0.82593	-4.30474	1086	SERPINB6	-0.256595	7.65754	0.112543	0.998643	-4.30652	1086
AURKA	0.744985	-0.744985	3.4837	1.33278e-05	0.000231061	2.75383	1087	PLA2G12B	-0.481625	0.481625	3.85739	0.00137353	0.0231958	-1.23579	1087	SULT4A1	-0.31766	0.31766	4.05191	1.55103	0.127221	0.999952	-4.41665	1087	DCHS1	-0.332987	0.332987	5.55686	0.0728796	0.82593	-4.18515	1087	WBP11	-0.289849	5.20164	0.112626	0.998643	-4.30534	1087
TRAF4	-0.458987	0.458987	6.38119	1.33639e-05	0.000231473	2.655	1088	GTF2IP1	-0.341861	0.341861	6.58808	0.00138211	0.0233194	-1.28944	1088	AMFR	-0.472726	0.472726	7.11721	1.55099	0.127232	0.999952	-4.41126	1088	SLC4A7	0.496611	-0.496611	8.67974	0.0728878	0.82593	-4.21705	1088	CTD-3222D19.4	-0.462442	1.81186	0.112628	0.998643	-4.29528	1088
VPS37D	-0.892329	0.892329	0.968431	1.33793e-05	0.000231526	2.95005	1089	PTTG1	0.631642	-0.631642	3.67919	0.00138388	0.0233277	-1.20946	1089	NMI	0.439192	-0.439192	4.20349	-1.55055	0.127337	0.999952	-4.42629	1089	AGBL3	0.2399	-0.2399	0.552417	0.072904	0.82593	-4.38328	1089	ARSG	0.358138	2.68992	0.112674	0.998643	-4.28718	1089
RP11-79H23.3	1.10021	-1.10021	2.11443	1.33966e-05	0.000231615	2.84986	1090	TSC22D1	-0.326367	0.326367	7.10787	0.00139634	0.0235162	-1.28973	1090	SNX25	0.287258	-0.287258	3.14569	-1.54985	0.127506	0.999952	-4.44153	1090	RP11-345J18.2	-0.24621	0.24621	0.236894	0.0729398	0.82593	-4.41075	1090	GATA3	0.534189	1.90202	0.112847	0.998643	-4.28733	1090
SPHK1	-0.964309	0.964309	2.21897	1.35018e-05	0.000233219	2.84663	1091	CUX1	-0.261438	0.261438	7.08625	0.00139934	0.023545	-1.29237	1091	NCAPH	0.556323	-0.556323	3.36498	-1.54949	0.127593	0.999952	-4.44436	1091	RP11-727A23.5	0.259963	-0.259963	3.07429	0.073204	0.82593	-4.24949	1091	EID2	0.344548	2.25384	0.112852	0.998643	-4.2868	1091
WSCD1	-0.727396	0.727396	3.42019	1.35898e-05	0.000234524	2.74839	1092	NSMF	-0.679728	0.679728	5.98391	0.00140074	0.0235471	-1.30573	1092	FDXACB1	0.439172	-0.439172	1.30326	-1.54902	0.127704	0.999952	-4.48743	1092	FAM89A	-0.411036	0.411036	-0.243653	0.073291	0.82593	-4.45455	1092	CCRL2	-0.491556	3.20726	0.113258	0.998643	-4.28938	1092
PHTF1	0.262846	-0.262846	3.41032	1.36078e-05	0.00023462	2.74035	1093	KLHDC7B	0.61064	-0.61064	0.520431	0.00140209	0.0235482	-1.08598	1093	AURKB	0.537714	-0.537714	3.78147	-1.54627	0.128366	0.999952	-4.43762	1093	HAND2	-0.422318	0.422318	-0.0149495	0.0733528	0.82593	-4.44039	1093	RP11-203J24.9	1.50025	-0.770058	0.113396	0.998643	-4.3576	1093
SEMA5A	-0.539646	0.539646	6.34295	1.36481e-05	0.000235099	2.63476	1094	CAMK1D	0.221253	-0.221253	4.91979	0.00140812	0.0236217	-1.29421	1094	CCDC103	-1.45847	1.45847	-2.2628	1.54607	0.128414	0.999952	-4.55262	1094	DEK	0.177468	-0.177468	6.06763	0.073381	0.82593	-4.18293	1094	ZNF3	-0.252514	5.34064	0.113645	0.998643	-4.31242	1094
GGT5	-0.594518	0.594518	5.08708	1.37604e-05	0.000236618	2.64189	1095	ROBO1	0.423835	-0.423835	5.1194	0.00140904	0.0236217	-1.29745	1095	CSRP2	0.476929	-0.476929	1.96517	-1.54541	0.128574	0.999952	-4.47407	1095	GSTM3	0.372824	-0.372824	4.19565	0.0734102	0.82593	-4.20965	1095	RP11-403B2.7	-0.962678	-0.21833	0.113689	0.998643	-4.42786	1095
OGG1	-0.288883	0.288883	5.31177	1.37614e-05	0.000236618	2.63367	1096	SLCO4C1	-1.03468	1.03468	0.801445	0.00141359	0.0236763	-1.10922	1096	PSMB9	0.568043	-0.568043	6.31107	-1.54541	0.128575	0.999952	-4.4082	1096	ATP2A2	0.141821	-0.141821	8.30982	0.0734939	0.82593	-4.20893	1096	IGLC2	-0.668042	8.46599	0.1138	0.998643	-4.30956	1096
AFF3	-0.462644	0.462644	3.62673	1.40097e-05	0.000240668	2.70121	1097	SETD7	0.452035	-0.452035	5.39066	0.00142419	0.0238322	-1.31498	1097	MOCS1	-0.535336	0.535336	5.30441	1.5453	0.1286	0.999952	-4.40766	1097	S1PR2	-0.235264	0.235264	2.90223	0.0734963	0.82593	-4.26606	1097	RP11-12J10.4	0.660773	-1.29072	0.113837	0.998643	-4.39871	1097
NRDE2	-0.242956	0.242956	5.71797	1.41923e-05	0.000243362	2.59688	1098	FAM46A	-0.383027	0.383027	5.93573	0.00142625	0.0238449	-1.32455	1098	SCAMP5	-0.933884	0.933884	5.67955	1.54521	0.128621	0.999952	-4.40892	1098	CCDC8	-0.387073	0.387073	1.21875	0.0735009	0.82593	-4.36332	1098	MCM6	-0.268005	5.09722	0.113849	0.998643	-4.30972	1098
IGHV2-26	0.967606	-0.967606	3.11975	1.41923e-05	0.000243362	2.71779	1099	THRB	-0.875094	0.875094	3.28404	0.00143086	0.0239001	-1.25088	1099	ZFAND2A	-0.524807	0.524807	3.08946	1.54504	0.128664	0.999952	-4.43627	1099	TRIM34	0.224932	-0.224932	2.99738	0.0735546	0.82593	-4.25321	1099	NIPSNAP1	-0.278466	5.85201	0.113877	0.998643	-4.3168	1099
SLC47A1	0.572561	-0.572561	0.723616	1.42244e-05	0.000243689	2.89834	1100	WARS	0.725657	-0.725657	6.44868	0.00143598	0.0239571	-1.32977	1100	AC009133.22	-0.999005	0.999005	2.76915	1.545	0.128673	0.999952	-4.43115	1100	FGD5-AS1	0.140402	-0.140402	6.95174	0.0735939	0.82593	-4.1886	1100	RAB30-AS1	-0.331142	3.30518	0.113909	0.998643	-4.29283	1100
GPR108	-0.321858	0.321858	5.46788	1.42653e-05	0.000244169	2.59664	1101	SLC25A28	0.27839	-0.27839	4.47655	0.00143688	0.0239571	-1.29259	1101	UGT1A6	-0.730682	0.730682	3.19404	1.54496	0.128682	0.999952	-4.42253	1101	SCP2	0.248306	-0.248306	7.76641	0.0736188	0.82593	-4.2004	1101	IPO5P1	0.387768	3.01051	0.113959	0.998643	-4.29463	1101
ABCB1	-0.673335	0.673335	5.64172	1.42831e-05	0.000244251	2.59557	1102	PGD	-0.286986	0.286986	6.78165	0.00143862	0.0239643	-1.32318	1102	DIRAS1	0.656584	-0.656584	1.24368	-1.54474	0.128735	0.999952	-4.49191	1102	PSMD11	0.177251	-0.177251	5.93656	0.0736815	0.82593	-4.18445	1102	DNAJB1	-0.266983	6.02535	0.114063	0.998643	-4.31862	1102
FAM81A	0.805269	-0.805269	0.619317	1.43207e-05	0.000244673	2.89963	1103	BUB1	0.774108	-0.774108	3.72844	0.00144006	0.0239666	-1.24459	1103	IHH	-0.733489	0.733489	4.03612	1.54409	0.128892	0.999952	-4.41626	1103	PPP2R1B	0.221605	-0.221605	5.69892	0.0737477	0.82593	-4.18538	1103	C21orf59	-0.231796	3.5464	0.114186	0.998643	-4.29646	1103
MDM2	0.219332	-0.219332	6.44162	1.43803e-05	0.000245298	2.58559	1104	CCDC113	0.581536	-0.581536	0.205059	0.00144165	0.0239686	-1.11758	1104	RNU2-1	-2.48944	2.48944	-3.85478	1.54365	0.129	0.999952	-4.56828	1104	ZNF664	0.268503	-0.268503	7.50203	0.0737514	0.82593	-4.19689	1104	FAM32A	-0.297881	5.57757	0.114481	0.998643	-4.31826	1104
RP11-627G23.1	-0.740955	0.740955	3.93168	1.43833e-05	0.000245298	2.66063	1105	PDZD7	-0.981719	0.981719	3.66635	0.00144279	0.0239686	-1.28107	1105	ZHX3	-0.339716	0.339716	5.983	1.54346	0.129046	0.999952	-4.40889	1105	RASGRP2	-0.539205	0.539205	3.08933	0.0737594	0.82593	-4.26305	1105	GPAT2	0.810063	0.47803	0.114667	0.998643	-4.31981	1105
RAD51AP1	0.701323	-0.701323	2.0059	1.44308e-05	0.000245669	2.78448	1106	PTMA	0.336892	-0.336892	8.78272	0.00146016	0.0242352	-1.28991	1106	CBS	1.65912	-1.65912	0.972268	-1.54342	0.129056	0.999952	-4.52838	1106	LILRA1	-0.417374	0.417374	-0.621911	0.0737647	0.82593	-4.47252	1106	PSEN1	-0.422462	6.94859	0.114724	0.998643	-4.32171	1106
DHDH	-1.01705	1.01705	3.44008	1.44391e-05	0.000245669	2.69443	1107	LPCAT1	0.377068	-0.377068	4.55454	0.00146585	0.0242955	-1.31191	1107	CYBRD1	-0.762907	0.762907	7.70157	1.54266	0.12924	0.999952	-4.42448	1107	STAG3L1	-0.406754	0.406754	2.68282	0.0737918	0.82593	-4.28055	1107	MIAT_exon5_3	-1.96708	-0.906834	0.114752	0.998643	-4.4823	1107
FGFR3	-0.651424	0.651424	5.76115	1.44468e-05	0.000245669	2.58165	1108	TNFRSF11A	-0.298296	0.298296	7.25307	0.00146663	0.0242955	-1.33108	1108	GATSL2	-0.607061	0.607061	2.5977	1.54132	0.129566	0.999952	-4.43942	1108	SLC25A24	0.257314	-0.257314	6.37627	0.0738433	0.82593	-4.18611	1108	RBM4	-0.317943	5.94685	0.115	0.998643	-4.32247	1108
CLC	1.2121	-1.2121	0.897177	1.44572e-05	0.000245669	2.87349	1109	UGCG	-0.374574	0.374574	6.52314	0.00146776	0.0242955	-1.34508	1109	PRDX5	-0.552074	0.552074	5.94109	1.541	0.129643	0.999952	-4.41011	1109	CIRBP	-0.239453	0.239453	7.55325	0.073905	0.82593	-4.19528	1109	BTRC	-0.448135	4.29919	0.115005	0.998643	-4.30643	1109
TK2	-0.238031	0.238031	4.65219	1.46259e-05	0.000248311	2.59976	1110	C17orf78	-0.825335	0.825335	6.65507	0.00146979	0.0243072	-1.33989	1110	RP11-255H23.2	-0.962734	0.962734	0.690328	1.54026	0.129823	0.999952	-4.47978	1110	WASH2P	-0.259496	0.259496	4.55147	0.0739357	0.82593	-4.20873	1110	MT-CO1	-1.13852	13.4288	0.115029	0.998643	-4.29703	1110
PALM3	-1.05974	1.05974	0.52606	1.46621e-05	0.000248701	2.89334	1111	TUNAR	1.58443	-1.58443	-2.31738	0.0014753	0.0243693	-1.69934	1111	DKC1	0.346245	-0.346245	4.66174	-1.54009	0.129864	0.999952	-4.4207	1111	FP236383.4	0.888698	-0.888698	-5.00196	0.0739823	0.82593	-4.5638	1111	EMILIN2	0.457046	3.25521	0.11503	0.998643	-4.30156	1111
FBXO44	-0.616338	0.616338	4.09972	1.47858e-05	0.000250574	2.62253	1112	SMPDL3A	-0.674883	0.674883	4.48262	0.00147671	0.0243693	-1.33186	1112	LDLR	0.589308	-0.589308	6.86387	-1.54009	0.129865	0.999952	-4.41096	1112	SH3TC1	-0.458696	0.458696	3.92393	0.0741143	0.82593	-4.23226	1112	ZNF485	-0.710492	0.833986	0.115226	0.998643	-4.35468	1112
SORD2P	-1.13446	1.13446	2.92047	1.48125e-05	0.000250802	2.70968	1113	SMPD1	-0.366396	0.366396	5.18554	0.00147753	0.0243693	-1.35056	1113	CHAC1	0.572573	-0.572573	1.26661	-1.53993	0.129904	0.999952	-4.50379	1113	DDX3X	0.251844	-0.251844	7.62475	0.0741488	0.82593	-4.1999	1113	LRRC29	0.461178	1.63089	0.115474	0.998643	-4.29926	1113
CHPF	-0.71721	0.71721	6.52561	1.48705e-05	0.000251317	2.55513	1114	IGHV1-69	1.58078	-1.58078	3.64833	0.00147981	0.0243849	-1.24173	1114	TM4SF5	-0.988193	0.988193	5.87826	1.5397	0.129959	0.999952	-4.41238	1114	MAX	0.141639	-0.141639	6.25657	0.0741782	0.82593	-4.18721	1114	REXO2	-0.37498	3.1738	0.115554	0.998643	-4.29947	1114
GEN1	0.484164	-0.484164	4.57862	1.48778e-05	0.000251317	2.58422	1115	ACRBP	-0.424465	0.424465	1.99276	0.00149741	0.0246325	-1.21076	1115	KCNMB4	-0.477156	0.477156	1.25879	1.53966	0.129969	0.999952	-4.47344	1115	RP11-6O2.4	0.349318	-0.349318	1.14222	0.0742525	0.82593	-4.34882	1115	PARD6G	0.490036	2.09265	0.115663	0.998643	-4.29881	1115
MPST	-0.59703	0.59703	7.39194	1.4883e-05	0.000251317	2.57011	1116	ABCC6P2	-0.329793	0.329793	2.34332	0.00149751	0.0246325	-1.2285	1116	PTPRB	0.44958	-0.44958	5.71841	-1.53958	0.129988	0.999952	-4.41119	1116	GLOD4	0.163321	-0.163321	5.67609	0.0743272	0.82593	-4.18853	1116	FAT1	-0.392792	9.94647	0.115681	0.998643	-4.30586	1116
ULK3	-0.460102	0.460102	5.9247	1.48992e-05	0.000251366	2.55001	1117	ABCA8	-0.52801	0.52801	4.05083	0.00151212	0.0248506	-1.3359	1117	CLSPN	0.541198	-0.541198	3.09899	-1.53906	0.130114	0.999952	-4.45502	1117	RP11-715J22.6	-0.319024	0.319024	0.851071	0.0743732	0.82593	-4.38332	1117	EFNB2	-0.308797	5.84691	0.115716	0.998643	-4.32593	1117
SLAMF6	0.615445	-0.615445	2.09707	1.50525e-05	0.00025366	2.73775	1118	RNF121	-0.336136	0.336136	5.06181	0.0015329	0.0251695	-1.38111	1118	FAM64A	0.620065	-0.620065	1.08355	-1.53902	0.130125	0.999952	-4.51424	1118	AFAP1-AS1	-0.830766	0.830766	-1.1863	0.0744357	0.82593	-4.49772	1118	ZWINT	-0.292022	3.64874	0.115736	0.998643	-4.30408	1118
DERL3	0.603502	-0.603502	5.96636	1.50712e-05	0.00025366	2.53932	1119	CTB-131B5.2	-0.40551	0.40551	3.0678	0.00153699	0.0252117	-1.29638	1119	CCR7	-1.20928	1.20928	0.540764	1.53895	0.130142	0.999952	-4.49727	1119	N4BP1	0.0948197	-0.0948197	5.96672	0.0745692	0.82593	-4.18854	1119	ERRFI1	-0.732943	5.34754	0.115757	0.998643	-4.31954	1119
VTN	-0.622166	0.622166	1.59581	1.50756e-05	0.00025366	2.78941	1120	GLCCI1	0.438197	-0.438197	5.02742	0.00153822	0.0252117	-1.37418	1120	GRB10	-0.505456	0.505456	5.16747	1.53894	0.130145	0.999952	-4.41089	1120	NARS	0.198014	-0.198014	6.63246	0.0745716	0.82593	-4.19073	1120	KLHL42	0.164442	5.0513	0.115901	0.998643	-4.32375	1120
HDHD3	-0.413376	0.413376	6.68529	1.50942e-05	0.000253746	2.54225	1121	TNIP3	0.963633	-0.963633	0.242563	0.00154716	0.0253356	-1.18269	1121	AAAS	0.258151	-0.258151	5.10528	-1.53872	0.130198	0.999952	-4.41539	1121	TRNAU1AP	0.126342	-0.126342	3.3789	0.0746918	0.82593	-4.24366	1121	ACAD11	-0.465417	6.22985	0.115906	0.998643	-4.32783	1121
RP11-81H14.2	0.641412	-0.641412	0.174741	1.52235e-05	0.000255692	2.86595	1122	INPP4A	0.244887	-0.244887	5.95562	0.00154941	0.0253498	-1.40053	1122	DIAPH3	0.489487	-0.489487	3.84973	-1.53853	0.130244	0.999952	-4.43572	1122	CYB5R1	-0.151562	0.151562	3.86007	0.0748604	0.82593	-4.23277	1122	RP11-205M5.3	0.854649	-0.412008	0.11591	0.998643	-4.33628	1122
MESDC2	0.165631	-0.165631	5.26475	1.5261e-05	0.000256093	2.53467	1123	TUBAL3	-0.506524	0.506524	4.55595	0.00155376	0.0253983	-1.3787	1123	NOC4L	0.530381	-0.530381	3.60386	-1.53795	0.130386	0.999952	-4.44157	1123	FBXO38	0.220208	-0.220208	4.98271	0.0749058	0.82593	-4.19881	1123	CTD-2651B20.6	1.15884	-1.70831	0.115948	0.998643	-4.39888	1123
CAP2P1	-0.473513	0.473513	2.31629	1.53313e-05	0.000256819	2.71344	1124	RPS3AP39	-0.672058	0.672058	1.00433	0.00156462	0.0255457	-1.20325	1124	ZFAND5	-0.185018	0.185018	6.45608	1.5379	0.130399	0.999952	-4.41237	1124	KIAA1468	0.170999	-0.170999	5.65716	0.0749248	0.82593	-4.19121	1124	XCL2	-1.34759	-1.22856	0.115989	0.998643	-4.47006	1124
CEACAM18	-0.862572	0.862572	2.30302	1.5345e-05	0.000256819	2.71786	1125	RP11-325F22.2	0.643538	-0.643538	0.0758444	0.00156567	0.0255457	-1.1952	1125	HECA	-0.273884	0.273884	6.45688	1.53736	0.130531	0.999952	-4.41292	1125	RP11-166P13.3	-0.368965	0.368965	-0.0807723	0.0749821	0.82593	-4.44288	1125	ATF7IP2	0.282945	3.85845	0.116048	0.998643	-4.31163	1125
DAPK1	-0.316904	0.316904	5.93768	1.53451e-05	0.000256819	2.52125	1126	ABCG8	-0.832633	0.832633	5.22154	0.00156769	0.0255457	-1.40501	1126	TTN	0.574109	-0.574109	5.7039	-1.53693	0.130635	0.999952	-4.41284	1126	PPP1CB	0.315277	-0.315277	7.82818	0.0749944	0.82593	-4.20783	1126	KCNH3	0.962777	-1.50693	0.116256	0.998643	-4.39407	1126
NETO2	0.747645	-0.747645	1.11833	1.53879e-05	0.000257274	2.79539	1127	TNIK	-0.284579	0.284579	7.01744	0.00156834	0.0255457	-1.39718	1127	RP11-532F6.3	0.805572	-0.805572	0.83451	-1.53634	0.130779	0.999952	-4.51781	1127	ZNF765	0.126797	-0.126797	4.36556	0.0750383	0.82593	-4.21359	1127	C16orf62	-0.20274	5.39296	0.116289	0.998643	-4.32636	1127
NLRP14	0.79129	-0.79129	-0.397456	1.53996e-05	0.000257274	2.86606	1128	NOP56	0.290946	-0.290946	5.36357	0.00157869	0.0256915	-1.40989	1128	LINC00630	0.285283	-0.285283	2.12153	-1.5363	0.130789	0.999952	-4.46912	1128	CFB	0.279985	-0.279985	6.57172	0.075089	0.82593	-4.19369	1128	ODF2	-0.27334	4.19303	0.116329	0.998643	-4.31239	1128
CNNM3	-0.490757	0.490757	6.03047	1.5458e-05	0.000258021	2.51475	1129	CA9	0.816459	-0.816459	4.6947	0.00158179	0.0257191	-1.37688	1129	CAPN12	0.753257	-0.753257	2.50944	-1.53554	0.130976	0.999952	-4.46885	1129	ATG16L1	0.127954	-0.127954	5.26868	0.0751315	0.82593	-4.19577	1129	MOCS3	0.192981	3.12137	0.116331	0.998643	-4.3056	1129
TRAF5	0.390486	-0.390486	4.2699	1.55346e-05	0.000259071	2.55942	1130	NDN	-0.546061	0.546061	3.16441	0.00158382	0.0257294	-1.32971	1130	BCORP1	-0.886682	0.886682	-3.03659	1.53541	0.131007	0.999952	-4.55427	1130	ASIC1	-0.286084	0.286084	1.17551	0.0751384	0.82593	-4.36678	1130	C2	0.416919	5.13889	0.116413	0.998643	-4.32656	1130
LINC00313	-1.19355	1.19355	-1.75776	1.55642e-05	0.000259192	2.73652	1131	MPZL3	-0.384612	0.384612	3.675	0.00159064	0.0258173	-1.35768	1131	AC024560.2	-1.01872	1.01872	-1.2908	1.53474	0.131171	0.999952	-4.53657	1131	HIATL1	0.144857	-0.144857	5.27658	0.0751556	0.82593	-4.19584	1131	LINC01559	-1.2827	0.645055	0.116554	0.998643	-4.35705	1131
CHI3L1	2.21301	-2.21301	-2.52038	1.55806e-05	0.000259192	2.64762	1132	ALS2CL	-0.693793	0.693793	5.47993	0.00160028	0.0259422	-1.42787	1132	IGKV3-11	0.909299	-0.909299	8.68693	-1.53471	0.131181	0.999952	-4.42399	1132	MAPK1IP1L	0.21772	-0.21772	6.36484	0.0752447	0.82593	-4.1924	1132	SUZ12P1	0.278055	3.71202	0.116575	0.998643	-4.31265	1132
ALS2CL	-0.679612	0.679612	5.71497	1.55832e-05	0.000259192	2.51033	1133	KIF11	0.711077	-0.711077	4.29411	0.00160213	0.0259422	-1.37305	1133	SRPX2	0.452897	-0.452897	1.62627	-1.53453	0.131223	0.999952	-4.48636	1133	GLI2	-0.337933	0.337933	2.7122	0.0756169	0.82593	-4.28706	1133	SPRED2	-0.369376	5.41952	0.116607	0.998643	-4.3268	1133
TMEM150B	-0.602912	0.602912	4.93602	1.5645e-05	0.000259991	2.52631	1134	CCDC129	-0.800674	0.800674	0.711706	0.00160257	0.0259422	-1.2124	1134	CMKLR1	0.423521	-0.423521	3.8485	-1.53401	0.131351	0.999952	-4.4333	1134	USP46-AS1	0.219014	-0.219014	1.04487	0.0758053	0.82593	-4.36014	1134	RNF223	-1.17747	-1.72094	0.116617	0.998643	-4.48165	1134
MLKL	0.2996	-0.2996	4.17643	1.56778e-05	0.000260221	2.55611	1135	RUNX2	0.48441	-0.48441	4.4288	0.00160535	0.0259642	-1.38778	1135	LAMB2	-0.736185	0.736185	6.32201	1.534	0.131354	0.999952	-4.41648	1135	DLG4	-0.2458	0.2458	3.00769	0.0758649	0.82593	-4.27085	1135	APCDD1	-0.427215	2.10335	0.116653	0.998643	-4.30535	1135
SLC2A5	-0.802016	0.802016	8.03448	1.56864e-05	0.000260221	2.53968	1136	UBE2R2	-0.185395	0.185395	6.14743	0.00160977	0.0259887	-1.43428	1136	PTPRS	0.471583	-0.471583	5.63553	-1.53372	0.131422	0.999952	-4.41413	1136	F8A1	-0.385951	0.385951	4.15709	0.075868	0.82593	-4.23072	1136	PRKAR2B	0.389221	3.08526	0.116667	0.998643	-4.30795	1136
NEU1	-0.437647	0.437647	5.71049	1.57287e-05	0.000260693	2.49999	1137	RHBDL1	-0.789345	0.789345	1.34851	0.00161085	0.0259887	-1.24655	1137	RRAGB	-0.28785	0.28785	2.62964	1.53312	0.13157	0.999952	-4.44956	1137	NME4	-0.343361	0.343361	3.70003	0.075916	0.82593	-4.24595	1137	PEF1	-0.327041	5.02742	0.116696	0.998643	-4.32366	1137
CTB-113I20.2	-0.680583	0.680583	-0.00459437	1.57525e-05	0.000260858	2.84375	1138	GRAMD1C	-0.5152	0.5152	4.32013	0.00161111	0.0259887	-1.40274	1138	DOCK2	0.361214	-0.361214	5.70459	-1.53304	0.13159	0.999952	-4.41452	1138	MME	0.395468	-0.395468	9.83206	0.0761016	0.82593	-4.25633	1138	ZNF418	-0.269706	2.67473	0.116887	0.998643	-4.30376	1138
POLE3	0.334321	-0.334321	4.52926	1.58988e-05	0.000263048	2.52381	1139	PSMC3IP	0.419452	-0.419452	0.821294	0.00161753	0.0260694	-1.20852	1139	CCL5	0.577506	-0.577506	5.93043	-1.53282	0.131645	0.999952	-4.4148	1139	FBXO34	0.16692	-0.16692	5.12266	0.0761523	0.82593	-4.20259	1139	TRIM4	0.249231	5.20754	0.116973	0.998643	-4.33086	1139
GLMP	-0.446053	0.446053	5.23637	1.59138e-05	0.000263066	2.4992	1140	LINC00319	-1.15622	1.15622	-0.214563	0.00161935	0.0260758	-1.207	1140	AC009403.2	-0.337552	0.337552	1.81411	1.53208	0.131826	0.999952	-4.46886	1140	AC074289.1	-0.302288	0.302288	0.632683	0.0761526	0.82593	-4.40387	1140	PDHA1	-0.23786	6.10397	0.117031	0.998643	-4.33361	1140
EXO1	0.724782	-0.724782	2.21371	1.60426e-05	0.000264963	2.66982	1141	PPIP5K1	-0.276844	0.276844	6.90089	0.00162149	0.0260873	-1.42978	1141	DLG5-AS1	-0.953486	0.953486	-2.03154	1.53198	0.131851	0.999952	-4.55477	1141	WDR6	-0.222143	0.222143	6.93244	0.0761919	0.82593	-4.19907	1141	ACSS2	-0.234691	7.69786	0.117085	0.998643	-4.32855	1141
STK3	0.430004	-0.430004	3.52119	1.61852e-05	0.000267084	2.56743	1142	GULP1	-0.458641	0.458641	4.01289	0.00162994	0.0262004	-1.39892	1142	SOCS3	0.72731	-0.72731	3.27454	-1.53175	0.131908	0.999952	-4.45394	1142	MT-ND4	0.737487	-0.737487	11.5022	0.0762055	0.82593	-4.29736	1142	PRKCH	0.451207	5.1084	0.117187	0.998643	-4.33188	1142
SRFBP1	0.482509	-0.482509	3.01226	1.65418e-05	0.00027273	2.58219	1143	DPP4	-0.71787	0.71787	7.37645	0.00163537	0.0262647	-1.42269	1143	NAT8B	-0.971483	0.971483	3.06882	1.53113	0.132061	0.999952	-4.43031	1143	TSPYL1	0.166194	-0.166194	6.79962	0.07622	0.82593	-4.19931	1143	MSMO1	-0.819292	5.46288	0.117338	0.998643	-4.32712	1143
ZNF252P-AS1	-0.336445	0.336445	2.02145	1.6574e-05	0.000273022	2.65964	1144	ECHDC2	-0.559542	0.559542	6.76817	0.00164206	0.0263372	-1.44071	1144	SPRED3	-0.917547	0.917547	2.04599	1.53092	0.132112	0.999952	-4.45279	1144	SCN1B	-0.338366	0.338366	0.495627	0.0763057	0.82593	-4.41585	1144	RP3-512B11.3	-0.990714	-0.967085	0.117369	0.998643	-4.45482	1144
TMSB15B	0.484626	-0.484626	0.389557	1.66312e-05	0.000273725	2.77451	1145	PURA	-0.283047	0.283047	6.66122	0.00164276	0.0263372	-1.44589	1145	CTPS1	0.356774	-0.356774	4.05687	-1.53057	0.132199	0.999952	-4.4356	1145	NEIL1	-0.235471	0.235471	4.59724	0.076418	0.82593	-4.21787	1145	P2RY1	0.299025	4.24255	0.1175	0.998643	-4.32456	1145
ANGPTL4	-0.986912	0.986912	3.73101	1.66603e-05	0.000273964	2.53813	1146	FRG1B	-0.51219	0.51219	2.23559	0.00165762	0.0265523	-1.3186	1146	SLC28A2	-1.52183	1.52183	7.1035	1.53027	0.132274	0.999952	-4.43046	1146	BOC	-0.249239	0.249239	3.06398	0.0764342	0.82593	-4.2715	1146	RP11-490G8.1	-1.17631	-4.94971	0.117541	0.998643	-4.52617	1146
FEN1	0.504832	-0.504832	4.1568	1.66908e-05	0.000274226	2.49695	1147	KPNB1	0.202039	-0.202039	7.51493	0.0016624	0.0265998	-1.44385	1147	ALDH1A3	-0.510081	0.510081	4.79332	1.53005	0.132327	0.999952	-4.41586	1147	BMP4	-0.229093	0.229093	3.80412	0.0764511	0.82593	-4.24376	1147	COPA	-0.242013	7.88854	0.117775	0.998643	-4.33085	1147
ACVR2A	-0.368432	0.368432	5.26327	1.67947e-05	0.000275694	2.44577	1148	UBFD1	0.194876	-0.194876	5.08738	0.00166348	0.0265998	-1.45116	1148	RP11-286N22.14	-0.66109	0.66109	-0.534652	1.52989	0.132368	0.999952	-4.53128	1148	INIP	0.170618	-0.170618	4.75778	0.0764529	0.82593	-4.21041	1148	OSBPL11	-0.588755	3.96674	0.117842	0.998643	-4.31422	1148
FUT6	-0.39282	0.39282	5.78212	1.70467e-05	0.00027948	2.42212	1149	FAT1	-0.335649	0.335649	9.97798	0.00166776	0.026645	-1.35682	1149	RP13-122B23.8	-0.573508	0.573508	1.61307	1.5295	0.132463	0.999952	-4.47058	1149	STK17A	0.196852	-0.196852	4.58322	0.0764586	0.82593	-4.2124	1149	PLXDC1	0.35367	3.76499	0.117887	0.998643	-4.32029	1149
ZNF275	0.335014	-0.335014	4.96761	1.7055e-05	0.00027948	2.43804	1150	NPNT	-0.476043	0.476043	7.44263	0.00167585	0.0267408	-1.44589	1150	IL2RA	0.914355	-0.914355	1.90651	-1.52899	0.13259	0.999952	-4.49852	1150	HPGD	0.47336	-0.47336	7.46691	0.0765686	0.82593	-4.21032	1150	OR2A20P	2.03353	-0.604191	0.117898	0.998643	-4.33392	1150
MKLN1-AS	-0.526485	0.526485	1.95812	1.72811e-05	0.000282939	2.62787	1151	GGN	-0.888589	0.888589	3.11053	0.00167717	0.0267408	-1.38544	1151	TTC36	-1.05412	1.05412	2.66637	1.52889	0.132615	0.999952	-4.43881	1151	CSNK1G1	0.156574	-0.156574	4.98512	0.076594	0.82593	-4.20646	1151	RPL29P11	-2.10858	-4.08748	0.118096	0.998643	-4.5206	1151
SNX12	-0.279066	0.279066	5.59449	1.73101e-05	0.000283167	2.40951	1152	DOCK2	0.342118	-0.342118	5.59515	0.00167813	0.0267408	-1.46931	1152	SETD9	-0.887852	0.887852	1.4798	1.52764	0.132923	0.999952	-4.46544	1152	AL928768.3	-0.516791	0.516791	1.86759	0.0766283	0.82593	-4.34066	1152	CEACAM5	-0.767836	5.43808	0.11818	0.998643	-4.33292	1152
TMED4	-0.274042	0.274042	7.41279	1.7335e-05	0.000283278	2.42544	1153	ASPM	0.731809	-0.731809	5.25026	0.00167962	0.0267413	-1.45649	1153	SYT2	-0.666047	0.666047	-0.19241	1.52758	0.132938	0.999952	-4.51659	1153	RP11-390P2.4	-0.304608	0.304608	-0.346372	0.0766304	0.82593	-4.46099	1153	TRIM17	0.661263	-0.565616	0.118267	0.998643	-4.3675	1153
PDLIM2	-0.629525	0.629525	6.26845	1.7347e-05	0.000283278	2.40595	1154	TMSB15B	0.354695	-0.354695	0.520457	0.00168279	0.0267686	-1.23845	1154	EPB41L4A-AS1	-0.41274	0.41274	3.02545	1.52608	0.133313	0.999952	-4.44352	1154	PIGR	0.178511	-0.178511	13.862	0.0767549	0.82593	-4.35236	1154	FAM177B	-0.742688	2.05104	0.118294	0.998643	-4.31447	1154
SSPO	-0.831005	0.831005	3.06905	1.74051e-05	0.000283982	2.53988	1155	CTH	-0.58327	0.58327	3.1344	0.00168799	0.0268168	-1.38544	1155	NCS1	0.529664	-0.529664	2.24751	-1.5258	0.133382	0.999952	-4.47163	1155	CECR2	-0.277377	0.277377	1.47635	0.076766	0.82593	-4.3512	1155	ZFP28	-0.494923	1.69294	0.118331	0.998643	-4.31908	1155
GRID1	-0.645503	0.645503	1.13689	1.74787e-05	0.00028491	2.68493	1156	TRPV3	-0.912938	0.912938	4.37462	0.0016909	0.0268168	-1.45317	1156	NELL2	-0.863956	0.863956	4.25401	1.52572	0.133402	0.999952	-4.41946	1156	CXorf23	0.315603	-0.315603	3.66642	0.0767723	0.82593	-4.2398	1156	CDCP1	-0.336881	6.79978	0.118358	0.998643	-4.33994	1156
RP11-142E9.1	0.42332	-0.42332	2.03036	1.74922e-05	0.00028491	2.60172	1157	CMBL	-0.409974	0.409974	7.34258	0.00169207	0.0268168	-1.45827	1157	PRPH2	-0.428655	0.428655	0.445819	1.52569	0.133408	0.999952	-4.50555	1157	RP11-230C9.2	0.287663	-0.287663	-0.173581	0.0768066	0.82593	-4.43499	1157	RGS18	0.781754	0.609142	0.118395	0.998643	-4.32333	1157
EEPD1	-0.609816	0.609816	5.28738	1.76365e-05	0.000287012	2.40053	1158	AKR1C2	-0.661144	0.661144	3.23901	0.00169262	0.0268168	-1.39563	1158	FAM114A1	0.288474	-0.288474	5.63575	-1.52566	0.133416	0.999952	-4.41792	1158	PIP4K2C	0.202102	-0.202102	4.89395	0.0768556	0.82593	-4.20943	1158	FAM129C	1.57549	-0.0643818	0.118471	0.998643	-4.32977	1158
MAPKBP1	-0.521614	0.521614	6.27258	1.76549e-05	0.000287063	2.38855	1159	APOL2	0.339947	-0.339947	5.98265	0.00169321	0.0268168	-1.48	1159	RNF121	-0.361371	0.361371	4.99785	1.52547	0.133464	0.999952	-4.41878	1159	FLJ20021	-0.384648	0.384648	1.11915	0.0768785	0.82593	-4.37315	1159	RP11-640L9.2	-0.531264	1.73527	0.118682	0.998643	-4.31662	1159
TICRR	0.434279	-0.434279	4.08249	1.77825e-05	0.000288889	2.44077	1160	TMEM176A	-0.491738	0.491738	5.93255	0.00169551	0.0268168	-1.48097	1160	RGS1	1.56898	-1.56898	1.41455	-1.52527	0.133513	0.999952	-4.51831	1160	MYO1F	-0.260996	0.260996	4.83911	0.076905	0.82593	-4.21313	1160	RP13-128O4.3	-0.609026	1.54518	0.118825	0.998643	-4.32786	1160
IGHV3-21	0.806552	-0.806552	5.63988	1.7833e-05	0.000289243	2.38193	1161	LILRB3	0.850474	-0.850474	-0.59139	0.00169605	0.0268168	-1.32961	1161	TRGV5	-1.30318	1.30318	-0.142445	1.52462	0.133675	0.999952	-4.51255	1161	RP11-23P13.6	-0.624578	0.624578	0.32469	0.0769385	0.82593	-4.43616	1161	PPP5C	-0.175624	5.04157	0.118949	0.998643	-4.33543	1161
DDX20	0.309866	-0.309866	3.48263	1.7835e-05	0.000289243	2.47828	1162	SH2D7	-0.87813	0.87813	1.30108	0.00170227	0.0268921	-1.29511	1162	KLF15	0.545094	-0.545094	1.10769	-1.52415	0.133792	0.999952	-4.50497	1162	NCOA4	0.326738	-0.326738	9.02739	0.0771064	0.82593	-4.24117	1162	MMP25	0.706816	2.3787	0.1191	0.998643	-4.31396	1162
CNTRL	0.278687	-0.278687	4.37135	1.79166e-05	0.000290187	2.41764	1163	TMEM150A	-0.486433	0.486433	3.06608	0.001707	0.0269435	-1.39077	1163	C1orf177	-0.501615	0.501615	0.456882	1.52408	0.13381	0.999952	-4.5112	1163	HIST1H3G	-0.447077	0.447077	5.57152	0.0771145	0.82593	-4.20526	1163	DNAJB12	-0.170389	5.41057	0.119109	0.998643	-4.34044	1163
ASAH2	-1.19234	1.19234	7.08861	1.7924e-05	0.000290187	2.38726	1164	APOL3	0.324956	-0.324956	4.90891	0.00171856	0.0271028	-1.4728	1164	RP11-641D5.1	-0.574323	0.574323	-0.032217	1.52307	0.134062	0.999952	-4.52504	1164	RP11-1000B6.7	-0.45794	0.45794	-0.239496	0.077152	0.82593	-4.46371	1164	NUTM2E	1.58911	-2.89971	0.11912	0.998643	-4.45551	1164
KCTD12	0.345412	-0.345412	6.39421	1.79538e-05	0.000290419	2.37382	1165	IGKV3-15	0.970879	-0.970879	6.43236	0.00172057	0.0271111	-1.49375	1165	ABCC2	-1.00429	1.00429	6.7329	1.52282	0.134124	0.999952	-4.42497	1165	CASP5	0.489806	-0.489806	0.640138	0.077186	0.82593	-4.38424	1165	HLA-DQB1	-1.36607	5.75384	0.11924	0.998643	-4.33348	1165
CHST6	-0.7719	0.7719	3.74041	1.80369e-05	0.000291513	2.45906	1166	LINC00483	-0.292112	0.292112	5.0296	0.00172418	0.0271448	-1.48725	1166	OAS3	0.462779	-0.462779	6.66893	-1.52257	0.134188	0.999952	-4.41917	1166	NSUN5P1	-0.222945	0.222945	6.72862	0.0771882	0.82593	-4.20216	1166	BHMT2	0.444725	-0.0978268	0.119328	0.998643	-4.35324	1166
GRIA3	-0.814876	0.814876	-0.250984	1.80727e-05	0.000291843	2.72065	1167	RASSF6	-0.375434	0.375434	5.02241	0.00172869	0.0271565	-1.48977	1167	SLC39A14	-0.362457	0.362457	8.74524	1.52158	0.134434	0.999952	-4.43931	1167	ZNF658	0.252942	-0.252942	2.04336	0.0772983	0.82593	-4.30929	1167	TRMT1L	0.278606	4.8624	0.119439	0.998643	-4.34026	1167
TRIP10	-0.392039	0.392039	5.31404	1.81116e-05	0.000292221	2.37253	1168	MYO1E	-0.312339	0.312339	6.43908	0.00172886	0.0271565	-1.49537	1168	NEDD4L	-0.276105	0.276105	6.1491	1.52146	0.134463	0.999952	-4.4196	1168	PSD	-0.30017	0.30017	2.05289	0.0773595	0.82593	-4.31958	1168	RP1-47A17.1	-0.669537	0.0678933	0.119711	0.998643	-4.39533	1168
PARPBP	0.852534	-0.852534	2.45674	1.8248e-05	0.000294059	2.52924	1169	P2RY8	0.411839	-0.411839	3.79394	0.00172936	0.0271565	-1.42255	1169	RP11-63M22.2	-1.28315	1.28315	-1.58356	1.52121	0.134528	0.999952	-4.54862	1169	MARCH4	-0.3035	0.3035	0.596617	0.07738	0.82593	-4.40896	1169	FHDC1	-0.332106	4.95994	0.119789	0.998643	-4.33844	1169
RP11-16E12.2	0.744691	-0.744691	0.987794	1.82575e-05	0.000294059	2.64651	1170	FBXO2	-1.10378	1.10378	2.73231	0.00174137	0.0273216	-1.40003	1170	MRGPRF	0.527475	-0.527475	2.45569	-1.52108	0.13456	0.999952	-4.46714	1170	AKR1B1	-0.195492	0.195492	3.7347	0.077419	0.82593	-4.24622	1170	TMEM243	0.347912	3.68481	0.119806	0.998643	-4.32791	1170
SPR	-0.543339	0.543339	4.40633	1.82724e-05	0.000294059	2.40286	1171	KPNA2	0.715295	-0.715295	5.17669	0.00174508	0.0273565	-1.48837	1171	WBP11	0.311064	-0.311064	5.4786	-1.52069	0.134657	0.999952	-4.42134	1171	PTPRS	-0.299561	0.299561	5.32509	0.0774363	0.82593	-4.20874	1171	TMED6	-1.42647	0.974845	0.119834	0.998643	-4.37204	1171
TSR1	0.237175	-0.237175	4.54332	1.83109e-05	0.000294428	2.38859	1172	MYO5B	-0.274483	0.274483	7.97885	0.00174749	0.0273595	-1.47142	1172	LHX6	0.731103	-0.731103	1.30126	-1.51925	0.13502	0.999952	-4.50221	1172	FOLR2	-0.315309	0.315309	2.54898	0.0774424	0.82593	-4.29601	1172	PTPRR	-0.869049	3.07125	0.119987	0.998643	-4.31659	1172
MRO	-0.639739	0.639739	4.28375	1.8461e-05	0.000296587	2.4014	1173	PRAP1	-0.937705	0.937705	8.11994	0.00174825	0.0273595	-1.45664	1173	DEPDC5	0.198332	-0.198332	5.18036	-1.51846	0.135217	0.999952	-4.42346	1173	SP140L	0.124167	-0.124167	4.44503	0.0774714	0.82593	-4.22194	1173	LL22NC03-80A10.6	-0.393159	1.87518	0.119999	0.998643	-4.32068	1173
GTF2IP4	-0.505167	0.505167	6.27587	1.8494e-05	0.000296865	2.34469	1174	RP13-497K6.1	-1.21861	1.21861	-1.05461	0.00175678	0.0274316	-1.31091	1174	IK	0.240983	-0.240983	4.93943	-1.51838	0.135238	0.999952	-4.42651	1174	MRPL23	-0.605815	0.605815	4.4898	0.077546	0.82593	-4.22958	1174	NPTX1	1.35935	-2.72618	0.120051	0.998643	-4.45417	1174
C2orf54	-0.974121	0.974121	3.83622	1.8584e-05	0.000298056	2.42732	1175	LDLRAD2	0.766414	-0.766414	1.56188	0.0017578	0.0274316	-1.30093	1175	DACT2	-0.765789	0.765789	0.130542	1.51837	0.135239	0.999952	-4.50929	1175	PCDHB11	-0.31046	0.31046	0.626023	0.0775706	0.82593	-4.40917	1175	CAP1	-0.410946	7.24004	0.120067	0.998643	-4.34681	1175
DNAJB12	-0.19848	0.19848	5.35482	1.87091e-05	0.000299806	2.33954	1176	CDIP1	-0.416076	0.416076	5.55615	0.00175871	0.0274316	-1.51414	1176	USP30-AS1	0.566094	-0.566094	1.49211	-1.51801	0.13533	0.999952	-4.50439	1176	RPS6KC1	0.247576	-0.247576	4.94606	0.0776152	0.82593	-4.21118	1176	PSMD3	-0.182561	5.96648	0.120168	0.998643	-4.34858	1176
GNPNAT1	0.506892	-0.506892	5.1384	1.87614e-05	0.000300389	2.34163	1177	SNX24	-0.415839	0.415839	3.64463	0.00175884	0.0274316	-1.44711	1177	WFIKKN1	-0.944308	0.944308	1.90508	1.51797	0.135341	0.999952	-4.4597	1177	FOXL1	-0.253131	0.253131	3.11867	0.07772	0.82593	-4.27364	1177	EPHA4	-0.492522	1.54761	0.120558	0.998643	-4.3284	1177
RP11-327P2.5	-0.413978	0.413978	1.51692	1.87778e-05	0.000300397	2.58551	1178	C16orf93	0.543094	-0.543094	1.22302	0.00176212	0.0274594	-1.29233	1178	GSTM3	-0.62444	0.62444	3.78427	1.51797	0.135342	0.999952	-4.42771	1178	HIST1H3C	-0.443406	0.443406	5.25086	0.0777783	0.82593	-4.21243	1178	SLC6A12	0.700213	2.26091	0.120572	0.998643	-4.32128	1178
SCT	-1.06001	1.06001	1.6376	1.88097e-05	0.000300652	2.5824	1179	IGSF23	-0.838038	0.838038	1.06892	0.00176874	0.0275337	-1.3145	1179	RN7SL296P	-1.74751	1.74751	-4.51317	1.51788	0.135363	0.999952	-4.57255	1179	GNPDA1	0.232217	-0.232217	5.34677	0.0778469	0.82593	-4.20711	1179	KDELR2	-0.419889	7.52284	0.121012	0.998643	-4.34962	1179
MBOAT7	-0.444971	0.444971	6.85772	1.89256e-05	0.000302248	2.32958	1180	RP11-244F12.3	-0.465844	0.465844	3.30572	0.00176988	0.0275337	-1.43602	1180	UBAP2L	0.328393	-0.328393	6.28421	-1.51773	0.135401	0.999952	-4.42091	1180	MDGA1	-0.614299	0.614299	2.44295	0.0778541	0.82593	-4.31409	1180	CD300LF	0.440514	0.862723	0.121122	0.998643	-4.33155	1180
MAD2L1	0.710311	-0.710311	3.11664	1.90116e-05	0.000303365	2.44147	1181	KLHDC2	-0.32545	0.32545	5.85136	0.00177914	0.0276542	-1.52614	1181	PRUNE2	0.450409	-0.450409	5.13092	-1.51755	0.135446	0.999952	-4.42447	1181	SP100	0.224317	-0.224317	5.99815	0.0779104	0.82593	-4.20392	1181	TM2D2	-0.310852	4.21216	0.121398	0.998643	-4.33576	1181
MLEC	0.259597	-0.259597	9.07626	1.93507e-05	0.000308514	2.3827	1182	AKR7A3	-0.544143	0.544143	7.59167	0.00179184	0.0278281	-1.50172	1182	KANTR	-0.3695	0.3695	2.34256	1.51683	0.135629	0.999952	-4.46049	1182	LRRC8B	0.278578	-0.278578	5.20225	0.0779426	0.82593	-4.20895	1182	CBX7	0.41344	5.64767	0.121469	0.998643	-4.35505	1182
CENPO	0.242011	-0.242011	4.05054	1.94505e-05	0.000309843	2.35853	1183	DNMBP	-0.259535	0.259535	6.39689	0.00179533	0.0278587	-1.53059	1183	HUNK	0.358979	-0.358979	3.26433	-1.51674	0.135651	0.999952	-4.45414	1183	HIST1H1D	-0.414996	0.414996	5.15237	0.0780308	0.82593	-4.21433	1183	LINC00961	0.736043	0.165176	0.121485	0.998643	-4.34578	1183
TLN2	-0.373494	0.373494	6.40457	1.95797e-05	0.000311637	2.29087	1184	C17orf107	0.498709	-0.498709	1.90577	0.00179784	0.0278742	-1.34502	1184	INPP4A	0.259652	-0.259652	6.04511	-1.51669	0.135662	0.999952	-4.42132	1184	IGF1R	-0.192449	0.192449	6.62395	0.0780549	0.82593	-4.20559	1184	BLNK	-0.403414	5.43639	0.121494	0.998643	-4.35053	1184
OCEL1	-0.469173	0.469173	4.21908	1.96178e-05	0.000311981	2.346	1185	CD3EAP	0.440284	-0.440284	1.69504	0.00180388	0.0279442	-1.33984	1185	APOH	-1.22601	1.22601	-1.77821	1.51635	0.135749	0.999952	-4.54602	1185	C4orf29	0.151175	-0.151175	5.33997	0.07807	0.82593	-4.20796	1185	LRRC61	0.464323	2.8917	0.121617	0.998643	-4.32858	1185
TIPIN	0.466318	-0.466318	1.23466	1.96515e-05	0.000312254	2.55676	1186	WDR76	0.539835	-0.539835	3.32044	0.00181195	0.0280011	-1.43404	1186	RP13-467H17.1	-0.822928	0.822928	-1.33614	1.51549	0.135965	0.999952	-4.54088	1186	KLLN	-0.257003	0.257003	0.518079	0.078119	0.82593	-4.4117	1186	TMEM38A	0.397483	1.92928	0.121625	0.998643	-4.32271	1186
CDV3	0.395048	-0.395048	6.50987	1.96701e-05	0.000312285	2.28824	1187	TFPI	-0.598271	0.598271	6.22528	0.00181201	0.0280011	-1.53868	1187	DGKI	1.06216	-1.06216	-0.709361	-1.5154	0.135988	0.999952	-4.56344	1187	KDM1B	0.258402	-0.258402	4.59218	0.0781307	0.82593	-4.22023	1187	XRCC6	-0.189251	6.90388	0.121718	0.998643	-4.35545	1187
[truncated: 17,658 more rows]

## Sheet: b) all comparisons blood
A-CD vs CTRL	logFC	AveExpr	P.Value	adj.P.Val	B	RANK	T-CD vs CTRL	logFC	AveExpr	P.Value	adj.P.Val	B	RANK	P-CD vs CTRL	logFC	AveExpr	P.Value	adj.P.Val	B	RANK	A-CD vs T-CD	logFC	AveExpr	P.Value	adj.P.Val	B	RANK	A-CD vs P-CD	logFC	AveExpr	P.Value	adj.P.Val	B	RANK
[truncated: 16,070 more rows]
