# Supplementary material for: Whole genome transcriptional analysis of intestinal biopsies and blood cells indicate genes involved in antioxidant defense systems, amino acid metabolism and antigen presentation in the pathogenesis of celiac disease
Source: BMC Med. 2025 Aug 29;23:507. doi: 10.1186/s12916-025-04261-1 (PMC12398127; doi:10.1186/s12916-025-04261-1)
Supplement: Supplementary file 3 — Additional File 3: Table S3. Table S3. Pathway analysis, using Enrichr, of all nominally significant pathways in the combined blood and biopsy analysis of 3551 genes (“all”) and in the overlapping 120 genes found in both tissue types (“overlap120”). [file 12916_2025_4261_MOESM3_ESM.xlsx]

## Sheet: Sheet1
analysis	FileName	Term	Overlap	P-value	Adjusted P-value	Odds Ratio	Combined Score	Genes
all	RNAseq_Automatic_GEO_Signatures_Human_Down	Celiac Coupled Suppressed Metabolic GSE131705 1	168/250	1.7516e-67	7.47758e-64	9.91203	1523.6	SEMA5A;SCARB1;SLC46A1;TUSC3;C2ORF88;CISD1;GOLIM4;AQP7;PLOD2;IRS2;ARHGAP35;IYD;FTH1;PDK4;GRB10;SIRPA;LRAT;VPS35;ENPP3;SLC39A4;SULT2A1;SEMA6C;SLC6A19;PRKAB2;PHYH;DGAT2;SEMA6A;KCNK10;IGFBP3;ANXA13;TM4SF4;ANK3;PDZK1;RUNDC3B;PRAP1;SEPP1;MAF;C1ORF115;CTAGE5;MAPKAPK3;ZFYVE19;TMEM139;CCDC152;ABCG2;ENPEP;ZNF395;ABCB1;SLC1A1;TOR1AIP2;SLC5A1;TRHDE;RTN4;ADH6;RHOBTB2;ACAT1;DPP4;TMEM25;ADH4;SCIN;MARC2;AGMO;EIF…
all	RNAseq_Automatic_GEO_Signatures_Human_Down	Messenger Mk2206 Dmso T47D GSE80591 1	166/250	1.65622e-65	3.5352e-62	9.55402	1425.11	CCNF;HJURP;NRM;BUB1B;CASC5;TTF2;SMC4;SMC2;CDC20;PTTG1;NUSAP1;KNTC1;NEK2;KPNA2;GTSE1;TMPO;WDHD1;NUP210;KNSTRN;WDR76;CDC25B;NUP93;MELK;MTHFD1;FANCD2;TIMELESS;SRSF2;KIF20A;KIF20B;PRR11;ASF1B;LRRC59;DNMT1;CDCA2;RNASEH2A;CDCA4;CDCA5;NCAPG;CDCA8;SLC1A4;WDR62;PKMYT1;NCAPH;SKA1;KIAA1524;CCNB2;STIP1;LDHA;CCNB1;HSPH1;RACGAP1;ORC1;CLSPN;FAM83D;ECT2;BARD1;FANCI;CDT1;STIL;UBE2C;CBX2;ARHGEF39;PLK1;FANCA;CDC6;Z…
all	RNAseq_Automatic_GEO_Signatures_Human_Up	Polybrominated Diphenyl Ethers Pbdes GSE111203 1	165/250	1.5671e-64	6.68996e-61	9.3814	1378.28	MDC1;NUP107;ARL6IP1;DSCC1;CCNF;HJURP;CASC5;BUB1B;TTF2;MKI67;SMC4;SMC2;CDC20;PTTG1;STMN1;NUSAP1;KNTC1;NEK2;KPNA2;GTSE1;CDK5RAP2;TMPO;GEN1;WDHD1;PDZK1;KNSTRN;WDR76;DDX39A;MELK;MTHFD1;FANCD2;TIMELESS;FAM64A;KIF20A;KIF20B;PRR11;ASF1B;PIF1;DNMT1;BLM;CDCA2;RNASEH2A;PRKDC;CDCA5;SHMT1;TROAP;NCAPG;CDCA8;WDR62;HMMR;PKMYT1;IQGAP3;NCAPH;KIAA1524;CCNB2;DSN1;CCNB1;HSPH1;RACGAP1;ORC1;CLSPN;FAM83D;ECT2;CEP78;FAN…
all	RNAseq_Automatic_GEO_Signatures_Human_Up	Discovery P53 Targetome Mcf7 GSE47042 1	163/250	1.32909e-62	2.83695e-59	9.04818	1289.15	DCLRE1B;MDC1;NUP107;ARL6IP1;DSCC1;CCNF;HJURP;BUB1B;CASC5;TTF2;MKI67;SMC4;SMC2;CDC20;PTTG1;NUSAP1;KNTC1;NEK2;KPNA2;GTSE1;TMPO;GEN1;WDHD1;TIPIN;KNSTRN;WDR76;TRAIP;MSH6;MELK;MTHFD1;FANCD2;TIMELESS;KIF20A;KIF20B;PRR11;PIF1;BLM;CDCA2;RNASEH2A;CDCA4;CDCA5;TROAP;CDCA8;NCAPG;WDR62;HMMR;PKMYT1;IQGAP3;NCAPH;BCL2L12;CCNB2;KIAA1524;CCNB1;RACGAP1;MCMBP;CLSPN;FAM83D;ECT2;BARD1;FANCI;CDT1;STIL;UBE2C;CBX2;PLK1;F…
all	RNAseq_Automatic_GEO_Signatures_Human_Down	Multi-Treatment Models Breast Cancer GSE136823 5	160/250	9.08058e-60	9.69125e-57	8.57643	1165.96	MDC1;ARL6IP1;CCNF;HJURP;CASC5;BUB1B;MKI67;SMC4;CDC20;PTTG1;STMN1;NUSAP1;NEK2;KNTC1;KPNA2;HMGN2;GTSE1;TMPO;WDHD1;IFRD1;KNSTRN;WDR76;NEIL3;DDX39A;MELK;MTHFD1;FANCD2;TIMELESS;FAM64A;KIF20A;PRR11;ASF1B;PIF1;DNMT1;BLM;CDCA2;RNASEH2A;CDCA4;CDCA5;TROAP;CDCA8;NCAPG;WDR62;HMMR;PKMYT1;IQGAP3;NCAPH;SKA1;CCNB2;KIAA1524;CCNB1;RACGAP1;ORC1;MCMBP;CLSPN;FAM83D;BARD1;FANCI;CDT1;UBE2C;ARHGEF39;PLK1;FANCA;ZWINT;NDC…
all	RNAseq_Automatic_GEO_Signatures_Human_Down	Multi-Treatment Models Breast Cancer GSE136823 6	160/250	9.08058e-60	9.69125e-57	8.57643	1165.96	DSCC1;CCNF;HJURP;BUB1B;CASC5;MKI67;SMC4;SMC2;CDC20;PTTG1;STMN1;NUSAP1;NEK2;KNTC1;KPNA2;GTSE1;TMPO;GEN1;WDHD1;KNSTRN;WDR76;TRAIP;CDC25B;MELK;MTHFD1;FANCD2;TIMELESS;FAM64A;KIF20A;KIF20B;PRR11;ASF1B;PIF1;BLM;CDCA2;RNASEH2A;CDCA5;TROAP;NCAPG;CDCA8;WDR62;HMMR;PKMYT1;IQGAP3;NCAPH;SKA1;KIAA1524;CCNB2;DSN1;CCNB1;RACGAP1;ORC1;FAM83D;CEP78;BARD1;FANCI;CDT1;STIL;UBE2C;PLK1;FANCA;CDC6;ZWINT;NDC80;DHFR;ANLN;T…
all	RNAseq_Automatic_GEO_Signatures_Human_Down	Rpe1 Exposure Nutlin-3 Tpo12 GSE86104 1	159/250	7.72008e-59	6.59141e-56	8.42617	1127.49	NUP107;ARL6IP1;CCNF;HJURP;CASC5;BUB1B;HNRNPR;MKI67;SMC4;SMC2;CDC20;PTTG1;STMN1;NUSAP1;KNTC1;NEK2;HMGN2;KPNA2;GTSE1;TMPO;WDHD1;SUPT16H;SCARA3;KNSTRN;WDR76;CDC25B;MSH6;MELK;FANCD2;HAT1;TIMELESS;FAM64A;KIF20A;KIF20B;PRR11;ASF1B;DNMT1;BLM;CDCA2;RNASEH2A;PRKDC;CDCA5;TROAP;NCAPG;CDCA8;WDR62;HMMR;PKMYT1;IQGAP3;NCAPH;KIAA1524;CCNB2;CCNB1;RACGAP1;ORC1;CLSPN;ECT2;FAM83D;MYH10;CEP78;FANCI;CDT1;STIL;UBE2C;PL…
all	RNAseq_Automatic_GEO_Signatures_Human_Up	Senescent Restores Chemotoxicity Aging GSE94395 1	158/250	6.44939e-58	9.17749e-55	8.27921	1090.26	KCNG1;NUP107;ARL6IP1;CCNF;HJURP;XYLT1;BUB1B;CASC5;MKI67;SMC4;SMC2;CEP128;CDC20;CDH2;PTTG1;STMN1;NUSAP1;KNTC1;NEK2;HMCN1;HMGN2;KPNA2;GTSE1;TMPO;WDHD1;KNSTRN;WDR76;CDC25B;DDX39A;MELK;FANCD2;TIMELESS;FAM64A;KIF20A;KIF20B;PRR11;DNMT1;BLM;CDCA2;RNASEH2A;CDCA4;CDCA5;TROAP;NCAPG;CDCA8;WDR62;HMMR;PKMYT1;IQGAP3;NCAPH;SKA1;CCNB2;KIAA1524;CCNB1;ORC6;RACGAP1;CLSPN;ECT2;FAM83D;FANCI;CDT1;STIL;UBE2C;PLK1;NETO2…
all	RNAseq_Automatic_GEO_Signatures_Human_Down	Multi-Treatment Models Breast Cancer GSE136823 4	157/250	5.29468e-57	2.82537e-54	8.13546	1054.2	NUP188;DSCC1;CCNF;HJURP;CASC5;BUB1B;TTF2;MKI67;SMC4;TSKU;CDC20;PTTG1;NUSAP1;NEK2;KPNA2;GTSE1;TMPO;GEN1;WDHD1;PDZK1;KNSTRN;NEIL3;MELK;MTHFD1;FANCD2;FAM64A;KIF20A;KIF20B;PRR11;ASF1B;PIF1;BLM;CDCA2;RNASEH2A;CDCA5;TROAP;NCAPG;CDCA8;WDR62;HMMR;PKMYT1;IQGAP3;SKA1;NCAPH;KIAA1524;CCNB2;CCNB1;RACGAP1;ORC1;ZNF703;FAM83D;CEP78;BARD1;FANCI;STIL;UBE2C;PLK1;FANCA;ZWINT;NDC80;DHFR;ANLN;TPX2;PKIB;POLA2;CXCL12;KI…
all	RNAseq_Automatic_GEO_Signatures_Human_Down	Multi-Treatment Models Breast Cancer GSE136823 7	157/250	5.29468e-57	2.82537e-54	8.13546	1054.2	MDC1;ARL6IP1;NUP188;DSCC1;CCNF;HJURP;CASC5;BUB1B;TTF2;MKI67;SMC4;TSKU;CDC20;PTTG1;NUSAP1;KPNA2;GTSE1;TMPO;GEN1;WDHD1;KNSTRN;ILF2;WDR76;DDX39A;MELK;MTHFD1;MTHFD2;FANCD2;TIMELESS;FAM64A;KIF20A;KIF20B;PRR11;ASF1B;PIF1;LRRC59;DNMT1;BLM;CDCA2;RNASEH2A;CDCA4;CDCA5;TROAP;CDCA8;NCAPG;WDR62;PKMYT1;IQGAP3;NCAPH;SKA1;CCNB2;KIAA1524;CCNB1;RACGAP1;ORC1;FAM83D;FANCI;CDT1;STIL;UBE2C;CBX2;PLK1;FANCA;CDC6;ZWINT;N…
all	RNAseq_Automatic_GEO_Signatures_Human_Down	Implication Noncoding Hypoxia Revealed GSE76743 2	157/250	5.29468e-57	2.82537e-54	8.13546	1054.2	DCLRE1B;DSCC1;CCNF;HJURP;BUB1B;CASC5;TTF2;MKI67;SMC4;SMC2;CEP128;CDC20;MTBP;NUSAP1;CHAC2;NEK2;KNTC1;GTSE1;TMPO;WDHD1;CD3EAP;KNSTRN;WDR76;NEIL3;MELK;MTHFD1;FANCD2;TIMELESS;TRIM14;FAM64A;KIF20A;KIF20B;PRR11;ASF1B;BLM;DNMT1;CDCA2;CDCA5;TROAP;NCAPG;CDCA8;HMMR;PKMYT1;IQGAP3;NCAPH;SKA1;KIAA1524;CCNB2;STRIP2;CCNB1;ORC6;RACGAP1;ORC1;CLSPN;FAM83D;ECT2;FANCI;CDT1;STIL;UBE2C;PLK1;FANCA;CDC6;ZWINT;NDC80;DHFR…
all	RNAseq_Automatic_GEO_Signatures_Human_Up	Celiac Coupled Suppressed Metabolic GSE131705 1	157/250	5.29468e-57	5.65074e-54	8.13546	1054.2	EHF;SAMD9L;CPNE5;HJURP;CASC5;PRDM1;MSI2;TTF2;MKI67;IKZF2;IKZF3;SMC4;ALDH1L2;SMC2;CEP128;NUSAP1;KNTC1;NEK2;GTSE1;PDK1;MAP3K5;GBP5;SLC15A2;PAQR4;IGFBP5;TPM4;FBXW7;LMO4;TAP1;LAX1;HLA-E;FRMD3;IFI27;MTHFD2;SLC9A7;ORAI2;WDFY1;ASPHD2;LAP3;KIF20B;PRR11;PSMD12;CDCA2;AK1;CDCA8;NCAPG;SLC1A4;HMMR;HSP90B1;KIAA1524;CCNB1;HMGXB4;MLEC;CLSPN;CEP78;XBP1;XRCC4;REG4;OSBPL3;ANKRD22;ARHGEF39;PLK1;NETO2;CDC6;PARP14;NDC…
all	RNAseq_Automatic_GEO_Signatures_Human_Down	Multi-Treatment Models Breast Cancer GSE136823 3	154/250	2.64038e-54	1.25242e-51	7.72238	952.7	CERK;NUP188;DSCC1;CCNF;HJURP;BUB1B;CASC5;TTF2;SMC4;CDC20;NEK2;KPNA2;GTSE1;TMPO;GEN1;WDHD1;KNSTRN;TRAIP;CDC25B;NEIL3;DDX39A;MELK;MTHFD1;FANCD2;FAM64A;KIF20A;KIF20B;PRR11;ASF1B;PIF1;BLM;CDCA2;RNASEH2A;CDCA5;TROAP;CDCA8;NCAPG;WDR62;HMMR;PKMYT1;IQGAP3;SKA1;NCAPH;CCNB2;KIAA1524;DSN1;CCNB1;RACGAP1;ORC1;FAM83D;ECT2;TXNDC5;BARD1;FANCI;STIL;UBE2C;ARHGEF39;PLK1;FANCA;GGH;CDC6;NDC80;TPX2;ANLN;POLA2;KIF18B;D…
all	RNAseq_Automatic_GEO_Signatures_Human_Down	Krasg12C Produces Driver-Limited Collateral GSE130616 1	152/250	1.52374e-52	5.42071e-50	7.46123	890.224	MDC1;ARL6IP1;DSCC1;CCNF;HJURP;BUB1B;MKI67;SMC4;SMC2;CDC20;PTTG1;STMN1;NUSAP1;KPNA2;HMGN2;GTSE1;TMPO;WDHD1;PAQR4;WDR76;CDC25B;MELK;FANCD2;TIMELESS;SRSF2;SRSF3;FAM64A;KIF20A;SNRPF;PRR11;BLM;CDCA2;RNASEH2A;CDCA4;CDCA5;CDCA8;NCAPG;HMMR;IQGAP3;NCAPH;SKA1;SKA2;KIAA1524;CCNB2;DSN1;CCNB1;CLSPN;FAM83D;ECT2;CEP78;BARD1;FANCI;CDT1;UBE2C;RCC2;PLK1;CDC6;ZWINT;NDC80;DHFR;TPX2;ANLN;POLA2;KIF18B;STAG3;NASP;UBE2S…
all	RNAseq_Automatic_GEO_Signatures_Human_Down	Estrogen-Receptor Mdm2 Inhibition Cdk4 GSE140758 7	152/250	1.52374e-52	5.42071e-50	7.46123	890.224	ARL6IP1;CCNF;HJURP;CASC5;BUB1B;HNRNPR;MKI67;SMC4;ALDH1L2;TSKU;CDC20;PTTG1;STMN1;NUSAP1;NEK2;KPNA2;GTSE1;TMPO;CDK5RAP2;GPT2;GTPBP2;KNSTRN;CDC25B;NEIL3;MELK;MTHFD2;FANCD2;TIMELESS;FAM64A;KIF20A;KIF20B;PRR11;ASF1B;PIF1;DNMT1;CDCA2;CDCA5;TROAP;NCAPG;CDCA8;TARS;SLC1A4;WDR62;HMMR;SLC1A5;PKMYT1;IQGAP3;NCAPH;SKA2;CCNB2;CCNB1;RACGAP1;ECT2;FAM83D;BARD1;FANCI;CDT1;STIL;UBE2C;RCC2;PLK1;FANCA;GGH;CDC6;ZWINT;N…
all	RNAseq_Automatic_GEO_Signatures_Human_Down	Effects Bloom Rnai A549 GSE119512 1	152/250	1.52374e-52	5.42071e-50	7.46123	890.224	ARL6IP1;DSCC1;CCNF;HJURP;CASC5;BUB1B;MKI67;SMC4;SMC2;CDC20;PTTG1;STMN1;NUSAP1;NEK2;KNTC1;KPNA2;GTSE1;TMPO;WDHD1;KNSTRN;WDR76;MSH6;NEIL3;MELK;MTHFD2;FANCD2;TIMELESS;FAM64A;KIF20A;PRR11;ASF1B;ABCG2;PIF1;BLM;DNMT1;CDCA2;CDCA4;CDCA5;TROAP;NCAPG;CDCA8;WDR62;HMMR;IQGAP3;NCAPH;SKA1;CCNB2;KIAA1524;DSN1;CCNB1;ORC6;RACGAP1;ORC1;MCMBP;CLSPN;ECT2;FAM83D;FANCI;STIL;XRCC5;UBE2C;PLK1;FANCA;CDC6;PAICS;ZWINT;NDC8…
all	RNAseq_Automatic_GEO_Signatures_Human_Down	Age-Dependent Gene Changes Islets GSE57973 2	151/250	1.12831e-51	3.70518e-49	7.33467	860.438	NUP107;DSCC1;HJURP;BUB1B;TTF2;MKI67;SMC4;CEP128;CDC20;PTTG1;MYB;STMN1;NUSAP1;KNTC1;NEK2;GTSE1;TMPO;CDK5RAP2;PAQR4;KNSTRN;WDR76;NEIL3;MELK;FANCD2;KIF20A;KIF20B;PRR11;ASF1B;BLM;CDCA2;RNASEH2A;CDCA4;CDCA5;SHMT1;TROAP;NCAPG;CDCA8;WDR62;HMMR;PKMYT1;IQGAP3;SKA1;NCAPH;CCNB2;KIAA1524;DSN1;CCNB1;ORC6;RACGAP1;ORC1;CLSPN;ECT2;FAM83D;CEP78;BARD1;FANCI;CDT1;STIL;UBE2C;ARHGEF39;CDC6;ZWINT;NDC80;DHFR;TPX2;ANLN;…
all	RNAseq_Automatic_GEO_Signatures_Human_Up	Polybrominated Diphenyl Ethers Pbdes GSE111203 2	150/250	8.21434e-51	7.0134e-48	7.21067	831.578	MDC1;ARL6IP1;DSCC1;HJURP;CASC5;BUB1B;TTF2;MKI67;SMC4;ACTB;TSKU;CDC20;PTTG1;STMN1;NUSAP1;KNTC1;SLC39A8;KPNA2;GTSE1;TMPO;CDK5RAP2;GEN1;WDHD1;PDZK1;KNSTRN;CDC25B;DDX39A;MELK;MTHFD1;FANCD2;KIF20A;PRR11;ASF1B;PIF1;DNMT1;CDCA2;RNASEH2A;PSMD11;PRKDC;CDCA5;TROAP;NCAPG;CDCA8;WDR62;HMMR;IQGAP3;KIAA1524;CCNB2;LDHA;CCNB1;HSPH1;RACGAP1;ORC1;CLSPN;FAM83D;ECT2;FANCI;STIL;UBE2C;PLK1;FANCA;PAICS;ZWINT;NDC80;DHFR;…
all	RNAseq_Automatic_GEO_Signatures_Human_Down	Tools Exhibit Substandard Performance GSE104756 1	149/250	5.87995e-50	1.79296e-47	7.08917	803.612	NUP107;ARL6IP1;DSCC1;CCNF;HJURP;BUB1B;HNRNPR;MKI67;SMC4;CDC20;PTTG1;CHEK2;DPYSL2;STMN1;NUSAP1;PLS3;HMGN2;KPNA2;GTSE1;WLS;TMPO;WDHD1;PAQR4;TPM4;PDIA6;CDC25B;MSH6;MELK;MTHFD1;FANCD2;TIMELESS;SRSF2;FAM64A;KIF20A;PRR11;ASF1B;DNMT1;BLM;CDCA5;TROAP;NCAPG;CDCA8;WDR62;PKMYT1;NCAPH;SKA2;HSP90B1;CCNB2;STIP1;CCNB1;ORC6;RACGAP1;ORC1;UBR7;CLSPN;ECT2;FANCI;STIL;UBE2C;CBX2;PLK1;CBX1;FANCA;CDC6;PAICS;DHFR;ANLN;T…
all	RNAseq_Automatic_GEO_Signatures_Human_Up	Polybrominated Diphenyl Ethers Pbdes GSE111203 3	149/250	5.87995e-50	4.18358e-47	7.08917	803.612	DCLRE1B;NUP107;GPR68;DSCC1;CCNF;HJURP;BUB1B;SMC4;SMC2;CEP128;CDC20;NUSAP1;NEK2;KPNA2;GTSE1;TMPO;CDK5RAP2;WDHD1;KNSTRN;WDR76;CDC25B;NEIL3;MELK;MTHFD1;FANCD2;TIMELESS;KIF20A;KIF20B;PRR11;ASF1B;PIF1;BLM;DNMT1;CDCA2;CDCA5;TROAP;NCAPG;CDCA8;WDR62;HMMR;PKMYT1;IQGAP3;NCAPH;SKA1;CCNB2;KIAA1524;CCNB1;HSPH1;RACGAP1;ORC1;ZNF703;CLSPN;FAM83D;CEP78;FANCI;UBE2C;ARHGEF39;PLK1;FANCA;CDC6;PAICS;ZWINT;NDC80;DHFR;T…
all	RNAseq_Automatic_GEO_Signatures_Human_Down	Genes Regulated Coup-Tfii Inhibitor GSE142475 3	148/250	4.1386e-49	1.10423e-46	6.97008	776.511	MDC1;HJURP;BUB1B;CASC5;MKI67;SMC4;SMC2;CDC20;FADS2;LAPTM4A;TRIM28;PTTG1;STMN1;NUSAP1;SLC39A6;KNTC1;NEK2;KPNA2;TMPO;WDHD1;NUP93;DDX39A;MELK;MTHFD1;FANCD2;FAM64A;KIF20A;KIF20B;PRR11;ASF1B;CDCA2;RNASEH2A;CDCA4;CDCA5;TROAP;NCAPG;CDCA8;IQGAP1;HMMR;SLC1A5;NCAPH;SKA2;CCNB2;STIP1;KIAA1524;CCNB1;HSPH1;RACGAP1;ORC1;ADGRG6;CLSPN;ECT2;FAM83D;FANCI;UBE2C;PLK1;FANCA;CDC6;ZWINT;NDC80;DHFR;TPX2;ANLN;POLA2;DIAPH3…
all	RNAseq_Automatic_GEO_Signatures_Human_Down	Carm1 Causing Lethality Ep300 GSE152667 1	148/250	4.1386e-49	1.10423e-46	6.97008	776.511	CCNF;HJURP;BUB1B;CASC5;MKI67;SMC4;SMC2;CDC20;PTTG1;NUSAP1;KNTC1;NEK2;KPNA2;GTSE1;TMPO;WDR76;DDX39A;MELK;MTHFD1;FANCD2;TIMELESS;KIF20A;KIF20B;PRR11;ASF1B;DNMT1;BLM;CDCA2;CDCA5;TROAP;NCAPG;CDCA8;SLC1A4;WDR62;IQGAP3;NCAPH;SKA1;CCNB2;KIAA1524;CCNB1;ORC6;RACGAP1;ORC1;CLSPN;ECT2;FAM83D;FANCI;CDT1;STIL;UBE2C;PLK1;FANCA;CDC6;BMP7;ZWINT;NDC80;TPX2;ANLN;POLA2;KIF18B;DIAPH3;NASP;KIF4A;EZH2;TOP2A;FEN1;MCM7;M…
all	RNAseq_Automatic_GEO_Signatures_Human_Down	Replicative Senescence Reorganization Sites GSE59966 1	147/250	2.86441e-48	6.43588e-46	6.85334	750.247	MDC1;NUP107;CCNF;NRM;BUB1B;CASC5;CDC20;PTTG1;STMN1;NUSAP1;KNTC1;NEK2;HMGN2;KPNA2;GTSE1;TMPO;WDHD1;SCARA3;NEIL3;DDX39A;MELK;FANCD2;TIMELESS;FAM64A;KIF20B;PRR11;ASF1B;BLM;DNMT1;RNASEH2A;CDCA5;TROAP;CDCA8;NCAPG;WDR62;PKMYT1;CORO1A;SKA1;NCAPH;SKA2;CCNB2;KIAA1524;DSN1;CCNB1;RACGAP1;ORC1;CLSPN;FAM83D;BARD1;FANCI;CDT1;STIL;UBE2C;ARHGEF39;CBX2;PLK1;BTBD11;CDC6;NETO2;ZWINT;DHFR;TPX2;POLA2;KIF18B;NASP;TDP1…
all	RNAseq_Automatic_GEO_Signatures_Human_Down	Splice Variants Preferred Bindings GSE80741 1	147/250	2.86441e-48	6.43588e-46	6.85334	750.247	MDC1;CCNF;HJURP;CASC5;BUB1B;TTF2;MKI67;SMC2;CDC20;FADS2;PTTG1;STMN1;NUSAP1;KNTC1;NEK2;KPNA2;GTSE1;TMPO;WDHD1;TPM3;WDR76;FANCD2;PRR15L;TIMELESS;FAM64A;KIF20A;ASF1B;CDCA2;RNASEH2A;MAOA;CDCA4;CDCA5;SHMT1;INSIG1;TROAP;NCAPG;CDCA8;HMMR;PKMYT1;IQGAP3;NCAPH;SKA1;CCNB2;KIAA1524;CCNB1;ORC6;RACGAP1;ORC1;G3BP1;EIF4EBP2;CLSPN;FAM83D;FANCI;CDT1;HOMER2;UBE2C;ZBTB16;PLK1;FANCA;CDC6;ZWINT;DHFR;ANLN;TPX2;KIF18B;D…
all	RNAseq_Automatic_GEO_Signatures_Human_Down	Lncrna-Ak096729 Stabilizing Specifying Pattern GSE129950 1	147/250	2.86441e-48	6.43588e-46	6.85334	750.247	CCNF;HJURP;BUB1B;CASC5;MKI67;SMC4;SMC2;CDC20;PTTG1;NUSAP1;NEK2;KPNA2;GTSE1;TMPO;GEN1;APLP2;KNSTRN;WDR76;DDX39A;MELK;FANCD2;TIMELESS;FAM64A;KIF20A;PRR11;ASF1B;PIF1;DNMT1;BLM;CDCA2;RNASEH2A;IGSF3;PRKDC;CDCA5;TROAP;CDCA8;NCAPG;WDR62;HMMR;PKMYT1;IQGAP3;KIAA0040;NCAPH;SKA1;CCNB2;KIAA1524;LDHA;CCNB1;RACGAP1;ORC1;MCMBP;EIF4EBP2;CLSPN;FAM83D;ECT2;FANCI;UBE2C;PLK1;FANCA;PA2G4;CDC6;ZWINT;ANLN;TPX2;KIF18B;D…
all	RNAseq_Automatic_GEO_Signatures_Human_Up	Regulators T-Helper Lineage Specification GSE71645 1	147/250	2.86441e-48	1.52852e-45	6.85334	750.247	DSCC1;NAB2;HJURP;CASC5;BUB1B;TTF2;MKI67;ALDH1L2;CDC20;PTTG1;STMN1;NUSAP1;CHAC2;NEK2;KNTC1;GTSE1;GEN1;WDHD1;GPT2;WDR76;TRAIP;NEIL3;MELK;SLC9A7;FANCD2;ASPHD2;KIF20A;PRR11;CCDC150;ASF1B;PIF1;IGSF3;CDCA5;TROAP;NCAPG;CDCA8;TARS;SLC1A4;SLC1A5;HMMR;PKMYT1;IQGAP3;NCAPH;SKA1;KIAA1524;STRIP2;ITPRIPL1;RDH10;FANCI;CDT1;UBE2C;TNFRSF9;PLK1;FANCA;CDC6;PAICS;NDC80;TPX2;ANLN;C1ORF216;KIF18B;DIAPH3;SLC6A9;NASP;KIF…
all	RNAseq_Automatic_GEO_Signatures_Human_Up	Jc Polyomavirus Controlled Ifn-Induced GSE135833 1	147/250	2.86441e-48	1.52852e-45	6.85334	750.247	DCLRE1B;DSCC1;CCNF;HJURP;CASC5;BUB1B;SMC4;SMC2;CEP128;CDC20;MTBP;NUSAP1;KNTC1;GTSE1;WDHD1;WDR76;TRAIP;MSH6;NEIL3;MELK;FANCD2;TIMELESS;FAM64A;KIF20A;KIF20B;PRR11;CCDC150;ASF1B;DNMT1;BLM;CDCA2;RNASEH2A;CDCA5;SHMT1;TROAP;NCAPG;CDCA8;WDR62;HMMR;PKMYT1;IQGAP3;NCAPH;SKA1;KIAA1524;DSN1;ORC6;RACGAP1;ORC1;CLSPN;FAM83D;CEP78;BARD1;FANCI;STIL;CCDC18;UBE2C;FANCA;CDC6;ZWINT;NDC80;DHFR;ANLN;TPX2;POLA2;KIF18B;K…
all	Rare_Diseases_AutoRIF_ARCHS4_Predictions	Meier-Gorlin syndrome	129/200	6.32765e-49	2.35705e-45	8.69585	965.081	DSCC1;CCNF;HJURP;BUB1B;HNRNPR;TTF2;MKI67;SMC4;SMC2;CDC20;NUSAP1;KNTC1;TMPO;WDHD1;SUPT16H;ILF2;WDR76;MELK;MTHFD1;DKC1;FANCD2;TIMELESS;KIF20A;KIF20B;BLM;CDCA2;PRKDC;CDCA5;TROAP;NCAPG;CDCA8;TARS;WDR62;HMMR;PKMYT1;IQGAP3;NCAPH;CCNB2;KIAA1524;CCNB1;RACGAP1;ORC1;G3BP1;CLSPN;ECT2;FANCI;STIL;XRCC5;PLK1;CDC6;PA2G4;PAICS;ZWINT;DHFR;TPX2;DIAPH3;NASP;KIF4A;CEP85;EZH2;TOP2A;FEN1;MCM7;MCM8;NCAPG2;KIF14;HMGB2;M…
all	RNAseq_Automatic_GEO_Signatures_Human_Down	6Mer Seed Toxicity Micrornas GSE135453 3	146/250	1.94958e-47	3.78307e-45	6.73887	724.792	CCNF;HJURP;BUB1B;CASC5;MKI67;SMC4;SMC2;CDC20;PTTG1;CHORDC1;NUSAP1;KNTC1;NEK2;KPNA2;GTSE1;WDHD1;SUPT16H;TPM3;IFRD2;TAP2;WBP11;KNSTRN;CDC25B;MSH6;MELK;DKC1;FANCD2;TIMELESS;KIF20A;KIF20B;PRR11;ASF1B;LRRC59;DNMT1;CDCA2;CDCA4;CDCA5;TROAP;NOP2;NCAPG;CDCA8;HMMR;SLC1A5;IQGAP3;NCAPH;KIAA1524;CCNB2;STIP1;CCNB1;RACGAP1;ORC1;MCMBP;CLSPN;FAM83D;CEP78;TXNDC5;FANCI;STIL;UBE2C;PLK1;FANCA;CDC6;PA2G4;NETO2;PAICS;Z…
all	RNAseq_Automatic_GEO_Signatures_Human_Down	6Mer Seed Toxicity Micrornas GSE135453 7	146/250	1.94958e-47	3.78307e-45	6.73887	724.792	NUP188;CCNF;HJURP;BUB1B;CASC5;MKI67;SMC4;SMC2;CDC20;PTTG1;CHORDC1;NUSAP1;KNTC1;NEK2;KPNA2;GTSE1;TMPO;WDHD1;SUPT16H;TPM3;IFRD2;TAP2;WBP11;KNSTRN;MSH6;MELK;DKC1;FANCD2;TIMELESS;KIF20A;KIF20B;PRR11;ASF1B;LRRC59;DNMT1;CDCA2;CDCA4;CDCA5;TROAP;NCAPG;CDCA8;HMMR;IQGAP3;NCAPH;KIAA1524;CCNB2;STIP1;CCNB1;RACGAP1;ORC1;CLSPN;FAM83D;FANCI;CDT1;STIL;UBE2C;PLK1;FANCA;CDC6;PA2G4;PAICS;ZWINT;NDC80;DHFR;ANLN;TPX2;K…
all	RNAseq_Automatic_GEO_Signatures_Human_Down	Tpa-Stimulated Pre-B Leukemic 697 GSE126083 1	146/250	1.94958e-47	3.78307e-45	6.73887	724.792	DCLRE1B;CCNF;HJURP;CASC5;TTF2;SMC4;SMC2;NUSAP1;KNTC1;GTSE1;WDHD1;FBXW7;TTC7A;WDR76;DDX39A;TIMELESS;KIF20A;KIF20B;ASF1B;BLM;DNMT1;CDCA2;RNASEH2A;IGSF3;CDCA5;SHMT1;CDCA8;NCAPG;WDR62;HMMR;PKMYT1;NCAPH;KIAA1524;DSN1;CCNB1;ORC6;RACGAP1;ORC1;MCMBP;CLSPN;ECT2;FAM83D;CEP78;BARD1;FANCI;CDT1;STIL;ODF2;EDEM1;FANCA;GGH;CDC6;PAICS;ZWINT;NDC80;DHFR;TPX2;ANLN;POLA2;KIF18B;DIAPH3;NASP;UBE2S;TOP2A;FKBP11;FEN1;MCM…
all	RNAseq_Automatic_GEO_Signatures_Human_Down	Able Endotheliocytes Cultivated Electrospun GSE123045 3	145/250	1.30494e-46	2.22832e-44	6.62663	700.121	CCNF;HJURP;BUB1B;CASC5;MKI67;SMC4;IFIT3;SMC2;CDC20;PTTG1;CDH2;EPSTI1;NUSAP1;NEK2;GTSE1;TMPO;RSAD2;SPOCD1;MELK;IFI27;FANCD2;FAM64A;KIF20A;KIF20B;PRR11;ASF1B;DNMT1;CDCA2;CDCA4;CDCA5;TROAP;CDCA8;NCAPG;WDR62;HMMR;PKMYT1;IQGAP3;NCAPH;SKA1;CNN2;CCNB2;KIAA1524;CCNB1;RACGAP1;ORC1;PDGFC;CLSPN;FAM83D;ECT2;FANCI;CDT1;UBE2C;PLK1;FANCA;MICAL2;GGH;FBXO32;PAICS;ZWINT;NDC80;DHFR;TPX2;ANLN;DIAPH3;KIF18B;UBE2S;KIF…
all	RNAseq_Automatic_GEO_Signatures_Human_Down	Anti-Tumor Palbociclib H3K27M-Mutant Pontine GSE115976 1	145/250	1.30494e-46	2.22832e-44	6.62663	700.121	CCNF;HJURP;BUB1B;CASC5;MKI67;SMC4;SMC2;CEP128;CDC20;PTTG1;NUSAP1;NEK2;KNTC1;KPNA2;GTSE1;TMPO;GEN1;KNSTRN;WDR76;TRAIP;NEIL3;MELK;FANCD2;TIMELESS;FAM64A;KIF20A;KIF20B;PRR11;ASF1B;PIF1;CDCA2;CDCA4;CDCA5;TROAP;CDCA8;NCAPG;WDR62;HMMR;IQGAP3;NCAPH;SKA1;CCNB2;KIAA1524;CCNB1;RACGAP1;ORC1;CLSPN;FAM83D;ECT2;BARD1;FANCI;CDT1;STIL;CCDC18;UBE2C;ARHGEF39;PLK1;FANCA;CDC6;ZWINT;NDC80;DHFR;TPX2;ANLN;POLA2;KIF18B;…
all	RNAseq_Automatic_GEO_Signatures_Human_Down	Phenotypic Switch Sprouting Angiogenesis GSE115817 1	145/250	1.30494e-46	2.22832e-44	6.62663	700.121	NUP107;ARL6IP1;CCNF;HJURP;BUB1B;CASC5;TTF2;MKI67;SMC4;SMC2;CDC20;PTTG1;NUSAP1;NEK2;HMGN2;GTSE1;CDK5RAP2;TMPO;MAP3K5;GEN1;WDHD1;KNSTRN;TRAIP;MELK;FANCD2;TIMELESS;FAM64A;KIF20A;KIF20B;PRR11;CCDC150;ASF1B;PIF1;BLM;CDCA2;CDCA5;TROAP;CDCA8;NCAPG;WDR62;HMMR;IQGAP3;SKA1;NCAPH;SKA2;CCNB2;KIAA1524;DSN1;STRIP2;CCNB1;RACGAP1;FAM83D;ECT2;CEP78;FANCI;STIL;CCDC18;UBE2C;ARHGEF39;PLK1;FANCA;GGH;ZWINT;NDC80;DHFR;…
all	RNAseq_Automatic_GEO_Signatures_Human_Up	6-Tg Cycle Mcf-7 Dnmt1 GSE130161 1	145/250	1.30494e-46	6.18977e-44	6.62663	700.121	NUP107;NUP188;DSCC1;CCNF;HJURP;BUB1B;CASC5;TTF2;MKI67;SMC4;SMC2;MT-ND1;CDC20;PTTG1;STMN1;SLC39A6;NUSAP1;KNTC1;KPNA2;HMGN2;TMPO;CDK5RAP2;WDHD1;ARMT1;NUP210;TPM3;KNSTRN;CDC25B;MSH6;MELK;MTHFD1;FANCD2;TIMELESS;SRSF2;FAM64A;KIF20A;KIF20B;PRR11;ASF1B;DNMT1;BLM;RNASEH2A;PRKDC;CDCA5;SHMT1;TROAP;CDCA8;NCAPG;WDR62;HMMR;PKMYT1;IQGAP3;NCAPH;SKA2;CCNB1;RACGAP1;CLSPN;ECT2;FAM83D;SLC19A1;FANCI;STIL;ODF2;UBE2C;…
all	RNAseq_Automatic_GEO_Signatures_Human_Down	Polycomb Methylation-Independent Roles Activator GSE107781 1	143/250	5.56161e-45	8.79352e-43	6.40852	653.031	MDC1;NUP188;DSCC1;CCNF;BUB1B;CASC5;TTF2;MKI67;SMC4;SMC2;CDC20;STMN1;GRB10;NUSAP1;KNTC1;KPNA2;GTSE1;TMPO;WDHD1;SUPT16H;WDR76;CDC25B;MSH6;MELK;MTHFD1;MTHFD2;TIMELESS;TRIM14;KIF20A;TTLL12;ASF1B;DNMT1;CDCA2;RNASEH2A;CDCA4;CDCA5;NCAPG;CDCA8;WDR62;HMMR;PKMYT1;NCAPH;CCNB2;CCNB1;HSPH1;RACGAP1;ORC1;UBR7;MCMBP;CLSPN;FAM83D;ECT2;BARD1;FANCI;CDT1;UBE2C;PLK1;EPHX1;CDC6;MEX3D;PAICS;ZWINT;NDC80;TPX2;ANLN;NASP;U…
all	RNAseq_Automatic_GEO_Signatures_Human_Down	H3B05942 E2 Standard Care GSE115609 3	143/250	5.56161e-45	8.79352e-43	6.40852	653.031	GPR68;HJURP;BUB1B;CASC5;PLOD2;MKI67;SMC4;SMC2;CDC20;STMN1;NUSAP1;SLC39A6;KNTC1;SLC39A8;KPNA2;HMGN2;PPFIA4;TMPO;PDK1;ARMT1;SLC6A14;PDZK1;SPOCD1;MELK;MTHFD1;FANCD2;TIMELESS;KIF20A;PRR11;ASF1B;PIF1;BLM;PFKFB4;RNASEH2A;CDCA5;SHMT1;TROAP;CDCA8;NCAPG;WDR62;HMMR;PKMYT1;IQGAP3;NDRG1;SKA2;CCNB2;KIAA1524;LDHA;CCNB1;RACGAP1;ECT2;FANCI;CDT1;GSTM3;XBP1;UBE2C;PLK1;FANCA;CDC6;PAICS;ZWINT;NDC80;DHFR;TPX2;PKIB;AN…
all	RNAseq_Automatic_GEO_Signatures_Human_Up	Polya Rna Tet-Inducible Saos2-P21 GSE128669 1	143/250	5.56161e-45	2.37425e-42	6.40852	653.031	NUP107;ARL6IP1;DSCC1;HJURP;BUB1B;CASC5;TTF2;MKI67;SMC4;CEP128;CDC20;PTTG1;CHEK2;STMN1;NUSAP1;NEK2;KPNA2;GTSE1;GEN1;WBP11;KNSTRN;CDC25B;TRAIP;NUP93;NEIL3;MELK;FANCD2;FAM64A;KIF20A;KIF20B;PRR11;CCDC150;PIF1;BLM;CDCA2;CDCA5;TROAP;CWF19L2;CDCA8;NCAPG;WDR62;HMMR;PKMYT1;IQGAP3;NCAPH;SKA1;KIAA1524;CCNB2;CCNB1;ORC6;RACGAP1;ORC1;FAM83D;ECT2;FANCI;STIL;CCDC18;UBE2C;ODF2;PLK1;NDC80;LSM3;DHFR;TPX2;ANLN;KIF18…
all	RNAseq_Automatic_GEO_Signatures_Human_Down	Able Endotheliocytes Cultivated Electrospun GSE123045 1	142/250	3.54158e-44	5.03966e-42	6.30255	630.565	CCNF;HJURP;CASC5;BUB1B;MKI67;SMC4;IFIT3;CDC20;PTTG1;CDH2;EPSTI1;NUSAP1;PXDC1;NEK2;GTSE1;TMPO;GEN1;RSAD2;MELK;FANCD2;FAM64A;KIF20A;KIF20B;PRR11;ASF1B;BLM;DNMT1;CDCA2;CDCA4;CDCA5;TROAP;CDCA8;NCAPG;WDR62;HMMR;PKMYT1;IQGAP3;SKA1;NCAPH;CCNB2;KIAA1524;CCNB1;RACGAP1;ORC1;PDGFC;HYI;CLSPN;FAM83D;ECT2;FANCI;CDT1;STIL;UBE2C;PLK1;FANCA;MICAL2;GGH;CDC6;PAICS;ZWINT;NDC80;DHFR;EXT1;ANLN;TPX2;SULT1B1;KIF18B;DIAP…
all	RNAseq_Automatic_GEO_Signatures_Human_Down	Estrogen-Receptor Mdm2 Inhibition Cdk4 GSE140758 6	142/250	3.54158e-44	5.03966e-42	6.30255	630.565	ARL6IP1;HJURP;HNRNPR;PLOD2;TTF2;MKI67;SMC4;ALDH1L2;TSKU;CDC20;CHEK2;MYB;STMN1;RUVBL1;NUSAP1;NEK2;KNTC1;KPNA2;TMPO;NUP210;GPT2;PDZK1;GTPBP2;KNSTRN;CDC25B;PDIA4;NEIL3;MELK;MTHFD1;MTHFD2;FANCD2;TIMELESS;FAM64A;KIF20A;KIF20B;PRR11;SNRPA;ASF1B;DNMT1;CDCA5;TROAP;CDCA8;TARS;SLC1A4;SLC1A5;PKMYT1;NCAPH;SKA2;HSP90B1;LDHA;CCNB1;RACGAP1;ZNF703;ECT2;FANCI;CDT1;STIL;UBE2C;PLK1;GGH;CDC6;PAICS;NDC80;TPX2;ANLN;PK…
all	RNAseq_Automatic_GEO_Signatures_Human_Down	Patient-Derived Hk-374 Radiation Onc201 GSE153982 1	142/250	3.54158e-44	5.03966e-42	6.30255	630.565	ARL6IP1;DSCC1;CCNF;HJURP;NRM;BUB1B;JADE2;MKI67;CDC20;PTTG1;STMN1;NUSAP1;NEK2;HMGN2;KPNA2;GTSE1;PPFIA4;TMPO;SCARA3;KNSTRN;NEIL3;MELK;FANCD2;ADAM12;TIMELESS;SRSF2;SRSF3;FAM64A;KIF20A;KIF20B;PRR11;ASF1B;PIF1;ZNF395;PFKFB4;BLM;CDCA2;RNASEH2A;CDCA5;TROAP;CDCA8;NCAPG;WDR62;IQGAP3;NCAPH;SKA1;SKA2;CCNB2;LDHA;CCNB1;RACGAP1;FAM83D;MYH10;FANCI;STIL;UBE2C;ARHGEF39;CBX2;PTCH1;PLK1;PAICS;ZWINT;NDC80;DHFR;TPX2;…
all	RNAseq_Automatic_GEO_Signatures_Human_Up	Jc Polyomavirus Controlled Ifn-Induced GSE135833 2	142/250	3.54158e-44	1.37445e-41	6.30255	630.565	DCLRE1B;DSCC1;CCNF;HJURP;CASC5;BUB1B;MKI67;SMC4;SMC2;CDC20;NUSAP1;NEK2;GTSE1;WDHD1;TIPIN;NUP210;WDR76;MSH6;NEIL3;MELK;CCNE1;FANCD2;TIMELESS;FAM64A;KIF20A;KIF20B;PRR11;ASF1B;DNMT1;BLM;CDCA2;RNASEH2A;CDCA4;CDCA5;TROAP;NCAPG;CDCA8;WDR62;PKMYT1;IQGAP3;SKA1;NCAPH;KIAA1524;CCNB2;DSN1;ORC6;RACGAP1;ORC1;CLSPN;FAM83D;BARD1;FANCI;CDT1;STIL;UBE2C;PLK1;FANCA;CDC6;ZWINT;NDC80;DHFR;ANLN;TPX2;POLA2;KIF18B;KIF4A…
all	RNAseq_Automatic_GEO_Signatures_Human_Down	Aneuploidy Triggers Immune Response GSE83647 1	141/250	2.21824e-43	2.7852e-41	6.19855	608.787	ARL6IP1;CCNF;HJURP;NRM;BUB1B;ENO2;SMC4;CDC20;FADS2;PTTG1;ANPEP;STMN1;NUSAP1;NEK2;HMGN2;GTSE1;PPFIA4;TMPO;PDK1;SCARA3;NUP210;PAQR4;WDR76;CDC25B;MTHFD2;FANCD2;TIMELESS;FAM64A;KIF20A;KIF20B;PRR11;ASF1B;ZNF395;PFKFB4;DNMT1;RNASEH2A;CDCA5;SHMT1;CDCA8;NCAPG;HMMR;PKMYT1;IQGAP3;NDRG1;NCAPH;ADAMTS15;CCNB2;CCNB1;RACGAP1;FAM83D;FZD1;FANCI;CDT1;UBE2C;CBX2;PLK1;GGH;ZWINT;NDC80;DHFR;TPX2;ANLN;KIF18B;NASP;KIF4A…
all	RNAseq_Automatic_GEO_Signatures_Human_Down	Integrative Her2-Regulated Lincrnas Her2 GSE60182 1	141/250	2.21824e-43	2.7852e-41	6.19855	608.787	DSCC1;CCNF;HJURP;BUB1B;CASC5;HNRNPR;TTF2;MKI67;SMC4;SMC2;PTTG1;NUSAP1;NEK2;KNTC1;KPNA2;GTSE1;TMPO;GEN1;WDHD1;IFRD1;KNSTRN;WDR76;CDC25B;MELK;FANCD2;TIMELESS;KIF20A;KIF20B;PRR11;ASF1B;LRRC59;BLM;CDCA2;PRKDC;CDCA5;INSIG1;NCAPG;CDCA8;HMMR;IQGAP3;NCAPH;SKA1;CCNB2;KIAA1524;LDHA;CCNB1;ORC6;RACGAP1;CLSPN;ECT2;FAM83D;BARD1;FANCI;STIL;UBE2C;PLK1;GGH;CDC6;ZWINT;NDC80;DHFR;ANLN;TPX2;POLA2;DIAPH3;UBE2S;KIF4A;…
all	RNAseq_Automatic_GEO_Signatures_Human_Down	Age-Dependent Gene Changes Islets GSE57973 1	141/250	2.21824e-43	2.7852e-41	6.19855	608.787	DCLRE1B;DSCC1;HJURP;BUB1B;MKI67;SMC4;CEP128;CDC20;PTTG1;KNTC1;NEK2;KPNA2;CDK5RAP2;TMPO;PAQR4;KNSTRN;NEIL3;MELK;FANCD2;FAM64A;KIF20A;KIF20B;PRR11;BLM;CDCA2;RNASEH2A;CDCA4;CDCA5;TROAP;NCAPG;CDCA8;SLC1A4;WDR62;HMMR;PKMYT1;IQGAP3;NCAPH;SKA1;CCNB2;KIAA1524;DSN1;RACGAP1;ORC1;UBR7;CLSPN;FAM83D;ECT2;BARD1;FANCI;CDT1;STIL;UBE2C;ARHGEF39;PLK1;IDH2;FANCA;CDC6;NDC80;DHFR;ANLN;TPX2;POLA2;DIAPH3;KIF18B;UBE2S;K…
all	RNAseq_Automatic_GEO_Signatures_Human_Down	Lamin Lads Hepg2 Cyclosporin GSE119631 1	141/250	2.21824e-43	2.7852e-41	6.19855	608.787	DSCC1;CCNF;HJURP;BUB1B;SMC4;CDC20;RAVER1;PTTG1;NUSAP1;NEK2;KNTC1;KPNA2;GTSE1;TMPO;WDHD1;ASRGL1;CDC25B;MELK;MTHFD1;FANCD2;TIMELESS;SRSF2;DPEP1;KIF20A;PRR11;ASF1B;DNMT1;PSMD11;CDCA4;CDCA5;IGSF1;TROAP;NCAPG;CDCA8;WDR62;HMMR;IQGAP3;NCAPH;SKA1;KIAA1524;CCNB2;LDHA;DSN1;CCNB1;RACGAP1;ORC1;FAM83D;CDT1;STIL;UBE2C;PLK1;FANCA;CDC6;ZWINT;DHFR;TPX2;ANLN;POLA2;AKR1B10;KIF18B;DIAPH3;NASP;ADI1;KIF4A;MPHOSPH10;EZ…
all	Rare_Diseases_AutoRIF_ARCHS4_Predictions	Fanconi anemia	124/200	2.39341e-44	4.45772e-41	7.79511	782.949	NUP188;DSCC1;CCNF;HJURP;BUB1B;TTF2;MKI67;SMC4;SMC2;CDC20;NUSAP1;KNTC1;TMPO;WDHD1;SUPT16H;NUP210;MELK;MTHFD1;DKC1;FANCD2;TIMELESS;SRSF2;KIF20A;KIF20B;BLM;CDCA2;PRKDC;CDCA5;NCAPG;CDCA8;PKMYT1;IQGAP3;NCAPH;CCNB2;KIAA1524;CCNB1;RACGAP1;ORC1;G3BP1;CLSPN;ECT2;FANCI;CDT1;STIL;XRCC5;RCC2;PLK1;CDC6;PA2G4;PAICS;ZWINT;DHFR;TPX2;POLA2;DIAPH3;KIF4A;EZH2;TOP2A;FEN1;MCM7;NCAPG2;KIF14;HMGB2;MCM10;KIF11;BRCA1;FOX…
all	RNAseq_Automatic_GEO_Signatures_Human_Down	Profiling Kshv-Infected Periodontal Ligament GSE92341 1	140/250	1.36664e-42	1.62061e-40	6.09648	587.678	COL16A1;CCNF;HJURP;BUB1B;CASC5;MKI67;SMC4;CEP128;CDC20;PTTG1;STMN1;NUSAP1;NEK2;EPHB2;KPNA2;GTSE1;TMPO;SCARA3;KNSTRN;RUNX2;MELK;FANCD2;STIM2;TIMELESS;FAM64A;KIF20A;KIF20B;PRR11;ASF1B;DNMT1;BLM;CDCA2;RNASEH2A;CDCA5;TROAP;DNAJC22;CDCA8;NCAPG;WDR62;HMMR;PKMYT1;IQGAP3;NCAPH;SKA1;SKA2;CNN2;CCNB2;KIAA1524;CCNB1;RACGAP1;FAM83D;STIL;UBE2C;PLK1;MICAL2;GGH;ZWINT;NDC80;DHFR;ANLN;TPX2;DIAPH3;KIF18B;CXCL12;KIF…
all	RNAseq_Automatic_GEO_Signatures_Human_Down	6Mer Seed Toxicity Micrornas GSE135453 4	140/250	1.36664e-42	1.62061e-40	6.09648	587.678	SCARB1;NUP188;CCNF;HJURP;BUB1B;MKI67;SMC4;CDC20;RPS6KA4;PTTG1;PPP2R1A;CHORDC1;NUSAP1;KNTC1;KPNA2;GTSE1;WDHD1;NUP210;TPM3;IFRD2;KNSTRN;CDC25B;MELK;FANCD2;TIMELESS;KIF20A;KIF20B;ASF1B;DNMT1;CDCA2;CDCA4;CDCA5;TROAP;CDCA8;NCAPG;SLC1A5;HMMR;PKMYT1;IQGAP3;NCAPH;BCL2L12;KIAA1524;CCNB2;CCNB1;RACGAP1;ORC1;MCMBP;CLSPN;FAM83D;CEP78;FANCI;CDT1;STIL;INTS1;UBE2C;PLK1;FANCA;CDC6;NETO2;ZWINT;NDC80;DHFR;TPX2;ANLN…
all	Orphanet_Augmented_2021	Primary immunodeficiency with natural-killer cell deficiency and adrenal insufficiency ORPHA:75391	82/101	5.74089e-44	2.15513e-40	20.4406	2035.19	TOP2A;FEN1;MCM7;DSCC1;CCNF;NCAPG2;HJURP;KIF14;BUB1B;MCM10;KIF11;FOXM1;KIF15;CDC20;EXO1;GSG2;NUF2;NUSAP1;PBK;NEK2;GTSE1;CEP55;DLGAP5;WDHD1;RFC3;KIF23;CCNA2;ASPM;MELK;KIFC1;TIMELESS;MCM3;BIRC5;MCM4;KIF2C;KIF20A;DTL;MCM2;CDCA2;UHRF1;CDCA5;TROAP;CDCA8;NCAPG;HMMR;TYMS;IQGAP3;CENPA;NCAPH;AURKB;CCNB2;CCNB1;CDC45;ORC1;RACGAP1;RAD54L;CLSPN;BUB1;E2F8;FANCI;GINS1;CDT1;GINS2;POLQ;RRM1;RRM2;SPAG5;PLK1;CDC6;PA…
all	Rare_Diseases_GeneRIF_ARCHS4_Predictions	Seckel syndrome	123/200	1.84708e-43	4.14485e-40	7.62914	750.688	CCNF;HJURP;BUB1B;HNRNPR;TTF2;MKI67;SMC4;SMC2;CDC20;NUSAP1;KNTC1;KPNA2;TMPO;WDHD1;SUPT16H;WDR76;MELK;MTHFD1;DKC1;FANCD2;TIMELESS;KIF20A;KIF20B;BLM;CDCA2;PRKDC;CDCA5;NCAPG;CDCA8;TARS;HMMR;IQGAP3;NCAPH;CCNB2;KIAA1524;CCNB1;RACGAP1;ORC1;G3BP1;CLSPN;ECT2;FANCI;STIL;XRCC5;PLK1;CDC6;PA2G4;PAICS;ZWINT;DHFR;TPX2;ANLN;DIAPH3;NASP;KIF4A;CEP85;EZH2;TOP2A;FEN1;MCM7;MCM8;NCAPG2;KIF14;HMGB2;MCM10;KIF11;BRCA1;FO…
all	RNAseq_Automatic_GEO_Signatures_Human_Up	Regulators T-Helper Lineage Specification GSE71645 2	140/250	1.36664e-42	4.86183e-40	6.09648	587.678	DSCC1;CCNF;NAB2;HJURP;CASC5;BUB1B;MKI67;GLS;CDC20;NAMPT;STMN1;NUSAP1;GRB10;CHAC2;KNTC1;NEK2;KPNA2;GTSE1;GEN1;WDHD1;WDR76;TRAIP;NEIL3;MELK;KIF20A;PRR11;CCDC150;ASF1B;BLM;CDCA5;TROAP;NCAPG;CDCA8;TARS;SLC1A4;SLC1A5;HMMR;PKMYT1;NCAPH;SKA1;KIAA1524;CCNB2;CCNB1;PRDX4;CLSPN;FANCI;CDT1;EGR2;UBE2C;PLK1;FANCA;CDC6;PA2G4;EIF2S2;PAICS;ZWINT;TPX2;ANLN;POLA2;KIF18B;DIAPH3;SLC6A9;NASP;KIF4A;TOP2A;ARHGAP11B;FEN1…
all	RNAseq_Automatic_GEO_Signatures_Human_Down	Biosimilarity Trastuzumab Monoclonal Therapeutics GSE158969 1	139/250	8.28223e-42	8.62362e-40	5.99628	567.215	MDC1;TCERG1;SCARB1;VARS;NUP188;CCNF;BUB1B;CASC5;MKI67;SMC4;SMC2;CDC20;FADS2;PTTG1;NUSAP1;KNTC1;NEK2;KPNA2;GTSE1;TMPO;GEN1;NUP210;IFRD1;KNSTRN;ACLY;MELK;FANCD2;TIMELESS;KIF20A;PRR11;DNMT1;CDCA2;PRKDC;CDCA5;TROAP;NCAPG;CDCA8;PIK3R3;WDR62;HMMR;PKMYT1;NCAPH;CCNB2;KIAA1524;CCNB1;RACGAP1;ORC1;ECT2;FAM83D;BARD1;FANCI;STIL;PNPT1;ODF2;UBE2C;PLK1;IDH2;FANCA;CDC6;BMP7;ZWINT;SLC16A14;TPX2;ANLN;POLA2;KIF18B;N…
all	RNAseq_Automatic_GEO_Signatures_Human_Down	Sarm Rad140 Ar Er GSE104177 1	139/250	8.28223e-42	8.62362e-40	5.99628	567.215	CCNF;BUB1B;CASC5;MKI67;SMC4;CDC20;TRIM28;PTTG1;STMN1;MYB;NUSAP1;NEK2;KPNA2;HMGN2;GTSE1;TMPO;WDHD1;ARMT1;AP1AR;KNSTRN;WDR76;CDC25B;DDX39A;MELK;MTHFD1;FANCD2;FAM64A;KIF20A;PRR11;SNRPA;ASF1B;BLM;CDCA2;RNASEH2A;CDCA5;TROAP;MAZ;CDCA8;NCAPG;HMMR;PKMYT1;IQGAP3;NCAPH;SKA1;SKA2;CCNB2;KIAA1524;CCNB1;RACGAP1;FAM83D;ECT2;AMZ1;FANCI;CDT1;EGR3;UBE2C;PLK1;FANCA;CDC6;PA2G4;PAICS;ESR1;ZWINT;NDC80;DHFR;TPX2;ANLN;P…
all	RNAseq_Automatic_GEO_Signatures_Human_Down	Differentiation Derepression Fate Determining GSE133738 1	139/250	8.28223e-42	8.62362e-40	5.99628	567.215	RAB3B;IFITM1;TMEM200A;SERPINE1;CCNF;HJURP;BUB1B;MKI67;SMC4;IFIT3;SMC2;CEP128;CDC20;FADS2;DPYSL2;STMN1;NUSAP1;NEK2;KPNA2;GTSE1;TMPO;SCARA3;PAQR4;WDR76;ACLY;NEIL3;MELK;FANCD2;TRIM14;KIF20A;KIF20B;PRR11;VCL;ASF1B;CD274;DNMT1;BLM;CDCA5;INSIG1;NCAPG;CDCA8;NEDD4L;HMMR;DDX60;NCAPH;CCNB2;KIAA1524;CCNB1;RACGAP1;ORC1;GRK5;CLSPN;FAM83D;ECT2;FANCI;STIL;UBE2C;PLK1;PARP14;ARHGAP25;ZWINT;NDC80;DHFR;TPX2;ANLN;PO…
all	RNAseq_Automatic_GEO_Signatures_Human_Down	Multiplexed Absolute Immunpeptidomics Mhc GSE144373 1	139/250	8.28223e-42	8.62362e-40	5.99628	567.215	ARL6IP1;CCNF;HJURP;BUB1B;CASC5;MKI67;SMC4;ACTB;CDC20;PNN;TRIM28;PTTG1;STMN1;NUSAP1;KNTC1;HMGN2;KPNA2;GTSE1;TMPO;TPM4;SHISA2;WDR76;MSH6;DDX39A;SRSF2;TIMELESS;SRSF3;KIF20A;PRR11;ASF1B;DNMT1;PRKDC;CDCA5;TROAP;NCAPG;CDCA8;HMMR;IQGAP3;NCAPH;SKA2;CCNB2;KIAA1524;LDHA;CCNB1;RACGAP1;UBR7;G3BP1;MCMBP;CLSPN;FANCI;CDT1;UBE2C;PLK1;CBX1;CDC6;ZWINT;NDC80;DHFR;TPX2;ANLN;DIAPH1;KIF18B;NASP;UBE2S;KIF4A;HNRNPD;HNRN…
all	RNAseq_Automatic_GEO_Signatures_Human_Down	Mda-Mb-231-Lm2 Sudemycin D6 Sd6 GSE163411 1	139/250	8.28223e-42	8.62362e-40	5.99628	567.215	NUP107;ARL6IP1;CCNF;HJURP;BUB1B;CASC5;MKI67;SMC4;CDC20;KIF5B;NUSAP1;NEK2;HMGN2;KPNA2;GTSE1;TMPO;IFRD2;KNSTRN;DDX39A;MELK;MTHFD1;TIMELESS;SRSF3;FAM64A;KIF20A;ASF1B;DNMT1;CDCA2;RNASEH2A;CDCA5;TROAP;CDCA8;NCAPG;WDR62;PKMYT1;IQGAP3;NCAPH;KIAA1524;CCNB2;CCNB1;RACGAP1;CLSPN;FAM83D;ECT2;MYH10;FANCI;UBE2C;PLK1;C20ORF27;CDC6;PA2G4;PAICS;ZWINT;NDC80;DHFR;TPX2;ANLN;KIF18B;ADI1;UBE2S;KIF4A;PXMP2;HNRNPD;EZH2;…
all	Rare_Diseases_AutoRIF_ARCHS4_Predictions	Congenital aplastic anemia	122/200	1.39543e-42	1.73265e-39	7.46746	719.679	NUP188;DSCC1;CCNF;HJURP;BUB1B;TTF2;MKI67;SMC4;SMC2;CDC20;TRIM28;NUSAP1;KNTC1;TMPO;WDHD1;SUPT16H;NUP210;MELK;MTHFD1;DKC1;FANCD2;TIMELESS;SRSF2;KIF20A;KIF20B;BLM;CDCA2;PRKDC;CDCA5;NCAPG;CDCA8;PKMYT1;IQGAP3;NCAPH;CCNB2;KIAA1524;CCNB1;RACGAP1;ORC1;G3BP1;CLSPN;ECT2;FANCI;CDT1;STIL;XRCC5;RCC2;PLK1;CDC6;PA2G4;PAICS;ZWINT;DHFR;TPX2;POLA2;DIAPH3;KIF4A;TOP2A;FEN1;MCM7;NCAPG2;KIF14;HMGB2;MCM10;KIF11;BRCA1;F…
all	RNAseq_Automatic_GEO_Signatures_Human_Up	Immunophenotyping Outcomes Pdx-Derived Tnbc GSE100669 3	139/250	8.28223e-42	2.71976e-39	5.99628	567.215	ARL6IP1;HJURP;BUB1B;CASC5;TTF2;MKI67;SMC4;CDC20;PTTG1;STMN1;NUSAP1;CHAC2;NEK2;KPNA2;GTSE1;TMPO;GEN1;WDR76;NEIL3;MELK;TIMELESS;FAM64A;KIF20A;SNRPF;PRR11;ASF1B;DNMT1;BLM;CDCA2;CDCA5;TROAP;NCAPG;CDCA8;WDR62;HMMR;PKMYT1;IQGAP3;NCAPH;SKA2;CCNB2;CCNB1;RACGAP1;ORC1;FAM83D;ECT2;FANCI;CDT1;UBE2C;PLK1;FANCA;CDC6;ZWINT;NDC80;TPX2;ANLN;KIF18B;DIAPH3;NASP;KIF4A;PLCH1;BLMH;EZH2;TOP2A;FEN1;NCAPG2;KIF14;HMGB2;HM…
all	RNAseq_Automatic_GEO_Signatures_Human_Down	Massive Reshaping Lamina Oncogene GSE75643 3	138/250	4.93743e-41	4.90183e-39	5.8979	547.379	DSCC1;SERPINE1;CCNF;HJURP;CASC5;BUB1B;TTF2;MKI67;CDC20;NUSAP1;NEK2;KPNA2;GTSE1;ANKRD13A;KNSTRN;WDR76;TRAIP;NEIL3;MELK;FANCD2;TIMELESS;FAM64A;KIF20A;ASF1B;BLM;CDCA2;RNASEH2A;CDCA5;TROAP;CDCA8;NCAPG;WDR62;HMMR;PKMYT1;IQGAP3;NCAPH;SKA1;CORO1C;CCNB2;KIAA1524;CCNB1;ORC6;RACGAP1;ORC1;HYI;FAM83D;CDT1;UBE2C;PLK1;FANCA;CDC6;ZWINT;NDC80;TPX2;ANLN;POLA2;KIF18B;DIAPH3;KIF4A;TOP2A;FEN1;MCM7;NCAPG2;HMGB2;MCM10…
all	RNAseq_Automatic_GEO_Signatures_Human_Down	Downregulated Target Hbp1 Hdac GSE95189 1	138/250	4.93743e-41	4.90183e-39	5.8979	547.379	CLSTN2;DSCC1;CCNF;HJURP;BUB1B;CASC5;MKI67;SMC4;ACTB;FADS2;NUSAP1;KNTC1;KPNA2;GTSE1;TMPO;WDHD1;ANK3;WDR76;PDIA4;MELK;FANCD2;TIMELESS;FAM64A;KIF20A;KIF20B;ASF1B;BLM;DNMT1;CDCA2;RNASEH2A;RPN2;CDCA5;TROAP;PIK3R3;NCAPG;WDR62;PKMYT1;IQGAP3;NCAPH;CORO1C;KIAA1524;DSN1;CCNB1;RACGAP1;CLSPN;FAM83D;ECT2;S100A11;FANCI;STIL;GGH;CDC6;ZWINT;NDC80;DHFR;ANLN;TPX2;POLA2;KIF18B;DIAPH3;KIF4A;CDK2;CALR;EZH2;PHF19;TOP2…
all	Rare_Diseases_AutoRIF_ARCHS4_Predictions	Fanconi Bickel syndrome	121/200	1.0321e-41	6.40761e-39	7.30992	689.87	NUP188;DSCC1;CCNF;HJURP;BUB1B;TTF2;MKI67;SMC4;SMC2;NUSAP1;KNTC1;TMPO;WDHD1;SUPT16H;NUP210;WDR76;MELK;MTHFD1;DKC1;FANCD2;TIMELESS;SRSF2;KIF20A;KIF20B;DNMT1;BLM;CDCA2;PRKDC;CDCA5;SHMT1;NCAPG;PKMYT1;IQGAP3;NCAPH;KIAA1524;RACGAP1;ORC1;G3BP1;CLSPN;ECT2;FANCI;CDT1;STIL;XRCC5;RCC2;CDC6;PA2G4;PAICS;ZWINT;DHFR;TPX2;POLA2;DIAPH3;KIF4A;CEP85;TOP2A;FEN1;MCM7;MCM8;NCAPG2;KIF14;HMGB2;MCM10;KIF11;BRCA1;FOXM1;PF…
all	Rare_Diseases_AutoRIF_ARCHS4_Predictions	Fanconi renotubular syndrome	121/200	1.0321e-41	6.40761e-39	7.30992	689.87	NUP188;DSCC1;CCNF;HJURP;BUB1B;TTF2;MKI67;SMC4;SMC2;NUSAP1;KNTC1;TMPO;WDHD1;SUPT16H;NUP210;WDR76;MELK;MTHFD1;DKC1;FANCD2;TIMELESS;SRSF2;KIF20A;KIF20B;DNMT1;BLM;CDCA2;PRKDC;CDCA5;SHMT1;NCAPG;PKMYT1;IQGAP3;NCAPH;KIAA1524;RACGAP1;ORC1;G3BP1;CLSPN;ECT2;FANCI;CDT1;STIL;XRCC5;RCC2;CDC6;PA2G4;PAICS;ZWINT;DHFR;TPX2;POLA2;DIAPH3;KIF4A;CEP85;TOP2A;FEN1;MCM7;MCM8;NCAPG2;KIF14;HMGB2;MCM10;KIF11;BRCA1;FOXM1;PF…
all	Rare_Diseases_AutoRIF_ARCHS4_Predictions	Toni-Debre-Fanconi syndrome	121/200	1.0321e-41	6.40761e-39	7.30992	689.87	NUP188;DSCC1;CCNF;HJURP;BUB1B;TTF2;MKI67;SMC4;SMC2;NUSAP1;KNTC1;TMPO;WDHD1;SUPT16H;NUP210;WDR76;MELK;MTHFD1;DKC1;FANCD2;TIMELESS;SRSF2;KIF20A;KIF20B;DNMT1;BLM;CDCA2;PRKDC;CDCA5;SHMT1;NCAPG;PKMYT1;IQGAP3;NCAPH;KIAA1524;RACGAP1;ORC1;G3BP1;CLSPN;ECT2;FANCI;CDT1;STIL;XRCC5;RCC2;CDC6;PA2G4;PAICS;ZWINT;DHFR;TPX2;POLA2;DIAPH3;KIF4A;CEP85;TOP2A;FEN1;MCM7;MCM8;NCAPG2;KIF14;HMGB2;MCM10;KIF11;BRCA1;FOXM1;PF…
all	RNAseq_Automatic_GEO_Signatures_Human_Down	Mcf7 Treated Abemaciclib Sr11302 GSE157214 1	137/250	2.89553e-40	2.68718e-38	5.80129	528.151	ARL6IP1;CCNF;NRM;MKI67;SMC4;SMC2;CDC20;PTTG1;STMN1;NUSAP1;NEK2;HMGN2;KPNA2;GTSE1;TMPO;ARMT1;NUP210;KNSTRN;CDC25B;MTHFD2;FANCD2;RFX5;TIMELESS;KIF20A;KIF20B;PRR11;SNRPA;ABCG1;ASF1B;DNMT1;RNASEH2A;CDCA4;CDCA5;TROAP;CDCA8;NCAPG;HMMR;PKMYT1;IQGAP3;NDRG1;NCAPH;SKA2;CCNB2;CCNB1;RACGAP1;ORC1;UBR7;ECT2;FANCI;CDT1;UBE2C;PLK1;FANCA;GGH;ZWINT;NDC80;DHFR;TPX2;GLUD1;ANLN;NASP;UBE2S;KIF4A;CDK2;PHF19;TOP2A;CNTNA…
all	RNAseq_Automatic_GEO_Signatures_Human_Down	Patient-Derived Hk-374 Radiation Onc201 GSE153982 3	137/250	2.89553e-40	2.68718e-38	5.80129	528.151	MT-ND6;DSCC1;HJURP;BUB1B;HNRNPR;MKI67;CDC20;FADS2;PTTG1;STMN1;NUSAP1;DPF3;KNTC1;NEK2;KPNA2;GTSE1;PPFIA4;TMPO;SCARA3;IGFBP5;PDIA6;PDIA4;DDX39A;MELK;FANCD2;ADAM12;TIMELESS;SRSF2;SRSF3;MT-CO2;FAM64A;KIF20A;MT-CO3;KIF20B;PRR11;ASF1B;PFKFB4;CDCA2;RNASEH2A;CDCA5;TROAP;NCAPG;CDCA8;WDR62;IQGAP3;KIAA0040;NCAPH;SKA1;SKA2;CORO1C;HSP90B1;CCNB2;LDHA;CCNB1;RACGAP1;FAM83D;MYH10;FANCI;STIL;UBE2C;PLK1;NETO2;CDC6;…
all	RNAseq_Automatic_GEO_Signatures_Human_Down	Drug-Tolerant Persister Bt474 Lapatinib GSE84896 1	137/250	2.89553e-40	2.68718e-38	5.80129	528.151	DSCC1;HJURP;BUB1B;CASC5;MKI67;SMC4;ACTB;CDC20;FADS2;PTTG1;NUSAP1;NEK2;KPNA2;GTSE1;TMPO;STARD4;WSB2;KNSTRN;MELK;FANCD2;TIMELESS;FAM64A;KIF20A;KIF20B;PRR11;ASF1B;PIF1;LRRC59;BLM;DNMT1;CDCA2;RNASEH2A;CDCA5;TROAP;CDCA8;NCAPG;WDR62;SLC1A5;HMMR;PKMYT1;IQGAP3;SKA1;NCAPH;SKA2;CCNB2;LDHA;CCNB1;RACGAP1;ORC1;ECT2;FAM83D;FANCI;CDT1;UBE2C;PLK1;IDH2;GGH;CDC6;BMP7;ZWINT;SLC16A14;NDC80;DHFR;TPX2;ANLN;POLA2;KIF18…
all	Orphanet_Augmented_2021	Congenital dyserythropoietic anemia type III ORPHA:98870	80/101	2.04958e-41	3.84706e-38	18.0302	1689.22	TOP2A;NCAPG2;HJURP;KIF14;BUB1B;CASC5;MCM10;KIF11;MKI67;FOXM1;SMC4;KIF15;CDC20;EXO1;GSG2;NUF2;NUSAP1;PBK;NEK2;GTSE1;CEP55;DLGAP5;WDHD1;KIF23;CCNA2;ASPM;NEIL3;MELK;KIFC1;BIRC5;MCM4;KIF2C;KIF20A;PRR11;DTL;CDCA2;UHRF1;CDCA5;TROAP;CDCA8;NCAPG;HMMR;IQGAP3;CENPA;NCAPH;AURKB;AURKA;CCNB2;KIAA1524;CCNB1;CDC45;ORC1;RACGAP1;CLSPN;ECT2;FAM83D;BUB1;E2F7;FANCI;GINS1;POLQ;STIL;RRM2;UBE2C;PLK1;CDC6;SHCBP1;NDC80;Z…
all	Rare_Diseases_GeneRIF_ARCHS4_Predictions	Congenital aplastic anemia	120/200	7.47432e-41	5.59079e-38	7.15637	661.209	NUP188;DSCC1;CCNF;HJURP;BUB1B;TTF2;MKI67;SMC4;SMC2;CDC20;NUSAP1;KNTC1;TMPO;WDHD1;SUPT16H;ILF2;MELK;MTHFD1;DKC1;FANCD2;TIMELESS;KIF20A;KIF20B;BLM;CDCA2;PRKDC;CDCA5;NCAPG;PKMYT1;IQGAP3;NCAPH;KIAA1524;CCNB1;RACGAP1;ORC1;G3BP1;CLSPN;ECT2;FANCI;STIL;XRCC5;RCC2;PLK1;CDC6;PA2G4;PAICS;ZWINT;DHFR;TPX2;DIAPH3;NASP;KIF4A;HNRNPC;EZH2;TOP2A;FEN1;MCM7;MCM8;NCAPG2;KIF14;MCM10;KIF11;BRCA1;FOXM1;PFAS;KIF15;LMNB1;…
all	Rare_Diseases_GeneRIF_ARCHS4_Predictions	Fanconi anemia	120/200	7.47432e-41	5.59079e-38	7.15637	661.209	NUP188;DSCC1;CCNF;HJURP;BUB1B;TTF2;MKI67;SMC4;SMC2;CDC20;NUSAP1;KNTC1;TMPO;WDHD1;SUPT16H;ILF2;MELK;MTHFD1;DKC1;FANCD2;TIMELESS;KIF20A;KIF20B;BLM;CDCA2;PRKDC;CDCA5;NCAPG;PKMYT1;IQGAP3;NCAPH;KIAA1524;CCNB1;RACGAP1;ORC1;G3BP1;CLSPN;ECT2;FANCI;STIL;XRCC5;RCC2;PLK1;CDC6;PA2G4;PAICS;ZWINT;DHFR;TPX2;DIAPH3;NASP;KIF4A;HNRNPC;EZH2;TOP2A;FEN1;MCM7;MCM8;NCAPG2;KIF14;MCM10;KIF11;BRCA1;FOXM1;PFAS;KIF15;LMNB1;…
all	RNAseq_Automatic_GEO_Signatures_Human_Up	Rare Variability Drug-Induced Mode GSE97679 1	137/250	2.89553e-40	8.24068e-38	5.80129	528.151	DSCC1;HJURP;CASC5;BUB1B;MKI67;SMC4;CDC20;HTR7;DPYSL2;NUSAP1;NEK2;KPNA2;FAM19A5;GTSE1;TMPO;ST6GAL1;PAQR4;ACTN1;TMX4;MELK;MTHFD2;FANCD2;TIMELESS;KIF20B;PRR11;ASF1B;DNMT1;CDCA2;CDCA5;TROAP;NCAPG;CDCA8;WDR62;HMMR;PKMYT1;IQGAP3;NCAPH;SKA1;KIAA1524;CCNB1;RACGAP1;ORC1;PMAIP1;CLSPN;ECT2;FAM83D;FANCI;CDT1;STIL;EGR3;UBE2C;PLK1;FANCA;CDC6;ZWINT;ANLN;TPX2;POLA2;KIF18B;FASN;KIF4A;TOP2A;FEN1;MCM7;NCAPG2;KIF14;…
all	RNAseq_Automatic_GEO_Signatures_Human_Up	Transciptomic Smooth Hasmcs Baf60A GSE153447 1	137/250	2.89553e-40	8.24068e-38	5.80129	528.151	RAB3B;ARL6IP1;CERK;CCNF;HJURP;XYLT1;BUB1B;CASC5;MKI67;SMC4;ACTB;SMC2;CDC20;PTTG1;BMPER;STMN1;NUSAP1;NEK2;KNTC1;KPNA2;HMGN2;GTSE1;TNS3;TMPO;CDK5RAP2;SCARA3;KNSTRN;MELK;FANCD2;FAM64A;KIF20A;TTLL12;KIF20B;PRR11;PIF1;DNMT1;CDCA2;RNASEH2A;CDCA5;TROAP;CDCA8;NCAPG;WDR62;HMMR;PKMYT1;IQGAP3;NCAPH;SKA1;CCNB2;CCNB1;RACGAP1;FAM83D;ECT2;FANCI;STIL;SMAD3;UBE2C;PLK1;FANCA;ZWINT;NDC80;ANLN;SULT1B1;TPX2;KIF18B;DI…
all	RNAseq_Automatic_GEO_Signatures_Human_Down	Symmetric Arginine Dimethylation Type GSE141645 1	136/250	1.67048e-39	1.42626e-37	5.7064	509.512	NUP107;DSCC1;CASC5;BUB1B;SMC4;SMC2;PTTG1;STMN1;NUSAP1;KNTC1;GTSE1;TMPO;WDHD1;ACSL4;KNSTRN;PDIA6;WDR76;TRAIP;MSH6;MTHFD1;MAPKAPK3;MTHFD2;TIMELESS;KIF20B;BLM;RNASEH2A;PSMD14;CDCA4;CDCA5;NCAPG;CDCA8;HMMR;SLC1A5;SKA1;CORO1C;KIAA1524;STIP1;LDHA;DSN1;CCNB1;ORC6;RACGAP1;ORC1;MLEC;ECT2;BARD1;FANCI;STIL;EGR3;CPSF3;PLK1;IDH2;CDC6;PAICS;ZWINT;NDC80;NASP;UBE2S;CDK2;EZH2;TOP2A;FEN1;ALAS1;MCM7;MCM8;CCDC47;NCAP…
all	RNAseq_Automatic_GEO_Signatures_Human_Down	Anti-Cancer Compound Kushen Injection GSE78512 1	136/250	1.67048e-39	1.42626e-37	5.7064	509.512	DCLRE1B;MDC1;NUP188;DSCC1;CCNF;HJURP;NRM;MKI67;CDC20;PTTG1;DPYSL2;STMN1;HMGN2;KPNA2;GTSE1;TMPO;PAQR4;WDR76;TRAIP;ACLY;MTHFD1;TIMELESS;SRSF2;FAM64A;KIF20A;PRR11;ASF1B;PIF1;DNMT1;CDCA4;CDCA5;TROAP;CSTF2;CDCA8;WDR62;PKMYT1;IQGAP3;NCAPH;CCNB2;CCNB1;RACGAP1;ORC1;EIF4EBP2;CLSPN;FAM83D;FANCI;CDT1;UBE2C;ODF2;ARHGEF39;PLK1;FANCA;CDC6;ZWINT;DHFR;TPX2;POLA2;KIF18B;NASP;UBE2S;CDK2;HNRNPD;PHF19;FEN1;MCM7;NCAP…
all	RNAseq_Automatic_GEO_Signatures_Human_Down	H3B05942 E2 Standard Care GSE115609 1	136/250	1.67048e-39	1.42626e-37	5.7064	509.512	HJURP;BUB1B;CASC5;PLOD2;MKI67;SMC4;SMC2;CDC20;STMN1;NUSAP1;SLC39A6;KNTC1;SLC39A8;KPNA2;HMGN2;PPFIA4;TMPO;PDK1;ARMT1;SLC6A14;SPOCD1;MELK;MTHFD1;FANCD2;TIMELESS;MT-CO2;KIF20A;MT-CO3;PRR11;ASF1B;BLM;RNASEH2A;PRKDC;CDCA5;TROAP;CDCA8;WDR62;PKMYT1;IQGAP3;NDRG1;CCNB2;KIAA1524;LDHA;CCNB1;RACGAP1;ZNF703;FANCI;CDT1;GSTM3;XBP1;UBE2C;PLK1;FANCA;CDC6;PAICS;ZWINT;NDC80;DHFR;PKIB;TPX2;ANLN;CXCL12;KIF18B;NASP;UB…
all	RNAseq_Automatic_GEO_Signatures_Human_Down	Argonaute-1 Binds Enhancers Constitutive GSE56826 1	136/250	1.67048e-39	1.42626e-37	5.7064	509.512	CCNF;NRM;HJURP;MKI67;SMC2;CDC20;PTTG1;NUSAP1;EPHB2;KPNA2;GTSE1;PAQR4;IGFBP5;IFRD2;IGFBP3;KNSTRN;PDIA6;CDC25B;ACLY;MELK;MTHFD1;MTHFD2;FANCD2;TIMELESS;FAM64A;KIF20A;PRR11;SNRPA;ASF1B;RABL6;UNC119B;BLM;RNASEH2A;RPN2;ABCB6;CHRNA5;IGSF1;CDCA5;TROAP;RPN1;CDCA8;WDR62;PKMYT1;IQGAP3;NCAPH;CCNB2;LDHA;CCNB1;RACGAP1;MLEC;FAM83D;SLC19A1;CEP78;TXNDC5;FANCI;STIL;EGR3;UBE2C;CBX2;PLK1;NDC80;TPX2;ANLN;POLA2;KIF18B…
all	Orphanet_Augmented_2021	21q22.11q22.12 microdeletion syndrome ORPHA:261323	79/101	3.53979e-40	1.89834e-37	16.9896	1543.32	TOP2A;DSCC1;NCAPG2;HJURP;KIF14;BUB1B;CASC5;MCM10;BRCA1;KIF11;MKI67;FOXM1;SMC4;KIF15;CDC20;EXO1;NUF2;NUSAP1;PBK;NEK2;MYBL2;GTSE1;CEP55;DLGAP5;WDHD1;CKAP2;KIF23;CCNA2;ASPM;NEIL3;MELK;KIFC1;BIRC5;MCM4;KIF2C;KIF20A;DTL;CDCA2;UHRF1;CDCA5;TROAP;CDCA8;NCAPG;HMMR;TYMS;CENPA;NCAPH;AURKB;AURKA;CCNB2;KIAA1524;CCNB1;CDC45;ORC1;RACGAP1;RAD54L;CLSPN;BUB1;FANCI;GINS1;POLQ;STIL;RRM2;UBE2C;CDC6;SHCBP1;NDC80;ZWINT…
all	Orphanet_Augmented_2021	Autosomal dominant cerebellar ataxia-deafness-narcolepsy syndrome ORPHA:314404	79/101	3.53979e-40	1.89834e-37	16.9896	1543.32	MCM7;CCNF;NCAPG2;HJURP;KIF14;BUB1B;MCM10;TTF2;BRCA1;KIF11;MKI67;FOXM1;SMC4;PFAS;KIF15;EXO1;GSG2;NUF2;NUSAP1;KNTC1;MYBL2;WHSC1;GTSE1;KIF23;WDR76;FANCD2;INCENP;KIFC1;TIMELESS;MCM3;MCM4;KIF2C;MCM6;PRR11;DTL;MCM2;BLM;DNMT1;RNASEH2A;UHRF1;CDCA5;TROAP;CDCA8;NCAPG;WDR62;NCAPH;AURKB;KIAA1524;CDC45;ORC1;POLD1;RAD54L;CLSPN;BUB1;FANCI;GINS1;CDT1;POLQ;STIL;RRM2;SPAG5;PLK1;FANCA;CDC6;SHCBP1;NDC80;TICRR;TPX2;C…
all	Orphanet_Augmented_2021	Constitutional megaloblastic anemia with severe neurologic disease ORPHA:319651	79/101	3.53979e-40	1.89834e-37	16.9896	1543.32	TOP2A;MCM7;DSCC1;NCAPG2;HJURP;BUB1B;CASC5;MCM10;BRCA1;KIF11;FOXM1;SMC4;SMC2;KIF15;CDC20;EXO1;NUF2;NUSAP1;PBK;NEK2;GTSE1;CEP55;DLGAP5;TMPO;RFC5;RFC3;KIF23;CCNA2;ASPM;KIFC1;TIMELESS;MCM3;BIRC5;MCM4;KIF2C;KIF20A;DTL;MCM2;CDCA2;UHRF1;CDCA5;TROAP;CDCA8;NCAPG;HMMR;TYMS;CENPA;NCAPH;AURKB;CCNB2;CCNB1;CDC45;ORC1;RAD54L;CLSPN;BUB1;FANCI;GINS1;GINS2;POLQ;RRM1;RRM2;SPAG5;PLK1;CDC6;PAICS;ZWINT;TICRR;DHFR;TPX2…
all	Orphanet_Augmented_2021	Hereditary sensory neuropathy-deafness-dementia syndrome ORPHA:456318	79/101	3.53979e-40	1.89834e-37	16.9896	1543.32	MCM7;CCNF;NCAPG2;HJURP;KIF14;BUB1B;MCM10;TTF2;BRCA1;KIF11;MKI67;FOXM1;SMC4;PFAS;KIF15;EXO1;GSG2;NUF2;NUSAP1;KNTC1;MYBL2;WHSC1;GTSE1;KIF23;WDR76;FANCD2;INCENP;KIFC1;TIMELESS;MCM3;MCM4;KIF2C;MCM6;PRR11;DTL;MCM2;BLM;DNMT1;RNASEH2A;UHRF1;CDCA5;TROAP;CDCA8;NCAPG;WDR62;NCAPH;AURKB;KIAA1524;CDC45;ORC1;POLD1;RAD54L;CLSPN;BUB1;FANCI;GINS1;CDT1;POLQ;STIL;RRM2;SPAG5;PLK1;FANCA;CDC6;SHCBP1;NDC80;TICRR;TPX2;C…
all	Orphanet_Augmented_2021	Multinucleated neurons-anhydramnios-renal dysplasia-cerebellar hypoplasia-hydranencephaly syndrome ORPHA:500135	79/101	3.53979e-40	1.89834e-37	16.9896	1543.32	TOP2A;DSCC1;NCAPG2;HJURP;KIF14;BUB1B;CASC5;MCM10;KIF11;MKI67;FOXM1;KIF15;CDC20;PTTG1;EXO1;GSG2;NUF2;NUSAP1;PBK;NEK2;MYBL2;TK1;KPNA2;GTSE1;CEP55;DLGAP5;KIF23;CCNA2;ASPM;MELK;KIFC1;BIRC5;FAM64A;KIF2C;KIF20A;DTL;CDCA2;CDCA5;TROAP;CDCA8;NCAPG;HMMR;TYMS;IQGAP3;CENPA;NCAPH;AURKB;AURKA;CCNB2;KIAA1524;CCNB1;CDC45;ORC1;RACGAP1;RAD54L;CLSPN;ECT2;BUB1;E2F7;FANCI;GINS1;GINS2;RRM2;UBE2C;PLK1;CDC6;SHCBP1;NDC80…
all	Rare_Diseases_AutoRIF_ARCHS4_Predictions	Seckel syndrome	119/200	5.30025e-40	2.82049e-37	7.00665	633.651	MDC1;VARS;NUP188;CCNF;HJURP;BUB1B;TTF2;MKI67;SMC4;SMC2;CDC20;TRIM28;NUSAP1;KNTC1;TMPO;WDHD1;SUPT16H;NUP210;MELK;MTHFD1;DKC1;TIMELESS;KIF20A;BLM;CDCA2;PRKDC;CDCA5;NCAPG;CDCA8;HMMR;PKMYT1;IQGAP3;NCAPH;STIP1;KIAA1524;CCNB1;RACGAP1;ORC1;G3BP1;ECT2;FANCI;STIL;XRCC5;RCC2;PLK1;CDC6;PA2G4;PAICS;ZWINT;DHFR;TPX2;ANLN;DIAPH3;KIF4A;CEP85;TOP2A;FEN1;MCM7;NCAPG2;KIF14;MCM10;KIF11;BRCA1;FOXM1;PFAS;KIF15;LMNB1;P…
all	RNAseq_Automatic_GEO_Signatures_Human_Up	Egfr Mek Signature Datasets GSE59765 2	136/250	1.67048e-39	4.19487e-37	5.7064	509.512	DCLRE1B;IFITM1;NUP107;ARL6IP1;DSCC1;HJURP;BUB1B;SMC4;SMC2;MTBP;STMN1;NUSAP1;IL6R;TMPO;WDHD1;SCARA3;TPM4;RECQL;WDR76;MSH6;NEIL3;MELK;DAAM1;IFI27;FANCD2;TIMELESS;KIF20A;ASF1B;DNMT1;BLM;CDCA2;RNASEH2A;CDCA5;INSIG1;NCAPG;HMMR;DDX60;NCAPH;KIAA1524;CCNB2;DSN1;CCNB1;RACGAP1;ADGRG6;MCMBP;CLSPN;ECT2;CEP78;FANCI;STIL;EGR3;FANCA;CDC6;ZWINT;NDC80;DHFR;ANLN;TPX2;GJB2;POLA2;DIAPH3;NASP;KIF4A;TAF4B;FEN1;MCM7;MC…
all	RNAseq_Automatic_GEO_Signatures_Human_Up	Ca2 Release-Activated Entry Defence GSE120730 1	136/250	1.67048e-39	4.19487e-37	5.7064	509.512	SLC46A3;GPR68;CCNF;HJURP;CASC5;BUB1B;SMC4;SMC2;CDC20;MTBP;STMN1;NUSAP1;NEK2;KNTC1;HMGN2;GTSE1;TMPO;WDHD1;TIPIN;SUPT16H;WDR76;TRAIP;NEIL3;MELK;FANCD2;HIST1H2BF;FAM64A;KIF20A;KIF20B;ASF1B;BLM;CDCA2;CDCA5;TROAP;NCAPG;WDR62;HMMR;IQGAP3;SKA1;NCAPH;KIAA1524;DSN1;ORC6;ORC1;UBR7;CLSPN;FAM83D;BARD1;FANCI;STIL;UBE2C;PLK1;CBX1;FANCA;ZWINT;NDC80;DHFR;ANLN;TPX2;POLA2;NASP;KIF4A;CDK2;TOP2A;FEN1;MCM7;MCM8;NCAPG…
all	Orphanet_Augmented_2021	Intrauterine growth restriction-congenital multiple cafe-au-lait macules-increased sister chromatid exchange syndrome ORPHA:508512	79/102	1.29969e-39	6.09881e-37	16.2499	1455	FEN1;MCM7;CCNF;NCAPG2;HJURP;BUB1B;MCM10;KIF11;FOXM1;LMNB1;CDC20;EXO1;GSG2;NUF2;NUSAP1;MYBL2;TK1;GTSE1;TCF19;RFC3;RMI2;RFC4;KIF22;TRAIP;CCNA2;MELK;CCNE1;KIFC1;TIMELESS;MCM3;BIRC5;KIF2C;MCM6;DTL;ASF1B;MCM2;C17ORF53;RNASEH2A;PCNA;CDCA4;UHRF1;CDCA5;TROAP;CDCA8;NCAPG;PKMYT1;CENPA;NCAPH;AURKB;AURKA;RECQL4;CCNB2;CCNB1;CDC45;ORC1;RACGAP1;POLD1;RAD54L;BUB1;FANCI;GINS1;CDT1;GINS2;RRM2;SPAG5;UBE2C;PLK1;FANC…
all	RNAseq_Automatic_GEO_Signatures_Human_Down	Genetically Defined Reversed Porcn GSE69687 1	135/250	9.48094e-39	7.78349e-37	5.6132	491.444	HJURP;PEBP1;BUB1B;MKI67;CDC20;CCND2;PTTG1;CHEK2;RUVBL1;NUSAP1;NEK2;KNTC1;KPNA2;HMGN2;GTSE1;FAM81A;EARS2;WDHD1;ST6GAL1;NUP210;ANGEL1;ASRGL1;MELK;MTHFD1;DKC1;FANCD2;TIMELESS;FAM64A;KIF20A;ASF1B;PIF1;RNASEH2A;CDCA5;TROAP;NCAPG;CDCA8;HMMR;IQGAP3;NCAPH;SKA1;NEU3;CCNB2;CCNB1;RACGAP1;MLEC;FAM83D;CEP78;FANCI;CDT1;UBE2C;FANCA;PAICS;ZWINT;NDC80;TPX2;ANLN;KIF18B;NASP;KIF4A;TBXAS1;TOP2A;FEN1;MCM7;MCM8;CDCA7L…
all	RNAseq_Automatic_GEO_Signatures_Human_Down	Lin28B Let-7 Axis Myeloma GSE71100 1	135/250	9.48094e-39	7.78349e-37	5.6132	491.444	CCNF;HJURP;BUB1B;PEBP1;MKI67;SMC4;SMC2;CDC20;STS;STMN1;NUSAP1;TNFRSF8;KNTC1;KIF21B;KPNA2;HMGN2;GTSE1;TMPO;WDHD1;NUP210;DDX39A;MELK;FANCD2;TIMELESS;SRSF3;KIF20A;KCTD12;ASF1B;DNMT1;CDCA2;RNASEH2A;CDCA4;PRKDC;CDCA5;NCAPG;CDCA8;PKMYT1;IQGAP3;NCAPH;KIAA1524;CCNB1;RACGAP1;ORC1;FANCI;CDT1;UBE2C;RCC2;PLK1;CDC6;PA2G4;ZWINT;NDC80;DHFR;TPX2;ANLN;POLA2;DIAPH3;NASP;FASN;KIF4A;EZH2;TOP2A;FEN1;MCM7;MCM8;NCAPG2;…
all	Rare_Diseases_AutoRIF_ARCHS4_Predictions	Xeroderma pigmentosum	118/200	3.68073e-39	1.71384e-36	6.86062	607.149	NUP188;DSCC1;CCNF;HJURP;BUB1B;TTF2;MKI67;SMC4;SMC2;CDC20;RUVBL1;NUSAP1;TMPO;WDHD1;SUPT16H;ILF2;MELK;MTHFD1;DKC1;TIMELESS;KIF20A;KIF20B;BLM;CDCA2;PRKDC;CDCA5;NCAPG;CDCA8;TARS;PKMYT1;NCAPH;STIP1;CCNB2;KIAA1524;CCNB1;RACGAP1;ORC1;G3BP1;CLSPN;ECT2;FANCI;CDT1;STIL;XRCC5;RCC2;PLK1;CDC6;PA2G4;PAICS;ZWINT;DHFR;TPX2;KIF4A;CDK2;HNRNPC;TOP2A;FEN1;MCM7;NCAPG2;KIF14;MCM10;KIF11;BRCA1;FOXM1;PFAS;KIF15;LMNB1;PT…
all	Orphanet_Augmented_2021	Filippi syndrome ORPHA:3255	78/101	5.77311e-39	1.97021e-36	16.0396	1412.25	TOP2A;NCAPG2;HJURP;KIF14;BUB1B;CASC5;MCM10;KIF11;MKI67;FOXM1;SMC4;KIF15;CDC20;EXO1;NUF2;NUSAP1;PBK;NEK2;GTSE1;CEP55;DLGAP5;KIF23;CCNA2;ASPM;NEIL3;MELK;KIFC1;BIRC5;MCM4;KIF2C;KIF20A;PRR11;DTL;CDCA2;UHRF1;CDCA5;TROAP;CDCA8;NCAPG;HMMR;IQGAP3;CENPA;NCAPH;SKA1;AURKB;AURKA;CCNB2;KIAA1524;CCNB1;CDC45;ORC1;CLSPN;ECT2;BUB1;E2F7;FANCI;GINS1;POLQ;STIL;RRM2;UBE2C;PLK1;CDC6;SHCBP1;NDC80;ZWINT;TICRR;TPX2;CENPE…
all	Orphanet_Augmented_2021	Lethal fetal brain malformation-duodenal atresia-bilateral renal hypoplasia syndrome ORPHA:444069	78/101	5.77311e-39	1.97021e-36	16.0396	1412.25	TOP2A;NCAPG2;HJURP;KIF14;BUB1B;CASC5;MCM10;BRCA1;KIF11;MKI67;FOXM1;SMC4;KIF15;CDC20;EXO1;NUF2;NUSAP1;PBK;NEK2;GTSE1;CEP55;DLGAP5;WDHD1;KIF23;CCNA2;ASPM;MELK;KIFC1;BIRC5;MCM4;KIF2C;KIF20A;PRR11;DTL;CDCA2;UHRF1;TROAP;CDCA8;NCAPG;HMMR;IQGAP3;CENPA;NCAPH;AURKB;AURKA;CCNB2;KIAA1524;CCNB1;CDC45;ORC1;RACGAP1;RAD54L;CLSPN;ECT2;BUB1;E2F7;FANCI;GINS1;POLQ;STIL;RRM2;UBE2C;PLK1;CDC6;SHCBP1;NDC80;ZWINT;TICRR;…
all	Orphanet_Augmented_2021	Stromme syndrome ORPHA:506307	78/101	5.77311e-39	1.97021e-36	16.0396	1412.25	TOP2A;NCAPG2;HJURP;KIF14;BUB1B;CASC5;MCM10;BRCA1;KIF11;MKI67;FOXM1;SMC4;KIF15;CDC20;EXO1;NUF2;NUSAP1;PBK;NEK2;GTSE1;CEP55;DLGAP5;WDHD1;KIF23;CCNA2;ASPM;MELK;KIFC1;BIRC5;MCM4;KIF2C;KIF20A;PRR11;DTL;CDCA2;UHRF1;TROAP;CDCA8;NCAPG;HMMR;IQGAP3;CENPA;NCAPH;AURKB;AURKA;CCNB2;KIAA1524;CCNB1;CDC45;ORC1;RACGAP1;RAD54L;CLSPN;ECT2;BUB1;E2F7;FANCI;GINS1;POLQ;STIL;RRM2;UBE2C;PLK1;CDC6;SHCBP1;NDC80;ZWINT;TICRR;…
all	Rare_Diseases_AutoRIF_ARCHS4_Predictions	Baller-Gerold syndrome	117/200	2.50333e-38	1.0361e-35	6.71816	581.662	MDC1;VARS;NUP188;CCNF;HJURP;BUB1B;MKI67;SMC4;CDC20;TRIM28;NUSAP1;KNTC1;GTSE1;TMPO;WDHD1;SUPT16H;MELK;TIMELESS;KIF20A;SNRPA;CDCA2;PRKDC;CDCA5;TROAP;NCAPG;CDCA8;WDR62;HMMR;PKMYT1;IQGAP3;NCAPH;CCNB2;KIAA1524;CCNB1;RACGAP1;ORC1;ECT2;FANCI;CDT1;STIL;XRCC5;RCC2;CBX2;PLK1;FANCA;CDC6;PA2G4;PAICS;ZWINT;DHFR;TPX2;NASP;UBE2S;KIF4A;HNRNPD;CEP85;EZH2;TOP2A;FEN1;MCM7;NCAPG2;KIF14;HMGB2;MCM10;KIF11;BRCA1;FOXM1;…
all	Rare_Diseases_GeneRIF_ARCHS4_Predictions	Bloom syndrome	117/200	2.50333e-38	1.12349e-35	6.71816	581.662	NUP188;DSCC1;CCNF;HJURP;BUB1B;TTF2;MKI67;SMC4;SMC2;CDC20;NUSAP1;KNTC1;KPNA2;TMPO;WDHD1;SUPT16H;ILF2;MELK;MTHFD1;DKC1;TIMELESS;KIF20A;KIF20B;BLM;CDCA2;PRKDC;CDCA5;NCAPG;CDCA8;TARS;PKMYT1;NCAPH;STIP1;CCNB2;KIAA1524;CCNB1;RACGAP1;ORC1;G3BP1;CLSPN;ECT2;FANCI;STIL;XRCC5;RCC2;PLK1;CDC6;PA2G4;PAICS;ZWINT;DHFR;TPX2;ANLN;NASP;KIF4A;HNRNPC;TOP2A;FEN1;MCM7;MCM8;NCAPG2;KIF14;MCM10;KIF11;BRCA1;FOXM1;PFAS;KIF1…
all	Rare_Diseases_GeneRIF_ARCHS4_Predictions	Roberts syndrome	117/200	2.50333e-38	1.12349e-35	6.71816	581.662	NUP107;DSCC1;CCNF;HJURP;BUB1B;TTF2;MKI67;SMC4;SMC2;NUSAP1;KNTC1;KPNA2;GTSE1;TMPO;WDHD1;SUPT16H;ILF2;WDR76;MELK;FANCD2;SRSF3;KIF20A;KIF20B;DNMT1;BLM;CDCA2;PRKDC;CDCA5;NCAPG;CDCA8;WDR62;HMMR;IQGAP3;NCAPH;CCNB2;KIAA1524;CCNB1;RACGAP1;ORC1;G3BP1;CLSPN;ECT2;BARD1;FANCI;STIL;XRCC5;CDC6;PAICS;ZWINT;TPX2;DIAPH3;NASP;KIF4A;TOP2A;FEN1;MCM7;MCM8;CDCA7L;NCAPG2;KIF14;HMGB2;MCM10;KIF11;BRCA1;FOXM1;KIF15;EXO1;N…
all	RNAseq_Automatic_GEO_Signatures_Human_Up	Caid Noncanonical Sgo1 Epigenomics GSE110309 1	134/250	5.29381e-38	1.25552e-35	5.52164	473.931	DCLRE1B;ARL6IP1;HJURP;BUB1B;CASC5;TTF2;MKI67;CELSR1;CEP128;MTBP;RPS6KA5;PTTG1;STMN1;NUSAP1;NEK2;KPNA2;GTSE1;TMPO;KNSTRN;WDR76;MELK;FANCD2;KIF20A;KIF20B;CCDC152;PRR11;CD274;BLM;CDCA2;CHRNA5;CDCA5;GSTCD;NCAPG;CDCA8;HMMR;NCAPH;SKA1;CCNB2;KIAA1524;DSN1;CCNB1;ORC6;RACGAP1;ADGRG6;PMAIP1;CLSPN;ECT2;FAM83D;CEP78;ZNF266;BARD1;FANCI;STIL;CBX1;CDC6;ZWINT;NDC80;MARCH3;DHFR;ANLN;TPX2;DIAPH3;KIF18B;NASP;KIF4A;…
all	Orphanet_Augmented_2021	Small cell lung cancer ORPHA:70573	78/103	6.92878e-38	2.16755e-35	14.7546	1262.44	TOP2A;NCAPG2;BUB1B;MCM10;KIF11;MKI67;FOXM1;SMC4;LMNB1;CDC20;EXO1;GSG2;NUF2;NUSAP1;PBK;MYBL2;TK1;GTSE1;CEP55;DLGAP5;TMPO;TCF19;WDHD1;RFC3;CKAP2;KIF23;CCNA2;ASPM;MELK;KIFC1;TIMELESS;MCM3;KIF2C;KIF20A;DTL;ASF1B;MCM2;DNMT1;CDCA2;PCNA;UHRF1;CDCA5;CDCA8;NCAPG;HMMR;TYMS;CENPA;NCAPH;AURKB;CCNB2;CCNB1;CDC45;ORC1;RACGAP1;RAD54L;BUB1;E2F7;E2F8;FANCI;CDT1;RRM1;RRM2;UBE2C;RCC2;PLK1;CDC6;ZWINT;TICRR;TPX2;CENPF…
all	RNAseq_Automatic_GEO_Signatures_Human_Down	Downregulated Target Hbp1 Hdac GSE95189 3	133/250	2.90805e-37	2.34235e-35	5.43167	456.956	DSCC1;HJURP;BUB1B;CASC5;MKI67;SMC4;FADS2;NUSAP1;KNTC1;HMGN2;GTSE1;TMPO;GEN1;WDHD1;TPM4;WDR76;PDIA4;MELK;MTHFD2;FANCD2;TIMELESS;SRSF3;FAM64A;KIF20A;KIF20B;ASF1B;DNMT1;BLM;RNASEH2A;CDCA5;INSIG1;NCAPG;ITPR2;WDR62;HMMR;IQGAP3;NCAPH;KIAA1524;CCNB2;DSN1;CCNB1;RACGAP1;CLSPN;ECT2;FAM83D;FANCI;STIL;GGH;CDC6;NETO2;ZWINT;DHFR;ANLN;TPX2;POLA2;KIF18B;DIAPH3;TMEM237;KIF4A;PHF19;TOP2A;FEN1;MCM8;NCAPG2;KIF14;HMG…
all	Orphanet_Augmented_2021	Adult-onset autosomal dominant leukodystrophy ORPHA:99027	77/101	8.90671e-38	2.57198e-35	15.1689	1294.08	TOP2A;MCM7;NCAPG2;HJURP;HMGB2;BUB1B;CASC5;MCM10;KIF11;MKI67;FOXM1;SMC4;KIF15;LMNB1;CDC20;EXO1;GSG2;NUF2;NUSAP1;MYBL2;GTSE1;CEP55;DLGAP5;TMPO;KIF23;WDR76;CCNA2;MELK;FANCD2;KIFC1;TIMELESS;MCM3;KIF2C;KIF20A;MCM6;DTL;FAM72B;ASF1B;MCM2;BLM;CDCA2;UHRF1;CDCA5;TROAP;CDCA8;NCAPG;HMMR;CENPA;NCAPH;AURKB;CCNB2;CCNB1;CDC45;ORC1;RACGAP1;RAD54L;CLSPN;BUB1;FANCI;CDT1;RRM2;SPAG5;PLK1;FANCA;CDC6;NDC80;ZWINT;TPX2;P…
all	Rare_Diseases_AutoRIF_ARCHS4_Predictions	Ataxia-telangiectasia	116/200	1.66756e-37	5.17638e-35	6.57912	557.148	NUP188;DSCC1;CCNF;HJURP;BUB1B;TTF2;MKI67;SMC4;SMC2;CDC20;NUSAP1;KNTC1;KPNA2;TMPO;WDHD1;SUPT16H;ILF2;MELK;MTHFD1;MTHFD2;DKC1;FANCD2;TIMELESS;KIF20A;KIF20B;BLM;CDCA2;PRKDC;CDCA5;NCAPG;CDCA8;TARS;HMMR;IQGAP3;NCAPH;STIP1;CCNB2;KIAA1524;CCNB1;RACGAP1;ORC1;G3BP1;ECT2;FANCI;STIL;XRCC5;RCC2;PLK1;CDC6;PA2G4;PAICS;ZWINT;DHFR;TPX2;DIAPH3;KIF4A;HNRNPC;TOP2A;FEN1;MCM7;NCAPG2;KIF14;HMGB2;MCM10;KIF11;BRCA1;FOXM…
all	Rare_Diseases_AutoRIF_ARCHS4_Predictions	Bloom syndrome	116/200	1.66756e-37	5.17638e-35	6.57912	557.148	NUP188;DSCC1;CCNF;HJURP;BUB1B;TTF2;MKI67;SMC4;SMC2;CDC20;NUSAP1;KNTC1;KPNA2;TMPO;WDHD1;SUPT16H;ILF2;MELK;MTHFD1;MTHFD2;DKC1;FANCD2;TIMELESS;KIF20A;KIF20B;BLM;CDCA2;PRKDC;CDCA5;NCAPG;CDCA8;TARS;HMMR;NCAPH;CCNB2;KIAA1524;CCNB1;RACGAP1;ORC1;G3BP1;CLSPN;ECT2;FANCI;STIL;XRCC5;RCC2;PLK1;CDC6;PA2G4;PAICS;ZWINT;DHFR;TPX2;DIAPH3;NASP;KIF4A;HNRNPC;TOP2A;FEN1;MCM7;NCAPG2;KIF14;HMGB2;MCM10;KIF11;BRCA1;FOXM1;…
all	Rare_Diseases_AutoRIF_ARCHS4_Predictions	Chromosome 4 ring syndrome	116/200	1.66756e-37	5.17638e-35	6.57912	557.148	CCNF;HJURP;BUB1B;MKI67;SMC4;SMC2;CDC20;TRIM28;RUVBL1;NUSAP1;KPNA2;GTSE1;TMPO;WDHD1;SUPT16H;ILF2;ACLY;MELK;TIMELESS;KIF20A;KIF20B;LRRC59;BLM;CDCA2;PRKDC;CDCA5;TROAP;NCAPG;CDCA8;IQGAP3;NCAPH;STIP1;CCNB2;KIAA1524;CCNB1;RACGAP1;ORC1;G3BP1;ECT2;FAM83D;FANCI;XRCC5;RCC2;PLK1;CDC6;PA2G4;PAICS;ZWINT;DHFR;TPX2;ANLN;DIAPH3;KIF4A;HNRNPC;TOP2A;FEN1;MCM7;NCAPG2;KIF14;HMGB2;MCM10;KIF11;FOXM1;PFAS;KIF15;LMNB1;PT…
all	Rare_Diseases_GeneRIF_ARCHS4_Predictions	Xeroderma pigmentosum	116/200	1.66756e-37	6.23667e-35	6.57912	557.148	NUP188;CCNF;HJURP;BUB1B;TTF2;MKI67;SMC4;SMC2;CDC20;TRIM28;NUSAP1;KNTC1;TMPO;WDHD1;SUPT16H;NUP210;MELK;MTHFD1;DKC1;TIMELESS;KIF20A;BLM;CDCA2;PRKDC;CDCA5;NCAPG;CDCA8;TARS;PKMYT1;IQGAP3;NCAPH;KIAA1524;CCNB1;RACGAP1;ORC1;G3BP1;CLSPN;ECT2;FANCI;STIL;XRCC5;RCC2;PLK1;CDC6;PA2G4;PAICS;ZWINT;DHFR;TPX2;POLA2;DIAPH3;KIF4A;CDK2;TOP2A;FEN1;MCM7;MCM8;NCAPG2;KIF14;MCM10;KIF11;BRCA1;FOXM1;PFAS;KIF15;LMNB1;PTBP1;…
all	RNAseq_Automatic_GEO_Signatures_Human_Up	Immunophenotyping Outcomes Pdx-Derived Tnbc GSE100669 2	133/250	2.90805e-37	6.53394e-35	5.43167	456.956	GLDC;HJURP;BUB1B;CASC5;TTF2;MKI67;CDC20;PTTG1;NUSAP1;CHAC2;NEK2;KPNA2;GTSE1;TMPO;WDR76;NEIL3;MELK;MTHFD2;FAM64A;KIF20A;SNRPF;PRR11;ASF1B;BLM;DNMT1;CDCA2;RNASEH2A;CDCA5;TROAP;NCAPG;CDCA8;WDR62;HMMR;PKMYT1;IQGAP3;NCAPH;ADAMTS15;CCNB2;CCNB1;RACGAP1;ORC1;FAM83D;ECT2;BARD1;FANCI;CDT1;TMEM132E;UBE2C;PLK1;CDC6;ZWINT;NDC80;DHFR;TPX2;ANLN;POLA2;KIF18B;DIAPH3;UBE2S;KIF4A;PLCH1;TOP2A;FEN1;KIF14;HMGB2;HMGB3;…
all	RNAseq_Automatic_GEO_Signatures_Human_Down	Krasg12C Produces Driver-Limited Collateral GSE130616 3	132/250	1.57167e-36	1.2199e-34	5.34325	440.503	DSCC1;HJURP;BUB1B;MKI67;SMC4;FADS2;PTTG1;STMN1;NUSAP1;KPNA2;GTSE1;TMPO;WDHD1;PAQR4;WDR76;MELK;TIMELESS;SRSF2;FAM64A;KIF20A;SNRPF;PRR11;PDE9A;BLM;CDCA2;RNASEH2A;CHRNA5;CDCA4;CDCA5;INSIG1;CDCA8;NCAPG;PKMYT1;NCAPH;SKA2;KIAA1524;CCNB1;HSPH1;CLSPN;FAM83D;CEP78;FANCI;CDT1;SMAD3;UBE2C;FANCA;RAB27A;CDC6;NETO2;PAICS;ZWINT;NDC80;TPX2;ANLN;POLA2;UCK2;KIF18B;NASP;UBE2S;KIF4A;CDK2;PHF19;TOP2A;FEN1;MCM7;SH3KBP…
all	RNAseq_Automatic_GEO_Signatures_Human_Down	Genes Regulated Coup-Tfii Inhibitor GSE142475 1	132/250	1.57167e-36	1.2199e-34	5.34325	440.503	RAB3B;MDC1;EHF;NUP188;CASC5;BUB1B;TTF2;MKI67;SMC4;SLC4A4;SMC2;FADS2;NUSAP1;KNTC1;KPNA2;TMPO;WDHD1;SEPP1;MSH6;MELK;MTHFD1;FANCD2;TIMELESS;KIF20A;KIF20B;PRR11;ASF1B;DNMT1;CDCA2;PRKDC;CDCA5;ABHD2;INSIG1;GSTCD;NCAPG;CDCA8;HMMR;NCAPH;ACACA;KIAA1524;CCNB1;HSPH1;RACGAP1;ORC1;CLSPN;RBM12;ECT2;FAM83D;FANCI;STIL;PRRC2C;CDC6;ZWINT;NDC80;DHFR;ANLN;TPX2;DIAPH1;POLA2;DIAPH3;FASN;CDK2;FAT1;TOP2A;FEN1;MCM7;MCM8;…
all	Orphanet_Augmented_2021	Combined immunodeficiency due to GINS1 deficiency ORPHA:505227	76/101	1.30192e-36	3.25827e-34	14.368	1187.22	TOP2A;DSCC1;CCNF;NCAPG2;HJURP;KIF14;BUB1B;CASC5;MCM10;KIF11;FOXM1;KIF15;EXO1;NUF2;NUSAP1;PBK;NEK2;GTSE1;CEP55;DLGAP5;WDHD1;KIF23;CCNA2;ASPM;MELK;BIRC5;MCM4;KIF2C;KIF20A;PRR11;DTL;CDCA2;UHRF1;CDCA5;TROAP;CDCA8;NCAPG;HMMR;CENPA;NCAPH;SKA1;AURKB;AURKA;CCNB2;KIAA1524;CCNB1;CDC45;ORC1;RAD54L;CLSPN;ECT2;BUB1;FANCI;GINS1;GINS2;POLQ;STIL;RRM2;PLK1;CDC6;PAICS;SHCBP1;NDC80;TICRR;TPX2;CENPF;DIAPH3;KIF18B;RA…
all	Orphanet_Augmented_2021	Microcephaly-lymphedema-chorioretinopathy syndrome ORPHA:2526	76/101	1.30192e-36	3.25827e-34	14.368	1187.22	TOP2A;NCAPG2;HJURP;KIF14;BUB1B;CASC5;MCM10;KIF11;MKI67;FOXM1;SMC4;KIF15;CDC20;EXO1;GSG2;NUF2;NUSAP1;PBK;NEK2;GTSE1;CEP55;DLGAP5;WDHD1;CKAP2;KIF23;CCNA2;ASPM;MELK;KIFC1;BIRC5;MCM4;KIF2C;KIF20A;PRR11;DTL;CDCA2;UHRF1;CDCA5;TROAP;CDCA8;NCAPG;HMMR;CENPA;NCAPH;AURKB;AURKA;CCNB2;KIAA1524;CCNB1;CDC45;ORC1;RACGAP1;CLSPN;ECT2;BUB1;FANCI;GINS1;GINS2;POLQ;STIL;RRM2;PLK1;CDC6;SHCBP1;NDC80;ZWINT;TICRR;TPX2;CEN…
all	RNAseq_Automatic_GEO_Signatures_Human_Down	Hepg2 Estradiol Estrogen Agonist GSE112983 1	131/250	8.35703e-36	6.25897e-34	5.25635	424.555	MT-ND6;MT-ND4;MT-ND5;GLDC;CCNF;HJURP;PEBP1;BUB1B;MKI67;MT-ND2;SMC4;MT-ND1;SMC2;CDC20;PNN;PTTG1;STMN1;NUSAP1;NEK2;KNTC1;GTSE1;SULT2A1;DGAT2;CDC25B;MELK;DKC1;FANCD2;MT-CO2;KIF20A;MT-CO3;KIF20B;PRR11;ASF1B;DNMT1;CDCA2;CDCA4;CDCA5;MAZ;NCAPG;CDCA8;HMMR;SKA1;NCAPH;CCNB2;KIAA1524;CCNB1;RACGAP1;APOH;FAM83D;FANCI;CDT1;AKIRIN1;SMLR1;CHKA;UBE2C;PLK1;ZWINT;NDC80;TPX2;ANLN;NASP;UBE2S;KIF4A;ALDH18A1;MT-CYB;FGF…
all	RNAseq_Automatic_GEO_Signatures_Human_Down	Homolog-Selective Strategy Probe Cdk6 GSE116187 1	131/250	8.35703e-36	6.25897e-34	5.25635	424.555	MDC1;DSCC1;HJURP;NRM;BUB1B;SMC2;STMN1;NUSAP1;KNTC1;TMPO;WDHD1;TIPIN;PAQR4;WDR76;MSH6;MELK;MTHFD1;CCNE1;TIMELESS;SRSF2;TELO2;ASF1B;DNMT1;BLM;RNASEH2A;CDCA4;CDCA5;NCAPG;WDR62;PKMYT1;NCAPH;SKA1;KIAA1524;DSN1;HSPH1;ORC6;ORC1;UBR7;CLSPN;FANCI;CDT1;STIL;UBE2C;FANCA;CDC6;PAICS;ZWINT;NDC80;DHFR;ANLN;POLA2;KIF18B;NASP;CDK2;EZH2;PHF19;FEN1;MCM7;MCM8;CDCA7L;NCAPG2;HMGB2;MCM10;BRCA1;KIF11;FOXM1;KIF15;LMNB1;C…
all	RNAseq_Automatic_GEO_Signatures_Human_Up	Transcriptional Cenpa-Depleted Prostate Lines GSE127836 1	131/250	8.35703e-36	1.69886e-33	5.25635	424.555	MDC1;HJURP;BUB1B;CASC5;TTF2;MKI67;SMC4;PTTG1;NUSAP1;NEK2;KNTC1;KPNA2;GTSE1;MAP3K5;GEN1;WDHD1;IGFBP5;WDR76;CDC25B;MSH6;NEIL3;FAM64A;KIF20A;BLM;CDCA2;CDCA5;INSIG1;NCAPG;CDCA8;HMMR;SKA1;NCAPH;CCNB2;KIAA1524;CCNB1;ORC6;RACGAP1;SI;CLSPN;FAM83D;ECT2;FANCI;GSTM3;STIL;CCDC18;UBE2C;ARHGEF39;PLK1;GGH;RAB27B;CDC6;ZWINT;NDC80;DHFR;ANLN;TPX2;DIAPH3;DNMBP;KIF4A;EZH2;TOP2A;ARHGAP11B;FEN1;MCM8;DOCK8;KCNC4;NCAPG2…
all	RNAseq_Automatic_GEO_Signatures_Human_Up	Jak1 Therapy-Associated Myelofibrosis Arising GSE110219 1	131/250	8.35703e-36	1.69886e-33	5.25635	424.555	CCNF;HJURP;BUB1B;CASC5;MKI67;SMC4;SMC2;CDC20;PTTG1;STMN1;NUSAP1;NEK2;KNTC1;ENPP3;KPNA2;GTSE1;FAM81A;WDHD1;KNSTRN;WDR76;NEIL3;MELK;DENND6B;KIF20A;SNRPF;CCDC150;ASF1B;CDCA2;CDCA5;TROAP;PRDM15;NCAPG;CDCA8;WDR62;HMMR;NCAPH;CCNB2;KIAA1524;LDHA;CCNB1;RACGAP1;ORC1;CLSPN;FAM83D;ECT2;BARD1;FANCI;STIL;UBE2C;PLK1;FANCA;CDC6;ZWINT;ELL3;DHFR;TPX2;ANLN;DIAPH3;KIF18B;KIF4A;EZH2;TOP2A;ARHGAP11B;FEN1;NCAPG2;KIF14…
all	Rare_Diseases_AutoRIF_ARCHS4_Predictions	Microcephalic osteodysplastic primordial dwarfism with tooth abnormalities	114/200	6.95456e-36	1.99275e-33	6.31088	510.889	MDC1;NUP188;CCNF;HJURP;BUB1B;TTF2;MKI67;SMC4;SMC2;CDC20;NUSAP1;KNTC1;KPNA2;GTSE1;TMPO;CDK5RAP2;WDHD1;NUP210;NEIL3;MELK;KIF20A;KIF20B;VCL;CDCA2;PRKDC;CDCA5;TROAP;NCAPG;CDCA8;HMMR;IQGAP3;NCAPH;CCNB2;KIAA1524;CCNB1;RACGAP1;G3BP1;ECT2;FAM83D;FANCI;STIL;RCC2;PLK1;PAICS;TPX2;ANLN;DIAPH3;KIF4A;CEP85;PHF19;TOP2A;MCM7;NCAPG2;KIF14;HMGB2;KIF11;BRCA1;FOXM1;KIF15;LMNB1;PTBP1;EXO1;GSG2;NUF2;PBK;MYBL2;WHSC1;SP…
all	Rare_Diseases_GeneRIF_ARCHS4_Predictions	Clayton-Smith Donnai syndrome	114/200	6.95456e-36	2.22943e-33	6.31088	510.889	MDC1;TCERG1;CCNF;HJURP;BUB1B;HNRNPR;MKI67;SMC4;SMC2;CDC20;IPO9;NUSAP1;KNTC1;NEK2;RP11-1212A22.1;KPNA2;GTSE1;TMPO;CDK5RAP2;KNSTRN;NEIL3;MELK;FANCD2;TIMELESS;FAM64A;KIF20A;KIF20B;BLM;CDCA2;PRKDC;TROAP;NCAPG;CDCA8;HMMR;IQGAP3;NCAPH;CCNB2;KIAA1524;CCNB1;RACGAP1;CLSPN;ECT2;FANCI;CCDC18;STIL;UBE2C;EDEM1;PLK1;FANCA;ZWINT;NDC80;DHFR;TPX2;ANLN;UCK2;KIF18B;DIAPH3;KIF4A;CEP85;TOP2A;ARHGAP11B;MCM7;MCM8;NCAPG…
all	Orphanet_Augmented_2021	Ear-patella-short stature syndrome ORPHA:2554	77/105	9.76834e-36	2.2919e-33	12.9988	1047.88	TOP2A;CCNF;NCAPG2;HJURP;KIF14;BUB1B;CASC5;MCM10;KIF11;FOXM1;KIF15;CDC20;CHAF1B;EXO1;GSG2;NUF2;NUSAP1;PBK;NEK2;GTSE1;DLGAP5;WDHD1;KIF23;CCNA2;ASPM;MELK;KIFC1;BIRC5;MCM4;KIF2C;KIF20A;PRR11;DTL;CDCA2;UHRF1;CDCA5;TROAP;CDCA8;NCAPG;HMMR;CENPA;NCAPH;SKA1;AURKB;AURKA;CCNB2;CCNB1;ORC6;CDC45;ORC1;RAD54L;CLSPN;BUB1;FANCI;GINS1;CDT1;GINS2;POLQ;STIL;RRM2;SPAG5;PLK1;CDC6;SHCBP1;NDC80;ZWINT;TICRR;TPX2;CENPF;KI…
all	HDSigDB_Human_2021	Liver RNA M16 Module (Lightcyan) PMID26900923	83/117	1.23157e-36	3.09863e-33	11.5548	955.403	TOP2A;KIF14;BUB1B;KIF11;MKI67;FOXM1;SMC4;SMC2;KIF15;CDC20;STMN1;NUF2;NUSAP1;PBK;KNTC1;NEK2;CEP55;DLGAP5;MAP4K1;CKAP2;KIF22;CCNA2;ASPM;NEIL3;MELK;FANCD2;INCENP;KIFC1;MCM3;KIF2C;KIF20A;MCM6;KIF20B;PRR11;DTL;ASF1B;MCM2;PIF1;CDCA2;UHRF1;CDCA5;TROAP;CDCA8;NCAPG;HMMR;PKMYT1;IQGAP3;CENPA;NCAPH;SKA1;AURKB;AURKA;CCNB2;CCNB1;RACGAP1;RAD54L;CLSPN;ECT2;BUB1;BARD1;GINS2;POLQ;STIL;SPAG5;UBE2C;ARHGEF39;PLK1;CDC…
all	RNAseq_Automatic_GEO_Signatures_Human_Down	H3K79Me2 Pan-Cancer Prom1 Cd133 GSE135023 1	130/250	4.37202e-35	3.11069e-33	5.17093	409.099	DCLRE1B;CCNF;HJURP;NRM;BUB1B;TTF2;CDC20;NUSAP1;NEK2;GTSE1;FAM81A;TMPO;PAQR4;WDR76;CDC25B;TRAIP;MSH6;NEIL3;MELK;MTHFD1;FANCD2;TIMELESS;FAM64A;KIF20A;PRR11;ASF1B;RTN4R;PIF1;BLM;CDCA2;CDCA5;TROAP;CDCA8;NCAPG;WDR62;HMMR;PKMYT1;IQGAP3;CORO1A;NCAPH;CCNB2;KIAA1524;CCNB1;ORC6;ITPRIPL1;RACGAP1;ORC1;MLEC;CLSPN;FANCI;CDT1;STIL;UBE2C;ARHGEF39;PLK1;FANCA;CIDEB;CDC6;ZWINT;DHFR;TPX2;KIF18B;KIF4A;CDK2;PHF19;TOP2…
all	RNAseq_Automatic_GEO_Signatures_Human_Down	Next-Generation Dermal Transdifferentiated Otic GSE108905 2	130/250	4.37202e-35	3.11069e-33	5.17093	409.099	RAB3B;DSCC1;CCNF;HJURP;BUB1B;MKI67;CEP128;CDC20;PTTG1;CDH2;STMN1;NUSAP1;ENPP2;KPNA2;GTSE1;GEN1;TPM4;KNSTRN;TRAIP;NEIL3;MELK;MALL;FAM64A;KIF20A;KIF20B;PRR11;ASF1B;CDCA2;CDCA5;TROAP;CDCA8;NCAPG;WDR62;PKMYT1;IQGAP3;SKA1;NCAPH;CCNB2;KIAA1524;ORC6;RACGAP1;CLSPN;FAM83D;FANCI;CDT1;STIL;CCDC18;UBE2C;PLK1;GGH;LAYN;NDC80;DHFR;TPX2;ANLN;DIAPH3;KIF18B;TMEM237;KIF4A;CDK2;RNF182;EZH2;ARHGAP11B;FEN1;CNTNAP1;MCM…
all	RNAseq_Automatic_GEO_Signatures_Human_Down	Inferring Communication Maternal-Fetal Interface GSE87692 1	130/250	4.37202e-35	3.11069e-33	5.17093	409.099	CCNF;HJURP;NRM;BUB1B;MKI67;SMC4;SMC2;CEP128;PTTG1;STMN1;CAPN2;KNTC1;EPHB2;KPNA2;HMGN2;GTSE1;PTRF;ANKRD13A;TMPO;TPM3;NUP93;DDX39A;MELK;FANCD2;DKC1;PRR16;SRSF2;TIMELESS;FAM64A;TTLL12;KIF20B;PRR11;TELO2;CDCA2;UBA6;SHMT1;MAZ;CDCA8;NCAPG;HMMR;IQGAP3;NCAPH;SKA1;CORO1C;BCL2L12;KIAA1524;CCNB2;CCNB1;ORC6;RACGAP1;ERI1;ECT2;CEP78;S100A10;BARD1;FANCI;STIL;UBE2C;PAICS;ZWINT;NDC80;VANGL1;TPX2;ANLN;DIAPH1;DIAPH…
all	Orphanet_Augmented_2021	Primary peritoneal carcinoma ORPHA:168829	75/101	1.80566e-35	3.98732e-33	13.6289	1090.31	TOP2A;MCM8;NCAPG2;HJURP;KIF14;BUB1B;CASC5;MCM10;TTF2;BRCA1;KIF11;MKI67;SMC4;KIF15;CHAF1B;EXO1;NUF2;NUSAP1;KNTC1;NEK2;GTSE1;DLGAP5;WDHD1;KIF23;WDR76;CCNA2;ASPM;NEIL3;MELK;FANCD2;BIRC5;MCM4;KIF2C;KIF20B;PRR11;DTL;BLM;CDCA2;UHRF1;TROAP;NCAPG;HMMR;NCAPH;SKA1;AURKA;KIAA1524;CDC45;ORC1;CLSPN;ECT2;BUB1;FANCI;GINS1;GINS2;POLQ;STIL;RRM2;CDC6;SHCBP1;NDC80;TICRR;TPX2;CENPE;CENPF;DIAPH3;KIF18B;RAD51;KIAA0101…
all	Rare_Diseases_GeneRIF_ARCHS4_Predictions	Microcephaly	113/200	4.35462e-35	9.77177e-33	6.18144	489.071	MDC1;TCERG1;NUP188;CCNF;HJURP;BUB1B;HNRNPR;TTF2;MKI67;SMC4;SMC2;CDC20;NUSAP1;KNTC1;KPNA2;TMPO;WDHD1;SUPT16H;MELK;TIMELESS;KIF20A;KIF20B;DNMT1;BLM;CDCA2;PRKDC;CDCA5;TROAP;NCAPG;CDCA8;IQGAP3;NCAPH;CCNB2;KIAA1524;CCNB1;RACGAP1;ORC1;G3BP1;RBM12;ECT2;FANCI;STIL;XRCC5;RCC2;PLK1;CDC6;PAICS;TPX2;ANLN;DIAPH3;FUBP1;KIF4A;CEP85;EZH2;TOP2A;FEN1;MCM7;MCM8;NCAPG2;KIF14;MCM10;KIF11;BRCA1;FOXM1;KIF15;LMNB1;EXO1;…
all	Rare_Diseases_GeneRIF_ARCHS4_Predictions	Microencephaly	113/200	4.35462e-35	9.77177e-33	6.18144	489.071	MDC1;TCERG1;NUP188;CCNF;HJURP;BUB1B;HNRNPR;TTF2;MKI67;SMC4;SMC2;CDC20;NUSAP1;KNTC1;KPNA2;TMPO;WDHD1;SUPT16H;MELK;TIMELESS;KIF20A;KIF20B;DNMT1;BLM;CDCA2;PRKDC;CDCA5;TROAP;NCAPG;CDCA8;IQGAP3;NCAPH;CCNB2;KIAA1524;CCNB1;RACGAP1;ORC1;G3BP1;RBM12;ECT2;FANCI;STIL;XRCC5;RCC2;PLK1;CDC6;PAICS;TPX2;ANLN;DIAPH3;FUBP1;KIF4A;CEP85;EZH2;TOP2A;FEN1;MCM7;MCM8;NCAPG2;KIF14;MCM10;KIF11;BRCA1;FOXM1;KIF15;LMNB1;EXO1;…
all	Rare_Diseases_GeneRIF_ARCHS4_Predictions	Tetraploidy	113/200	4.35462e-35	9.77177e-33	6.18144	489.071	VARS;NUP188;CCNF;HJURP;BUB1B;MKI67;SMC4;SMC2;CDC20;TRIM28;NUSAP1;TMPO;MELK;TIMELESS;KIF20A;SNRPA;LRRC59;DNMT1;CDCA2;PRKDC;CDCA5;TROAP;NCAPG;CDCA8;IQGAP3;NCAPH;STIP1;CCNB2;KIAA1524;CCNB1;RACGAP1;G3BP1;ECT2;FAM83D;FANCI;XRCC5;RCC2;CBX2;PLK1;CDC6;PA2G4;PAICS;ZWINT;DHFR;TPX2;ANLN;UBE2S;KIF4A;TOP2A;FEN1;MCM7;NCAPG2;KIF14;HMGB2;KIF11;FOXM1;PFAS;KIF15;LMNB1;PTBP1;TUBA1B;EXO1;GSG2;NUF2;PBK;MYBL2;TK1;WHSC…
all	Rare_Diseases_AutoRIF_ARCHS4_Predictions	CDK4 linked melanoma	113/200	4.35462e-35	1.15864e-32	6.18144	489.071	NUP188;CCNF;HJURP;BUB1B;TTF2;MKI67;SMC4;SMC2;CDC20;NUSAP1;KPNA2;GTSE1;TMPO;WDHD1;NUP210;MELK;TIMELESS;SRSF2;KIF20A;KIF20B;MTMR2;DNMT1;BLM;CDCA2;PRKDC;CDCA5;TROAP;NCAPG;CDCA8;PKMYT1;IQGAP3;NCAPH;STIP1;CCNB2;KIAA1524;CCNB1;RACGAP1;RBM12;ECT2;FANCI;STIL;RCC2;PLK1;CDC6;TPX2;ANLN;DIAPH3;FUBP1;KIF4A;CDK2;HNRNPC;PHF19;TOP2A;FEN1;MCM7;MCM8;NCAPG2;KIF14;KIF11;FOXM1;KIF15;LMNB1;PTBP1;EXO1;GSG2;NUF2;PBK;MYB…
all	RNAseq_Automatic_GEO_Signatures_Human_Down	Intermittent Delays Sensitizing Rechallenge GSE117123 6	129/250	2.25038e-34	1.5495e-32	5.08695	394.12	GLDC;CCNF;HJURP;XYLT1;LOXL4;BUB1B;MKI67;SMC4;ICAM1;CDC20;PTTG1;NUSAP1;KNTC1;KPNA2;GTSE1;TMPO;ACTN1;IGFBP3;CACNA2D4;WDR76;MELK;FANCD2;TIMELESS;PRR11;EPHA2;ASF1B;PFKFB4;DNMT1;CDCA2;CDCA5;SHMT1;ABHD2;TGFA;NCAPG;CDCA8;WDR62;IQGAP3;NDRG1;NCAPH;CCNB2;LDHA;CCNB1;AGMO;CLSPN;FAM83D;ECT2;FANCI;STIL;EGR3;UBE2C;FZD7;PLK1;FANCA;NFATC2;CDC6;ZWINT;DHFR;TPX2;ANLN;POLA2;KIF18B;DIAPH3;PHF19;TOP2A;FEN1;MCM7;NCAPG2;…
all	RNAseq_Automatic_GEO_Signatures_Human_Down	Estrogen-Receptor Mdm2 Inhibition Cdk4 GSE140758 1	129/250	2.25038e-34	1.5495e-32	5.08695	394.12	BUB1B;HNRNPR;TTF2;MKI67;SMC4;ALDH1L2;TSKU;CDC20;PTTG1;CHEK2;MYB;STMN1;RUVBL1;CAPN2;NUSAP1;SLC39A6;NEK2;KPNA2;TMPO;GPT2;PDZK1;GTPBP2;KNSTRN;ILF2;CDC25B;PDIA4;MTHFD2;DKC1;FANCD2;KIF20A;PRR11;CDCA5;TROAP;CDCA8;NCAPG;TARS;SLC1A4;HMMR;SLC1A5;PKMYT1;IQGAP3;NCAPH;KIAA0040;HSP90B1;CCNB1;RACGAP1;ZNF703;ECT2;FANCI;CDT1;STIL;UBE2C;RCC2;PLK1;GGH;EIF2S2;PAICS;NDC80;TPX2;PKIB;ANLN;SLC6A9;UBE2S;KIF4A;TOP2A;MCM7…
all	Rare_Diseases_GeneRIF_ARCHS4_Predictions	Anemia due to Adenosine triphosphatase deficiency	112/200	2.6713e-34	4.28171e-32	6.05498	468.083	MDC1;NUP188;CCNF;HJURP;BUB1B;TTF2;MKI67;SMC4;SMC2;TRIM28;NUSAP1;KNTC1;TMPO;WDHD1;SUPT16H;MELK;MTHFD1;DKC1;FANCD2;TIMELESS;KIF20A;KIF20B;BLM;CDCA2;PRKDC;CDCA5;NCAPG;TARS;PKMYT1;IQGAP3;NCAPH;KIAA1524;RACGAP1;ORC1;G3BP1;CLSPN;ECT2;FANCI;STIL;XRCC5;RCC2;CDC6;PA2G4;PAICS;ZWINT;DHFR;TPX2;ANLN;DIAPH3;KIF4A;EZH2;TOP2A;FEN1;MCM7;MCM8;NCAPG2;KIF14;MCM10;KIF11;BRCA1;FOXM1;PFAS;KIF15;LMNB1;PTBP1;EXO1;GSG2;MY…
all	Rare_Diseases_GeneRIF_ARCHS4_Predictions	Fanconi Bickel syndrome	112/200	2.6713e-34	4.28171e-32	6.05498	468.083	PI4K2B;NUP188;CCNF;HJURP;BUB1B;TTF2;MKI67;SMC4;SMC2;NUSAP1;KNTC1;TMPO;WDHD1;SUPT16H;NUP210;MELK;MTHFD1;DKC1;FANCD2;TIMELESS;KIF20A;KIF20B;BLM;CDCA2;PRKDC;CDCA5;SHMT1;NCAPG;PKMYT1;IQGAP3;NCAPH;KIAA1524;RACGAP1;ORC1;G3BP1;CLSPN;ECT2;FANCI;STIL;XRCC5;RCC2;CDC6;PA2G4;PAICS;ZWINT;DHFR;TPX2;POLA2;DIAPH3;KIF4A;CEP85;TOP2A;FEN1;MCM7;MCM8;NCAPG2;KIF14;MCM10;KIF11;BRCA1;FOXM1;KIF15;LMNB1;EXO1;GSG2;NUF2;MYB…
all	Rare_Diseases_GeneRIF_ARCHS4_Predictions	Fanconi renotubular syndrome	112/200	2.6713e-34	4.28171e-32	6.05498	468.083	PI4K2B;NUP188;CCNF;HJURP;BUB1B;TTF2;MKI67;SMC4;SMC2;NUSAP1;KNTC1;TMPO;WDHD1;SUPT16H;NUP210;MELK;MTHFD1;DKC1;FANCD2;TIMELESS;KIF20A;KIF20B;BLM;CDCA2;PRKDC;CDCA5;SHMT1;NCAPG;PKMYT1;IQGAP3;NCAPH;KIAA1524;RACGAP1;ORC1;G3BP1;CLSPN;ECT2;FANCI;STIL;XRCC5;RCC2;CDC6;PA2G4;PAICS;ZWINT;DHFR;TPX2;POLA2;DIAPH3;KIF4A;CEP85;TOP2A;FEN1;MCM7;MCM8;NCAPG2;KIF14;MCM10;KIF11;BRCA1;FOXM1;KIF15;LMNB1;EXO1;GSG2;NUF2;MYB…
all	Rare_Diseases_GeneRIF_ARCHS4_Predictions	Toni-Debre-Fanconi syndrome	112/200	2.6713e-34	4.28171e-32	6.05498	468.083	PI4K2B;NUP188;CCNF;HJURP;BUB1B;TTF2;MKI67;SMC4;SMC2;NUSAP1;KNTC1;TMPO;WDHD1;SUPT16H;NUP210;MELK;MTHFD1;DKC1;FANCD2;TIMELESS;KIF20A;KIF20B;BLM;CDCA2;PRKDC;CDCA5;SHMT1;NCAPG;PKMYT1;IQGAP3;NCAPH;KIAA1524;RACGAP1;ORC1;G3BP1;CLSPN;ECT2;FANCI;STIL;XRCC5;RCC2;CDC6;PA2G4;PAICS;ZWINT;DHFR;TPX2;POLA2;DIAPH3;KIF4A;CEP85;TOP2A;FEN1;MCM7;MCM8;NCAPG2;KIF14;MCM10;KIF11;BRCA1;FOXM1;KIF15;LMNB1;EXO1;GSG2;NUF2;MYB…
all	Orphanet_Augmented_2021	Lethal fetal cerebrorenogenitourinary agenesis/hypoplasia syndrome ORPHA:439897	74/101	2.37926e-34	4.96208e-32	12.9446	1002.19	TOP2A;NCAPG2;HJURP;KIF14;BUB1B;CASC5;MCM10;BRCA1;KIF11;MKI67;FOXM1;SMC4;KIF15;EXO1;NUF2;NUSAP1;PBK;KNTC1;NEK2;GTSE1;CEP55;DLGAP5;WDHD1;KIF23;CCNA2;ASPM;NEIL3;MELK;BIRC5;KIF2C;KIF20A;KIF20B;PRR11;DTL;CDCA2;UHRF1;TROAP;NCAPG;HMMR;IQGAP3;CENPA;NCAPH;SKA1;AURKA;CCNB2;KIAA1524;CCNB1;CDC45;ORC1;CLSPN;ECT2;BUB1;E2F7;FANCI;GINS1;POLQ;STIL;RRM2;CDC6;SHCBP1;NDC80;TICRR;TPX2;CENPE;CENPF;DIAPH3;KIF18B;KIAA01…
all	RNAseq_Automatic_GEO_Signatures_Human_Down	Ex-Vivo Expansion Requires Coordination GSE110968 1	128/250	1.13968e-33	6.8525e-32	5.00437	379.604	GPR68;CCNF;HJURP;CASC5;BUB1B;MKI67;SMC4;CDC20;FADS2;GTSE1;GEN1;GPT2;TRAIP;CDC25B;NEIL3;MELK;FANCD2;TIMELESS;KIF20B;PRR11;ASF1B;BLM;CDCA2;CDCA5;SHMT1;TROAP;INSIG1;NCAPG;CDCA8;SLC1A4;WDR62;SLC1A5;PKMYT1;IQGAP3;CORO1A;NCAPH;SKA1;KIAA1524;CLSPN;FAM83D;ECT2;FANCI;CDT1;STIL;UBE2C;ARHGEF39;PLK1;FANCA;ZWINT;ANLN;TPX2;POLA2;DIAPH3;KIF18B;SLC6A9;UBE2S;FASN;KIF4A;TOP2A;ALAS1;MCM8;NCAPG2;KIF14;MCM10;BRCA1;KI…
all	RNAseq_Automatic_GEO_Signatures_Human_Down	Palbociclib Gsk3326595 A375 Palbociclib Gsk Rnaseq GSE133568 2	128/250	1.13968e-33	6.8525e-32	5.00437	379.604	CCNF;HJURP;NRM;CASC5;BUB1B;MKI67;SMC4;SMC2;PTTG1;STMN1;NUSAP1;KNTC1;NEK2;KIF21B;GTSE1;TMPO;WDHD1;WDR76;THOC6;NEIL3;MELK;FANCD2;HIST1H2BF;TIMELESS;KIF20A;KIF20B;PRR11;ASF1B;BLM;CDCA2;CDCA4;CDCA5;TROAP;INSIG1;NCAPG;WDR62;HMMR;PKMYT1;IQGAP3;NCAPH;CCNB1;MCMBP;CLSPN;FAM83D;BARD1;FANCI;CDT1;UBE2C;PLK1;FANCA;DHFR;ANLN;TPX2;KIF18B;DIAPH3;KIF4A;CDK2;EZH2;PHF19;TOP2A;ARHGAP11B;MCM7;CDCA7L;NCAPG2;KIF14;HMGB…
all	RNAseq_Automatic_GEO_Signatures_Human_Down	Homolog-Selective Strategy Probe Cdk6 GSE116187 3	128/250	1.13968e-33	6.8525e-32	5.00437	379.604	DSCC1;NRM;HJURP;SMC2;STMN1;NUSAP1;KNTC1;TMPO;WDHD1;TIPIN;PAQR4;RECQL;WDR76;MSH6;MELK;MTHFD1;CCNE1;HAT1;TIMELESS;ASF1B;DNMT1;BLM;RNASEH2A;CDCA4;CDCA5;NCAPG;CDCA8;WDR62;PKMYT1;NCAPH;SKA1;KIAA1524;DSN1;ORC6;ORC1;UBR7;CLSPN;BARD1;FANCI;CDT1;STIL;FANCA;CDC6;ZWINT;NDC80;DHFR;PM20D2;ANLN;POLA2;KIF18B;NASP;CDK2;EZH2;TP73;PHF19;FEN1;MCM7;MCM8;CDCA7L;NCAPG2;HMGB2;MCM10;BRCA1;KIF11;FOXM1;KIF15;LMNB1;CHAF1B;…
all	RNAseq_Automatic_GEO_Signatures_Human_Down	Estrogen-Receptor Mdm2 Inhibition Cdk4 GSE140758 2	128/250	1.13968e-33	6.8525e-32	5.00437	379.604	ARL6IP1;CCNF;HJURP;BUB1B;HNRNPR;MKI67;SMC4;TSKU;CDC20;PTTG1;FTH1;KIF5B;STMN1;NUSAP1;CAPN2;NEK2;KPNA2;HMGN2;TMPO;NUP210;GTPBP2;KNSTRN;CDC25B;CTAGE5;MTHFD2;KIF20A;PRR11;SNRPA;PIF1;DNMT1;CDCA2;CDCA5;TROAP;CDCA8;NCAPG;SLC1A4;HMMR;SLC1A5;PKMYT1;IQGAP3;NCAPH;SKA2;CCNB2;CCNB1;RACGAP1;ECT2;FAM83D;BARD1;CDT1;STIL;HSPA5;UBE2C;ARHGEF39;PLK1;NDC80;TPX2;UBE2S;KIF4A;HNRNPC;EZH2;TOP2A;ARHGAP11B;THRB;KIF14;HMGB2…
all	RNAseq_Automatic_GEO_Signatures_Human_Down	Estrogen-Receptor Mdm2 Inhibition Cdk4 GSE140758 5	128/250	1.13968e-33	6.8525e-32	5.00437	379.604	ARL6IP1;CLSTN2;HJURP;BUB1B;CASC5;HNRNPR;MKI67;SMC4;ALDH1L2;TSKU;CDC20;PTTG1;STMN1;NUSAP1;NEK2;KNTC1;KPNA2;GTSE1;TMPO;CDK5RAP2;NUP210;GPT2;GTPBP2;KNSTRN;CDC25B;MTHFD2;FANCD2;KIF20A;KIF20B;PRR11;DNMT1;CDCA2;TROAP;CDCA8;NCAPG;TARS;SLC1A4;SLC1A5;HMMR;PKMYT1;IQGAP3;NCAPH;SKA2;CCNB2;CCNB1;RACGAP1;ECT2;FAM83D;FANCI;CDT1;STIL;UBE2C;RCC2;PLK1;GGH;ZWINT;NDC80;TPX2;ANLN;SLC6A9;UBE2S;KIF4A;TOP2A;NCAPG2;KIF14…
all	RNAseq_Automatic_GEO_Signatures_Human_Down	Characterization Protac Directed Brafv600E GSE148500 2	128/250	1.13968e-33	6.8525e-32	5.00437	379.604	NUP107;SERPINE2;DSCC1;HJURP;LOXL4;BUB1B;MKI67;HTR7;NUSAP1;NEK2;KNTC1;KPNA2;ACTN1;IGFBP3;KNSTRN;WDR76;MSH6;SFRP1;TMX4;MELK;DKC1;FANCD2;TRIB2;GNE;ASF1B;EPHA2;BLM;CDCA2;IGSF3;CDCA5;TROAP;SLC1A1;TGFA;NCAPG;CDCA8;KIAA0040;NCAPH;KIAA1524;DSN1;LDHA;CCNB1;HSPH1;RACGAP1;ORC1;MCMBP;CLSPN;FAM83D;FANCI;STIL;UBE2C;FZD7;FANCA;NETO2;PAICS;ZWINT;ANLN;TPX2;UCK2;KIF18B;DIAPH3;KIF4A;CDK2;TOP2A;THRB;MCM7;WDR3;NCAPG2…
all	RNAseq_Automatic_GEO_Signatures_Human_Down	Massive Reshaping Lamina Oncogene GSE75643 1	128/250	1.13968e-33	6.8525e-32	5.00437	379.604	SERPINE1;CCNF;HJURP;XYLT1;BUB1B;CASC5;CDC20;PTTG1;NUSAP1;NEK2;KPNA2;GTSE1;WSB2;CD3EAP;ATP1B3;KNSTRN;SPOCD1;NEIL3;MELK;MTHFD1;TIMELESS;FAM64A;KIF20A;PRR11;ASF1B;LRRC59;CDCA2;CDCA4;CDCA5;TROAP;NCAPG;CDCA8;WDR62;HMMR;PKMYT1;IQGAP3;NCAPH;SKA1;CCNB2;LDHA;CCNB1;ORC6;RACGAP1;ORC1;FAM83D;CDT1;UBE2C;PLK1;FANCA;GGH;CDC6;ZWINT;NDC80;MARCH3;DHFR;TPX2;ANLN;POLA2;KIF18B;UBE2S;KIF4A;CDK2;TOP2A;FEN1;KIF14;MCM10;…
all	RNAseq_Automatic_GEO_Signatures_Human_Down	Trophoblast Hts Tead4 Knock GSE144809 1	128/250	1.13968e-33	6.8525e-32	5.00437	379.604	MDC1;CCNF;HJURP;BUB1B;CASC5;MKI67;SMC4;ACTB;ARHGAP35;SMC2;CDC20;PTTG1;NUSAP1;PLS3;DENR;NEK2;HMGN2;KPNA2;PTRF;TMPO;UBE2E1;CD3EAP;CDC25B;MSH6;MTHFD1;RNF128;MTHFD2;FANCD2;SRSF2;KIF20A;PRR11;ZNF395;MTMR2;CDCA2;MAZ;NCAPG;SLC1A5;HMMR;NCAPH;SKA1;PLAC8;CCNB2;KIAA1524;CCNB1;RACGAP1;ECT2;FAM83D;MYH10;UBE2C;RCC2;ARHGEF39;PLK1;EIF2AK4;PA2G4;ZWINT;NDC80;TPX2;ANLN;GLUD1;POLA2;UBE2S;FUBP1;KIF4A;GCLM;TOP2A;THRB;…
all	RNAseq_Automatic_GEO_Signatures_Human_Down	Osteoarthritis Chondrocytes Autotaxin Inhibitor GSE151937 1	128/250	1.13968e-33	6.8525e-32	5.00437	379.604	MDC1;CCNF;HJURP;NRM;BUB1B;CASC5;MKI67;CEP128;CDC20;PTTG1;STMN1;NUSAP1;NEK2;KNTC1;AP1S3;HMGN2;KPNA2;GTSE1;TMPO;KNSTRN;TRAIP;MELK;FANCD2;TIMELESS;WDFY1;FAM64A;KIF20A;PRR11;CCDC150;DNMT1;CDCA2;RNASEH2A;CDCA5;TROAP;CDCA8;NCAPG;WDR62;HMMR;IQGAP3;SKA1;NCAPH;BCL2L12;CCNB2;CCNB1;NUAK2;RACGAP1;ECT2;FAM83D;BARD1;FANCI;CCDC18;STIL;UBE2C;ODF2;ARHGEF39;PLK1;FANCA;NDC80;TPX2;ANLN;RCAN1;DIAPH3;KIF18B;NASP;KIF4A…
all	HDSigDB_Mouse_2021	Liver RNA M16 Module (Lightcyan) PMID26900923	82/118	3.76572e-35	9.47078e-32	10.7769	854.228	TOP2A;KIF14;BUB1B;KIF11;MKI67;FOXM1;SMC4;SMC2;KIF15;CDC20;STMN1;NUF2;NUSAP1;PBK;KNTC1;NEK2;CEP55;DLGAP5;MAP4K1;CKAP2;KIF22;CCNA2;ASPM;NEIL3;MELK;FANCD2;INCENP;KIFC1;MCM3;KIF2C;KIF20A;MCM6;KIF20B;PRR11;DTL;ASF1B;MCM2;PIF1;CDCA2;UHRF1;CDCA5;TROAP;CDCA8;NCAPG;HMMR;PKMYT1;IQGAP3;CENPA;NCAPH;SKA1;AURKB;AURKA;CCNB2;CCNB1;RACGAP1;RAD54L;CLSPN;ECT2;BUB1;BARD1;GINS2;POLQ;STIL;SPAG5;UBE2C;ARHGEF39;PLK1;CDC…
all	Orphanet_Augmented_2021	ICF syndrome ORPHA:2268	75/104	5.10573e-34	1.00878e-31	12.2168	936.508	TOP2A;NUP107;MCM8;NCAPG2;HJURP;KIF14;BUB1B;CASC5;MCM10;TTF2;BRCA1;KIF11;MKI67;SMC4;KIF15;EXO1;GSG2;NUF2;NUSAP1;KNTC1;GTSE1;DLGAP5;TMPO;WDHD1;RFC3;RFC4;CKAP2;KIF23;WDR76;MSH6;CCNA2;ASPM;MELK;FANCD2;TIMELESS;MCM3;MCM4;KIF2C;MCM6;KIF20B;DTL;BLM;CDCA2;UHRF1;TROAP;NCAPG;HMMR;NCAPH;KIAA1524;CDC45;ORC1;RAD54L;CLSPN;BUB1;FANCI;GINS1;GINS2;POLQ;STIL;RRM2;CDC6;NDC80;TICRR;TPX2;CENPE;CENPF;RAD51;CENPI;PRC1;…
all	RNAseq_Automatic_GEO_Signatures_Human_Up	Duodenal Duodenum Intestine-Chip Adult GSE135196 1	128/250	1.13968e-33	2.21149e-31	5.00437	379.604	SLC46A3;SLC46A1;SERPINE2;SLC23A1;C2ORF88;CISD1;AQP7;GBA3;CDC14A;ANPEP;SLCO2B1;CHP2;IL6R;SULT2A1;ENPP7;SEMA6C;SLC6A19;SLC15A1;G6PC;DGAT2;EPHA8;SSUH2;TM4SF5;SLC30A1;PDZK1;SEPP1;UPB1;PRAP1;BTD;C1ORF115;MAF;CTAGE5;SCNN1D;SLC25A51;MT1H;CCDC152;CES2;ABCG2;SIDT2;MAOB;RETSAT;SAR1B;SLC5A1;MRO;FBXO44;CYP2C18;ADH6;TMEM25;DPP4;ADH4;NPC1L1;AGMO;SI;HACL1;MGAM;SMLR1;ATP8B2;EPHX1;RMDN3;CYBRD1;ESRRG;CIDEC;ACSF2;T…
all	RNAseq_Automatic_GEO_Signatures_Human_Down	H3B05942 E2 Standard Care GSE115609 2	127/250	5.67885e-33	3.36708e-31	4.92317	365.538	HJURP;BUB1B;CASC5;PLOD2;MKI67;SMC4;TSKU;SMC2;CDC20;STMN1;MYB;SLC39A6;NUSAP1;KNTC1;HMGN2;PPFIA4;TMPO;PDK1;ARMT1;SLC6A14;PDZK1;SPOCD1;MELK;FANCD2;TIMELESS;KIF20A;KIF20B;PRR11;ASF1B;BLM;RNASEH2A;CDCA5;SHMT1;TROAP;CDCA8;WDR62;PKMYT1;IQGAP3;NDRG1;RHOBTB1;SKA2;CCNB2;LDHA;CCNB1;RACGAP1;ZNF703;FANCI;CDT1;XBP1;FER1L4;UBE2C;PLK1;FANCA;CDC6;PAICS;ZWINT;DHFR;TPX2;PKIB;ANLN;CXCL12;KIF18B;NASP;KIF4A;CDK2;TOP2A…
all	Orphanet_Augmented_2021	Mosaic variegated aneuploidy syndrome ORPHA:1052	74/103	2.10974e-33	3.95998e-31	12.0504	906.658	TOP2A;DSCC1;NCAPG2;HJURP;KIF14;BUB1B;CASC5;MCM10;KIF11;SMC4;KIF15;CDC20;PTTG1;EXO1;GSG2;NUF2;NUSAP1;PBK;NEK2;CEP55;DLGAP5;WDHD1;RFC3;RFC4;CKAP2;KIF23;CCNA2;ASPM;MELK;KIFC1;BIRC5;MCM4;KIF2C;KIF20A;DTL;CDCA2;CDCA5;TROAP;CDCA8;NCAPG;HMMR;CENPA;NCAPH;AURKB;AURKA;CCNB2;KIAA1524;CCNB1;CDC45;ORC1;RACGAP1;CLSPN;BUB3;BUB1;FANCI;GINS1;GINS2;POLQ;STIL;RRM1;RRM2;CDC6;SHCBP1;NDC80;ZWINT;TICRR;TPX2;CENPE;CENPF…
all	Rare_Diseases_AutoRIF_ARCHS4_Predictions	Nijmegen breakage syndrome	111/200	1.6055e-33	3.987e-31	5.93141	447.892	NUP188;DSCC1;CCNF;HJURP;BUB1B;TTF2;MKI67;SMC4;SMC2;CDC20;TRIM28;NUSAP1;TMPO;WDHD1;SUPT16H;NUP210;MELK;MTHFD1;DKC1;TIMELESS;KIF20A;KIF20B;BLM;CDCA2;PRKDC;CDCA5;NCAPG;CDCA8;TARS;IQGAP3;NCAPH;STIP1;KIAA1524;CCNB1;RACGAP1;ORC1;G3BP1;ECT2;FANCI;STIL;XRCC5;RCC2;PLK1;CDC6;PA2G4;PAICS;ZWINT;DHFR;TPX2;DIAPH3;KIF4A;TOP2A;FEN1;MCM7;NCAPG2;KIF14;MCM10;KIF11;FOXM1;PFAS;KIF15;LMNB1;PTBP1;EXO1;GSG2;MYBL2;WHSC1;…
all	Orphanet_Augmented_2021	Li-Fraumeni syndrome ORPHA:524	74/104	6.05467e-33	1.08234e-30	11.648	864.103	TOP2A;HJURP;KIF14;BUB1B;CASC5;MCM10;TTF2;KIF11;MKI67;FOXM1;SMC4;PTTG1;EXO1;CHEK2;GSG2;NUF2;NUSAP1;NEK2;MYBL2;GTSE1;CEP55;DLGAP5;KIF23;ASPM;NEIL3;MELK;FANCD2;MTHFD2;BIRC5;KIF20A;PRR11;DTL;ASF1B;CDCA2;UHRF1;TROAP;NCAPG;HMMR;CENPA;NCAPH;SKA1;AURKB;AURKA;CCNB2;CDC45;ORC1;CLSPN;BUB1;E2F7;FANCI;GINS1;CDT1;POLQ;STIL;RRM2;UBE2C;FANCA;CDC6;SHCBP1;NDC80;TPX2;CENPF;DIAPH3;KIF18B;RAD51;KIAA0101;CENPI;RFWD3;C…
all	Rare_Diseases_GeneRIF_ARCHS4_Predictions	Chromosome 9p trisomy	110/200	9.45444e-33	1.32598e-30	5.81062	428.468	ARL6IP1;CCNF;HJURP;BUB1B;HNRNPR;MKI67;SMC4;SMC2;CDC20;CDC27;NUSAP1;KNTC1;NEK2;KPNA2;GTSE1;TMPO;GEN1;KNSTRN;NEIL3;MELK;FANCD2;SRSF3;FAM64A;KIF20A;KIF20B;BLM;CDCA2;PRKDC;TROAP;NCAPG;CDCA8;HMMR;IQGAP3;NCAPH;SKA1;CCNB2;KIAA1524;CCNB1;RACGAP1;ORC1;ECT2;FAM83D;BARD1;FANCI;CCDC18;STIL;XRCC5;UBE2C;PLK1;CPSF2;PAICS;NDC80;TPX2;ANLN;DIAPH3;FUBP1;KIF4A;CEP85;EZH2;TOP2A;ARHGAP11B;MCM8;NCAPG2;KIF14;HMGB2;KIF11…
all	Rare_Diseases_GeneRIF_ARCHS4_Predictions	Meier-Gorlin syndrome	110/200	9.45444e-33	1.32598e-30	5.81062	428.468	VARS;NUP188;DSCC1;CCNF;BUB1B;MKI67;SMC4;CDC20;TRIM28;RUVBL1;TMPO;WDHD1;SUPT16H;ILF2;MELK;MTHFD1;DKC1;TIMELESS;SRSF2;KIF20A;SNRPA;BLM;RNASEH2A;PRKDC;CDCA5;NCAPG;TARS;PKMYT1;NCAPH;STIP1;CCNB1;ORC1;G3BP1;CLSPN;FANCI;CDT1;XRCC5;RCC2;PLK1;CDC6;PA2G4;PAICS;ZWINT;DHFR;TPX2;POLA2;UBE2S;KIF4A;EZH2;FEN1;MCM7;NCAPG2;MCM10;KIF11;BRCA1;FOXM1;PFAS;LMNB1;PTBP1;TUBA1B;EXO1;GSG2;MYBL2;TK1;TCF19;RFC5;EIF5A;RFC3;RF…
all	Orphanet_Augmented_2021	Nephroblastoma ORPHA:654	76/109	7.85979e-33	1.34117e-30	10.8796	804.257	TOP2A;NUP107;MCM8;CCNF;NCAPG2;HJURP;KIF14;BUB1B;CASC5;MCM10;TTF2;BRCA1;KIF11;MKI67;FOXM1;SMC4;KIF15;TRIM28;EXO1;GSG2;NUF2;NUSAP1;KNTC1;NEK2;GTSE1;DLGAP5;WDHD1;RFC3;KIF23;MSH6;CCNA2;ASPM;MELK;FANCD2;KIFC1;TIMELESS;MCM3;BIRC5;MCM4;KIF2C;KIF20A;DTL;MCM2;CDCA2;PRKDC;TROAP;NCAPG;HMMR;NCAPH;CCNB2;KIAA1524;CDC45;ORC1;RAD54L;CLSPN;ECT2;BUB1;FANCI;GINS1;POLQ;STIL;CBX2;CDC6;PAICS;NDC80;TICRR;TPX2;CENPE;CEN…
all	RNAseq_Automatic_GEO_Signatures_Human_Down	Aneuploidy Triggers Immune Response GSE83647 2	126/250	2.78417e-32	1.62817e-30	4.8433	351.908	DCLRE1B;CCNF;HJURP;BUB1B;NUSAP1;KNTC1;NEK2;PPFIA4;PAQR4;IGFBP5;TPM4;GPT2;WDR76;SPOCD1;MELK;MTHFD2;FANCD2;FAM64A;ASF1B;FBLN7;CD274;GNAZ;BLM;DNMT1;CDCA4;CDCA5;TROAP;CDCA8;NCAPG;SLC1A4;WDR62;SLC1A5;IQGAP3;SKA1;NCAPH;ADAMTS15;ORC1;MCMBP;CLSPN;FAM83D;FANCI;CDT1;XBP1;STIL;UBE2C;CBX2;PLK1;HTR1D;FANCA;CDC6;MEX3D;ZWINT;NDC80;TPX2;KIF18B;DIAPH3;SLC6A9;KIF4A;ITGA11;EZH2;PHF19;FEN1;NCAPG2;HMGB2;MCM10;BRCA1;P…
all	Disease_Perturbations_from_GEO_down	prostate cancer DOID-10283 human GSE39452 sample 485	162/361	2.35667e-33	1.97725e-30	3.90341	293.255	MDC1;ARL6IP1;HJURP;BUB1B;CASC5;CPOX;ENO2;MKI67;SMC4;SMC2;CDC20;PTTG1;NUSAP1;KNTC1;NEK2;DLEU2;KPNA2;GTSE1;TMPO;WDHD1;TIPIN;WSB2;KNSTRN;ILF2;CDC25B;NEIL3;DDX39A;MELK;FAM64A;MAPKAPK5;KIF20A;PRR11;ASF1B;ABCG2;CDCA2;RNASEH2A;CDCA4;CDCA5;TROAP;NCAPG;CDCA8;HMMR;NDRG1;NCAPH;SKA2;BCL2L12;KIAA1524;DSN1;LDHA;CCNB1;ORC6;RACGAP1;ORC1;PMAIP1;ECT2;FAM83D;FZD1;FANCI;STIL;UBE2C;PLK1;CBX1;GGH;CDC6;PA2G4;ZWINT;NDC8…
all	Rare_Diseases_AutoRIF_ARCHS4_Predictions	Erythroplakia	110/200	9.45444e-33	2.07163e-30	5.81062	428.468	PI4K2B;IL1RN;VARS;NUP188;DSCC1;CCNF;HJURP;BUB1B;SMC4;ICAM1;CDC20;RAVER1;TRIM28;NUSAP1;KPNA2;TMPO;WDHD1;MELK;MTHFD1;SRSF2;KIF20A;SNRPA;VCL;LRRC59;CDCA2;PRKDC;CDCA5;MEPCE;NCAPG;CDCA8;NCAPH;CCNB2;KIAA1524;CCNB1;RACGAP1;G3BP1;ECT2;FAM83D;FANCI;STIL;XRCC5;RCC2;PLK1;CDC6;PA2G4;PAICS;ZWINT;TPX2;KIF4A;STK26;HNRNPD;PHF19;TOP2A;FEN1;MCM7;NCAPG2;KIF14;HMGB2;MCM10;KIF11;FOXM1;KIF15;LMNB1;PTBP1;EXO1;GSG2;MYBL…
all	Rare_Diseases_AutoRIF_ARCHS4_Predictions	Goldberg-Shprintzen megacolon syndrome	110/200	9.45444e-33	2.07163e-30	5.81062	428.468	ARL6IP1;CCNF;HJURP;BUB1B;HNRNPR;MKI67;SMC4;SMC2;CDC20;SCAMP5;RIMS3;STMN1;KIF5A;NUSAP1;KNTC1;NEK2;KPNA2;GTSE1;TMPO;WDHD1;KNSTRN;NEIL3;MELK;FANCD2;SRSF3;FAM64A;KIF20A;KIF20B;BRSK2;BLM;CDCA2;TROAP;NCAPG;CDCA8;HMMR;IQGAP3;NCAPH;SKA1;SKA2;CCNB2;KIAA1524;CCNB1;RACGAP1;CLSPN;ECT2;FAM83D;MYH10;FANCI;STIL;XRCC5;UBE2C;PLK1;CBX1;PAICS;NDC80;TPX2;ANLN;DIAPH3;NASP;KIF4A;EZH2;TOP2A;NCAPG2;CELF3;KIF14;HMGB2;HMG…
all	RNAseq_Automatic_GEO_Signatures_Human_Up	Screening Sfmbt1 Driver Vhl GSE141577 1	126/250	2.78417e-32	5.16766e-30	4.8433	351.908	DCLRE1B;NUP107;CCNF;HJURP;BUB1B;TTF2;ENO2;MKI67;CDC20;MTBP;PTTG1;DPYSL2;NUSAP1;KNTC1;KPNA2;GTSE1;WDHD1;PAQR4;KNSTRN;DDX39A;MELK;FANCD2;DKC1;ADAM12;HAT1;TIMELESS;KIF20A;ASF1B;BLM;DNMT1;RNASEH2A;CDCA4;SAR1B;TROAP;NCAPG;TGFA;SLC1A4;HMMR;PKMYT1;IQGAP3;NCAPH;DSN1;CCNB1;RACGAP1;EIF4EBP2;CEP78;FANCI;CCDC18;UBE2C;ARHGEF39;FANCA;CDC6;PA2G4;ZWINT;NDC80;MANF;VANGL1;UCK2;POLA2;GJB2;KIF18B;NASP;ARHGAP11B;FEN1…
all	Orphanet_Augmented_2021	Chronic atrial and intestinal dysrhythmia syndrome ORPHA:435988	72/101	3.55929e-32	5.56732e-30	11.718	848.537	TOP2A;NCAPG2;HJURP;KIF14;BUB1B;CASC5;MCM10;BRCA1;KIF11;MKI67;SMC4;KIF15;EXO1;NUF2;NUSAP1;NEK2;GTSE1;CEP55;DLGAP5;WDHD1;KIF23;WDR76;CCNA2;ASPM;NEIL3;MELK;FANCD2;BIRC5;KIF2C;KIF20B;PRR11;DTL;BLM;CDCA2;UHRF1;TROAP;CDCA8;NCAPG;HMMR;CENPA;NCAPH;SKA1;AURKB;AURKA;CCNB2;KIAA1524;CDC45;ORC1;CLSPN;BUB1;FANCI;GINS1;GINS2;POLQ;STIL;RRM2;CDC6;SHCBP1;NDC80;TPX2;CENPE;CENPF;DIAPH3;KIF18B;RAD51;KIAA0101;CENPI;PR…
all	Orphanet_Augmented_2021	SPONASTRIME dysplasia ORPHA:93357	72/101	3.55929e-32	5.56732e-30	11.718	848.537	MCM7;CCNF;NCAPG2;HJURP;BUB1B;MCM10;FOXM1;PFAS;CDC20;PTBP1;EXO1;GSG2;MYBL2;TK1;GTSE1;KIF23;HAUS5;TRAIP;SAPCD2;KIFC1;TIMELESS;BIRC5;MCM4;KIF2C;PRR11;THOP1;ASF1B;MCM2;PIF1;DNMT1;C17ORF53;RNASEH2A;UHRF1;CDCA5;TROAP;CDCA8;WDR62;DBF4B;PKMYT1;IQGAP3;CENPA;NCAPH;AURKB;RECQL4;CDC45;ORC1;POLD1;RAD54L;BUB1;FANCI;GINS1;CDT1;GINS2;RRM2;SPAG5;ARHGEF39;CBX2;PLK1;FANCA;CDC6;ZWINT;TICRR;TPX2;BOP1;KIF18B;RAD51;UBE…
all	RNAseq_Automatic_GEO_Signatures_Human_Down	Ell Polymerase Mediated Epidermal GSE155667 1	125/250	1.34305e-31	7.74794e-30	4.76474	338.702	IFITM3;SCARB1;IFITM1;HJURP;BUB1B;CASC5;MKI67;SMC4;IFIT3;SMC2;CDC20;FADS2;PTTG1;NUSAP1;KPNA2;GTSE1;TRIM22;TMPO;ATP1B3;SFRP1;MTHFD1;SRSF2;TIMELESS;TRIM14;KIF20A;LAP3;KIF20B;PRR11;DNMT1;INSIG1;NCAPG;CDCA8;HMMR;DDX60;PKMYT1;IQGAP3;NCAPH;HSP90B1;CORO1C;CCNB2;LDHA;CCNB1;RACGAP1;DHX33;FAM83D;FANCI;HSPA5;EDEM1;PLK1;CDC6;PA2G4;PAICS;ZWINT;DHFR;ANLN;TPX2;DIAPH3;KIF18B;NASP;UBE2S;FASN;KIF4A;CALR;ALDH18A1;SE…
all	Rare_Diseases_AutoRIF_ARCHS4_Predictions	Hereditary primary Fanconi disease	109/200	5.45528e-32	1.06952e-29	5.69252	409.782	DSCC1;CCNF;HJURP;BUB1B;TTF2;MKI67;SMC4;SMC2;NUSAP1;KNTC1;TMPO;WDHD1;SUPT16H;WDR76;MELK;MTHFD1;MTHFD2;DKC1;FANCD2;TIMELESS;KIF20B;BLM;CDCA2;PRKDC;CDCA5;NCAPG;NCAPH;KIAA1524;CCNB1;RACGAP1;ORC1;G3BP1;CLSPN;ECT2;FANCI;STIL;XRCC5;RCC2;CPSF2;CDC6;PA2G4;PAICS;ZWINT;DHFR;TPX2;POLA2;KIF4A;CDK12;TOP2A;FEN1;MCM7;MCM8;CDCA7L;WDR3;NCAPG2;KIF14;MCM10;KIF11;BRCA1;FOXM1;KIF15;LMNB1;EXO1;MYBL2;WHSC1;RFC5;RFC3;RFC…
all	Rare_Diseases_AutoRIF_ARCHS4_Predictions	Werner's syndrome	109/200	5.45528e-32	1.06952e-29	5.69252	409.782	VARS;NUP188;DSCC1;CCNF;HJURP;BUB1B;MKI67;SMC4;SMC2;CDC20;TRIM28;NUSAP1;TMPO;WDHD1;SUPT16H;MELK;MTHFD1;MTHFD2;DKC1;TIMELESS;KIF20A;KIF20B;LRRC59;BLM;CDCA2;PRKDC;CDCA5;NCAPG;TARS;SLC1A5;HMMR;IQGAP3;NCAPH;STIP1;KIAA1524;CCNB1;RACGAP1;ORC1;G3BP1;ECT2;FANCI;XRCC5;RCC2;PLK1;CDC6;PA2G4;PAICS;ZWINT;DHFR;TPX2;DIAPH3;KIF4A;HNRNPC;TOP2A;FEN1;MCM7;NCAPG2;KIF14;MCM10;KIF11;FOXM1;PFAS;KIF15;LMNB1;PTBP1;EXO1;GS…
all	Orphanet_Augmented_2021	NON RARE IN EUROPE: Lactase non-persistence in adulthood ORPHA:319681	72/102	1.00181e-31	1.50432e-29	11.3267	808.481	TOP2A;MCM7;NCAPG2;HJURP;KIF14;BUB1B;CASC5;MCM10;BRCA1;KIF11;MKI67;SMC4;KIF15;EXO1;GSG2;NUF2;NUSAP1;KNTC1;MYBL2;GTSE1;ZNF367;DLGAP5;TMPO;WDHD1;RFC3;RFC4;WDR76;CCNA2;ASPM;NEIL3;MELK;FANCD2;MCM3;MCM4;KIF2C;MCM6;KIF20B;DTL;MCM2;BLM;CDCA2;UHRF1;TROAP;CDCA8;NCAPG;HMMR;NCAPH;KIAA1524;CDC45;ORC1;RAD54L;CLSPN;BUB1;FANCI;GINS1;GINS2;POLQ;STIL;RRM1;RRM2;CDC6;SHCBP1;NDC80;TICRR;TPX2;CENPE;CENPF;RAD51;POLE2;N…
all	RNAseq_Automatic_GEO_Signatures_Human_Up	Effect Chka Knockdown C4-2 GSE63700 1	125/250	1.34305e-31	2.29339e-29	4.76474	338.702	MDC1;ARL6IP1;HJURP;BUB1B;SMC4;SMC2;CDC20;CDC27;NUSAP1;NEK2;GTSE1;TMPO;WDHD1;MUL1;ATP1B3;WBP11;PGD;KNSTRN;PDIA4;KLHL42;TMX4;MELK;FANCD2;TIMELESS;FAM64A;AAGAB;KIF20A;KIF20B;ASF1B;RPN2;CDCA5;RPN1;CDCA8;NCAPG;UBFD1;HMMR;NCAPH;SKA2;CCNB2;KIAA1524;RACGAP1;ORC1;ADGRG6;BAG1;MCMBP;FAM83D;ECT2;TXNDC5;BARD1;FANCI;CDT1;STIL;CHKA;HSPA5;UBE2C;PLK1;IDH2;CDC6;ZWINT;NDC80;MANF;TPX2;ANLN;DIAPH3;CDK2;CALR;EIF4G2;TO…
all	RNAseq_Automatic_GEO_Signatures_Human_Up	Metastases Stiffness Improves Outcome GSE145428 1	125/250	1.34305e-31	2.29339e-29	4.76474	338.702	CCNF;HJURP;BCCIP;BUB1B;TTF2;MKI67;CDC20;MTBP;PTTG1;STMN1;NUSAP1;KNTC1;HMGN2;GTSE1;TMPO;KNSTRN;WDR76;TRAIP;CDC25B;DDX39A;MTHFD1;FANCD2;TIMELESS;FAM64A;KIF20A;KIF20B;PRR11;ASF1B;DNMT1;BLM;RNASEH2A;CDCA5;SHMT1;TROAP;CDCA8;NCAPG;WDR62;HMMR;PKMYT1;IQGAP3;NCAPH;BCL2L12;CCNB2;CCNB1;ORC6;RACGAP1;ORC1;FANCI;CDT1;UBE2C;PLK1;FANCA;CDC6;NDC80;GULP1;TPX2;KIF18B;NASP;UBE2S;PHF19;TOP2A;ARHGAP11B;MCM7;MCM8;NCAPG…
all	RNAseq_Automatic_GEO_Signatures_Human_Down	C4-2 Acly Inhibitor Enzalutamide GSE81796 2	124/250	6.37454e-31	3.53414e-29	4.68745	325.908	MDC1;NUP188;DSCC1;CCNF;HJURP;BUB1B;TTF2;MKI67;CDC20;NUSAP1;SLC39A8;KPNA2;GTSE1;FAM81A;TMPO;WDHD1;KNSTRN;NUP93;DDX39A;MELK;MTHFD1;FAM64A;KIF20A;ASF1B;DNMT1;BLM;CDCA2;RNASEH2A;CDCA4;MRPL18;CDCA5;NCAPG;WDR62;NCAPH;CORO1C;BCL2L12;STIP1;CCNB1;HSPH1;RACGAP1;ORC1;UBR7;MCMBP;CLSPN;FAM83D;STIL;UBE2C;PLK1;CDC6;PAICS;ZWINT;DHFR;TPX2;ANLN;POLA2;DIAPH3;TDP1;KIF4A;CDK2;DEGS1;BLMH;FEN1;MCM7;SPIN4;MCM8;NCAPG2;LP…
all	RNAseq_Automatic_GEO_Signatures_Human_Down	Rnaseq Analysis Nr0B1 Lof GSE89569 4	124/250	6.37454e-31	3.53414e-29	4.68745	325.908	NUP107;BCCIP;HNRNPR;SMC4;CCAR1;SMC2;CDC20;STMN1;CHORDC1;NUSAP1;KNTC1;KPNA2;HMGN2;TNS3;TPM3;ILF2;WDR76;CDC25B;MSH6;MELK;MTHFD1;FANCD2;DKC1;PSME3;HAT1;TIMELESS;SRSF2;ASF1B;LRRC59;DNMT1;CDCA4;CDCA5;HMMR;PKMYT1;IQGAP3;NCAPH;KIAA1524;DSN1;CCNB1;ORC1;MLEC;MCMBP;FAM83D;CEP78;FANCI;PNPT1;HSPA5;UBE2C;CBX3;CBX1;CDC6;PA2G4;ZWINT;DHFR;ANLN;TPX2;POLA2;NASP;CDK2;CALU;DEGS1;HNRNPC;TOP2A;FEN1;MCM7;MCM8;NCAPG2;MC…
all	RNAseq_Automatic_GEO_Signatures_Human_Down	Prkci Silenced Validated Constructs GSE141666 2	124/250	6.37454e-31	3.53414e-29	4.68745	325.908	CCNF;HJURP;PEBP1;BUB1B;MKI67;SMC2;CDC20;PTTG1;MYB;STMN1;NUSAP1;ANKFY1;GTSE1;SEMA6C;ANAPC7;PRKCD;SCRIB;KNSTRN;WDR76;SFRP1;MELK;MTHFD1;FANCD2;TIMELESS;MT-CO2;KIF20A;TTPAL;PRR11;TRIB2;NGEF;DNMT1;PSMD14;CDCA5;TROAP;CDCA8;IQGAP3;LYPD6;CCNB2;STRIP2;CCNB1;HSPH1;CHST10;FAM192A;CLSPN;FAM83D;MYH10;CEP78;STIL;XRCC5;UBE2C;PLK1;FANCA;AMMECR1;ANKEF1;PA2G4;NETO2;ZWINT;TPX2;ANLN;POLA2;KIF18B;NASP;KIF4A;MT-CYB;EZ…
all	Rare_Diseases_GeneRIF_ARCHS4_Predictions	Ataxia-telangiectasia	108/200	3.08442e-31	3.84524e-29	5.57702	391.807	MDC1;VARS;NUP188;CCNF;HJURP;BUB1B;TTF2;MKI67;SMC4;SMC2;CDC20;TRIM28;NUSAP1;TMPO;WDHD1;SUPT16H;NUP210;MELK;MTHFD1;TIMELESS;KIF20A;LRRC59;BLM;CDCA2;PRKDC;CDCA5;NCAPG;CDCA8;PKMYT1;IQGAP3;NCAPH;STIP1;KIAA1524;CCNB1;RACGAP1;ORC1;G3BP1;ECT2;FANCI;STIL;XRCC5;RCC2;PLK1;CDC6;PA2G4;PAICS;ZWINT;DHFR;TPX2;KIF4A;TOP2A;FEN1;MCM7;NCAPG2;KIF14;MCM10;KIF11;FOXM1;PFAS;KIF15;LMNB1;PTBP1;EXO1;GSG2;MYBL2;WHSC1;CEP55;…
all	Rare_Diseases_GeneRIF_ARCHS4_Predictions	Nijmegen breakage syndrome	108/200	3.08442e-31	3.84524e-29	5.57702	391.807	VARS;NUP188;CCNF;HJURP;BUB1B;TTF2;MKI67;SMC4;SMC2;CDC20;TRIM28;NUSAP1;KNTC1;TMPO;WDHD1;SUPT16H;NUP210;MELK;MTHFD1;DKC1;TIMELESS;KIF20A;LRRC59;BLM;CDCA2;PRKDC;CDCA5;NCAPG;CDCA8;TARS;IQGAP3;NCAPH;STIP1;KIAA1524;CCNB1;RACGAP1;ORC1;G3BP1;ECT2;FANCI;STIL;XRCC5;RCC2;PLK1;CDC6;PA2G4;PAICS;DHFR;TPX2;ANLN;DIAPH3;KIF4A;TOP2A;FEN1;MCM7;MCM8;NCAPG2;KIF14;MCM10;KIF11;FOXM1;PFAS;KIF15;LMNB1;PTBP1;EXO1;GSG2;MYB…
all	Orphanet_Augmented_2021	Short stature-onychodysplasia-facial dysmorphism-hypotrichosis syndrome ORPHA:314394	71/101	4.04942e-31	5.6302e-29	11.1662	781.427	TOP2A;FEN1;MCM7;DSCC1;HJURP;BUB1B;KIF11;CDC20;PTTG1;EXO1;GSG2;NUF2;PBK;MYBL2;TK1;KPNA2;CEP55;DLGAP5;RMI2;KNSTRN;TRAIP;CCNA2;MELK;KIFC1;TIMELESS;BIRC5;FAM64A;KIF2C;KIF20A;DTL;ASF1B;MCM2;C17ORF53;CDCA2;RNASEH2A;PCNA;CDCA5;TROAP;CDCA8;NCAPG;HMMR;PKMYT1;TYMS;CENPA;NCAPH;AURKB;AURKA;RECQL4;CCNB2;CCNB1;CDC45;ORC1;RACGAP1;RAD54L;BUB1;FANCI;CDT1;GINS2;CENPW;RRM2;SPAG5;UBE2C;PLK1;CDC6;ZWINT;TPX2;RAD51;KIF…
all	Orphanet_Augmented_2021	Warsaw breakage syndrome ORPHA:280558	71/101	4.04942e-31	5.6302e-29	11.1662	781.427	NUP188;MCM7;CCNF;NCAPG2;HJURP;BUB1B;MCM10;TTF2;MKI67;FOXM1;PFAS;CDC20;PTBP1;EXO1;GSG2;KNTC1;MYBL2;GTSE1;RFC4;HAUS5;KIF22;TRAIP;FANCD2;KIFC1;TIMELESS;MCM3;MCM4;KIF2C;DTL;SNRPA;MCM2;PIF1;DNMT1;C17ORF53;RNASEH2A;UHRF1;CDCA5;TROAP;NOP2;CDCA8;WDR62;DBF4B;PKMYT1;NCAPH;AURKB;RECQL4;CDC45;ORC1;POLD1;RAD54L;EXOSC2;FANCI;NOP56;CDT1;GINS2;SPAG5;ARHGEF39;RCC2;PLK1;FANCA;ZWINT;TICRR;POLA2;KIF18B;RFWD3;TACC3;N…
all	Rare_Diseases_AutoRIF_ARCHS4_Predictions	Phyllodes tumor of the prostate	108/200	3.08442e-31	5.74473e-29	5.57702	391.807	MDC1;VARS;NUP188;DSCC1;CCNF;HJURP;BUB1B;SMC4;SMC2;CDC20;RAVER1;TRIM28;MYB;NUSAP1;TMPO;MELK;MTHFD1;DKC1;SRSF2;KIF20A;TTLL12;SNRPA;GRB7;LRRC59;DNMT1;CDCA2;PRKDC;CDCA5;NCAPG;PKMYT1;IQGAP3;NCAPH;STIP1;CCNB1;RACGAP1;FANCI;RCC2;CBX2;PLK1;CDC6;PA2G4;PAICS;ZWINT;DHFR;TPX2;ANLN;KIF4A;CDK2;HNRNPD;CDK12;TOP2A;FEN1;MCM7;CDCA7L;NCAPG2;HMGB2;MCM10;KIF11;FOXM1;PFAS;KIF15;LMNB1;PTBP1;EXO1;GSG2;MYBL2;TK1;WHSC1;CE…
all	RNAseq_Automatic_GEO_Signatures_Human_Up	Evolving Spindlin1 Molecule Microarrays GSE92547 2	124/250	6.37454e-31	1.00789e-28	4.68745	325.908	CCNF;CASC5;BUB1B;MKI67;ENO2;SMC4;CDC20;PNN;FADS2;PTTG1;STMN1;NUSAP1;KPNA2;GTSE1;TMPO;PDK1;SLC30A1;KNSTRN;CDC25B;DKC1;MALL;SRSF3;FAM64A;KIF20A;KIF20B;PRR11;TRIB2;VCL;ASF1B;BLM;DNMT1;CDCA2;RNASEH2A;CDCA5;SHMT1;TROAP;CDCA8;NCAPG;WDR62;HMMR;PKMYT1;IQGAP3;SKA1;NCAPH;STIP1;CCNB2;LDHA;CCNB1;ORC1;ADGRG6;CLSPN;BARD1;FANCI;CDT1;PLK1;FANCA;PAICS;ZWINT;DHFR;TPX2;ANLN;KIF18B;FASN;KIF4A;CDK2;PHF19;TOP2A;FEN1;M…
all	RNAseq_Automatic_GEO_Signatures_Human_Up	Cal-27 Response Over-Expressed Znf750 GSE134835 1	124/250	6.37454e-31	1.00789e-28	4.68745	325.908	VARS;NUP188;HJURP;BUB1B;MKI67;SMC4;SMC2;CDC20;RPS6KA4;TRIM28;CHORDC1;STMN1;CAPN2;NUSAP1;KPNA2;TMPO;SUPT16H;NUP93;DDX39A;MTHFD1;DKC1;HAT1;SRSF2;TIMELESS;SRSF3;ASF1B;LRRC59;DNMT1;RNASEH2A;CDCA5;CDCA8;NCAPG;PKMYT1;STIP1;CCNB1;HSPH1;RACGAP1;MCMBP;FAM83D;FANCI;XRCC5;UBE2C;PLK1;CDC6;PA2G4;PAICS;ZWINT;DHFR;ANLN;TPX2;POLA2;KIF18B;EIF6;NASP;UBE2S;EIF4G2;TOP2A;FEN1;MCM7;HMGB2;BRCA1;FOXM1;LMNB1;PTBP1;TUBA1B…
all	Disease_Perturbations_from_GEO_up	Dengue Fever DOID-12206 human GSE51808 sample 447	151/334	1.32937e-31	1.11534e-28	3.94755	280.653	ADAMDEC1;GLDC;HJURP;BUB1B;MKI67;IFIT3;CDC20;PTTG1;LAMP3;EPSTI1;NUSAP1;PLS3;NEK2;ZNF684;ZBP1;TIPIN;RSAD2;PDIA6;PDIA5;PDIA4;GBP1P1;MELK;IFI27;MTHFD2;IGKV4-1;SERPING1;KCTD14;LAP3;KIF20A;CDCA2;NRN1;CDCA5;NCAPG;CDCA8;HMMR;SDSL;DDX60;NCAPH;SKA1;KIR2DL4;C2;HSP90B1;PLAC8;CCNB1;PRDX4;ORC6;ORC1;TNFRSF17;FAM83D;TXNDC5;FANCI;CDT1;STIL;PINLYP;PNPT1;UBE2C;ANKRD22;GGH;CDC6;SLC16A14;ZWINT;NDC80;MANF;TPX2;ANLN;UC…
all	RNAseq_Automatic_GEO_Signatures_Human_Down	Regulartory Role Zcchc24 Machinery GSE66632 1	123/250	2.97692e-30	1.54982e-28	4.61141	313.515	SEMA5A;SCARB1;CERK;CCNF;HJURP;XYLT1;BUB1B;MKI67;CDC20;CDH2;DPYSL2;NUSAP1;KPNA2;GTSE1;PAQR4;PRKCD;PROCR;MELK;FANCD2;TIMELESS;TRIM14;TTLL12;KIF20A;PRR11;ASF1B;RNASEH2A;IGSF3;CDCA5;SHMT1;NCAPG;HMMR;PLA2G6;PKMYT1;IQGAP3;NCAPH;RHOBTB2;CCNB2;LDHA;CCNB1;CLSPN;FAM83D;S100A10;TXNDC5;FANCI;ATP8B2;UBE2C;EDEM1;ARHGEF39;PLK1;CDC6;ZWINT;GLUD1;ANLN;POLA2;KIF18B;UBE2S;KIF4A;CDK2;UBAP1L;TOP2A;CDCA7L;NCAPG2;MCM10;…
all	RNAseq_Automatic_GEO_Signatures_Human_Down	Large-Scale Punctuated Late Evolution GSE63124 4	123/250	2.97692e-30	1.54982e-28	4.61141	313.515	VIPR1;NUP188;MSI2;SMC4;ACTB;CCAR1;CDC20;PTTG1;STMN1;RUVBL1;NUSAP1;AP1S3;HMGN2;WDHD1;NUP210;TPM3;MSH6;MELK;MTHFD1;DKC1;FANCD2;TRIM14;SRSF3;KIF20A;KIF20B;PRR11;VCL;ASF1B;DNMT1;CDCA2;CDCA4;NCAPG;HMMR;KIAA1524;CCNB1;ORC6;G3BP1;CLSPN;FAM83D;MYH10;BARD1;FANCI;PAICS;ZWINT;NDC80;DHFR;ANLN;TPX2;PM20D2;DIAPH3;KIF18B;EIF6;KIF4A;HNRNPD;NMT2;SERINC2;EZH2;TOP2A;FEN1;MCM7;WDR3;NCAPG2;HMGB2;PRKAG2;HMGB3;MCM10;KI…
all	RNAseq_Automatic_GEO_Signatures_Human_Down	Beta Enhances Chemotherapy Response GSE121332 1	123/250	2.97692e-30	1.54982e-28	4.61141	313.515	ARL6IP1;SERPINE2;HJURP;BUB1B;CASC5;PLOD2;MKI67;SMC4;GLS;SMC2;NR3C2;CDC20;LIPG;STMN1;NUSAP1;ENPP2;NEK2;KNTC1;KPNA2;GTSE1;TMPO;CDK5RAP2;WDHD1;STARD4;ATP11C;KNSTRN;MELK;ADAM12;KIF20A;KCTD12;KIF20B;PRR11;RNF121;CDCA2;INSIG1;CFI;NCAPG;TGFA;PIK3R3;CDCA8;HMMR;IQGAP3;NCAPH;SKA2;CCNB2;KIAA1524;CCNB1;RACGAP1;KCNN3;CLSPN;ECT2;FAM83D;FANCI;STIL;CCDC18;UBE2C;CDC6;ZWINT;NDC80;DHFR;TPX2;ANLN;DIAPH3;KIF4A;EZH2;T…
all	RNAseq_Automatic_GEO_Signatures_Human_Down	Upregulates Hdac8 Foxo Inactivate GSE138057 1	123/250	2.97692e-30	1.54982e-28	4.61141	313.515	NUP188;CCNF;HJURP;BUB1B;CDC20;STMN1;HMGN2;KPNA2;TMPO;PAQR4;CD3EAP;WDR76;TRAIP;MTHFD1;CCNE1;TIMELESS;TRIM14;KIF20A;ASF1B;LRRC59;CDCA2;RNASEH2A;PRKDC;CDCA4;CDCA5;SHMT1;CDCA8;WDR62;PKMYT1;NCAPH;CCNB2;LDHA;CCNB1;RACGAP1;ORC1;CLSPN;SLC38A5;UBE2C;CBX2;PLK1;FANCA;CIDEB;CDC6;PA2G4;ZWINT;DHFR;TPX2;PM20D2;POLA2;NASP;KIF4A;CDK2;C8ORF33;TP73;PHF19;FEN1;MCM7;CDCA7L;NCAPG2;MCM10;FOXM1;PFAS;TUBA1B;CHAF1B;EXO1;G…
all	RNAseq_Automatic_GEO_Signatures_Human_Down	Mir-29A-Mediated Stellate Hpscs Approach GSE144767 1	123/250	2.97692e-30	1.54982e-28	4.61141	313.515	SEMA5A;TMEM200A;HJURP;BUB1B;CASC5;PRDM1;MKI67;CEP128;CDC20;PTTG1;ANPEP;STMN1;NUSAP1;NEK2;EPHB1;GTSE1;NCKAP5;WDHD1;IFRD1;KNSTRN;CDC25B;MELK;MTHFD2;FANCD2;ADAM12;TIMELESS;FAM64A;KIF20A;TRIB2;PRR11;ASF1B;BLM;CDCA2;CDCA5;NCAPG;CDCA8;WDR62;IQGAP3;NCAPH;SKA1;CCNB2;CCNB1;ORC6;ORC1;FAM83D;MCL1;FANCI;KLHDC3;UBE2C;RCC2;PLK1;CDC6;NETO2;ZWINT;NDC80;ANLN;TPX2;KIF18B;NASP;BLMH;TOP2A;SNED1;FEN1;MCM7;NCAPG2;KIF1…
all	Rare_Diseases_GeneRIF_ARCHS4_Predictions	Breast cancer childhood	107/200	1.70891e-30	1.9174e-28	5.46405	374.515	NUP188;CCNF;HJURP;BUB1B;TTF2;MKI67;SMC4;SMC2;CDC20;TRIM28;NUSAP1;KNTC1;TMPO;WDHD1;SUPT16H;NUP210;MELK;MTHFD1;TIMELESS;KIF20A;KIF20B;LRRC59;BLM;CDCA2;PRKDC;CDCA5;NCAPG;TARS;IQGAP3;NCAPH;STIP1;KIAA1524;CCNB1;RACGAP1;ORC1;G3BP1;RBM12;ECT2;FANCI;XRCC5;RCC2;PLK1;CDC6;PA2G4;PAICS;ZWINT;DHFR;TPX2;DIAPH3;KIF4A;TOP2A;FEN1;MCM7;NCAPG2;KIF14;MCM10;KIF11;FOXM1;PFAS;KIF15;LMNB1;PTBP1;EXO1;GSG2;MYBL2;TK1;TCF19…
all	Rare_Diseases_GeneRIF_ARCHS4_Predictions	Mutagen sensitivity	107/200	1.70891e-30	1.9174e-28	5.46405	374.515	VARS;NUP188;CCNF;HJURP;BUB1B;TTF2;MKI67;SMC4;CDC20;TRIM28;NUSAP1;TMPO;WDHD1;SUPT16H;NUP210;MELK;MTHFD1;DKC1;TIMELESS;KIF20A;LRRC59;CDCA2;PRKDC;CDCA5;SHMT1;NCAPG;PKMYT1;IQGAP3;NCAPH;STIP1;KIAA1524;CCNB1;RACGAP1;ORC1;G3BP1;ECT2;FANCI;CDT1;RCC2;PLK1;CDC6;PA2G4;PAICS;ZWINT;DHFR;TPX2;KIF4A;CDK2;TOP2A;FEN1;MCM7;NCAPG2;KIF14;MCM10;KIF11;FOXM1;PFAS;KIF15;LMNB1;PTBP1;EXO1;GSG2;MYBL2;TK1;WHSC1;CEP55;TCF19;…
all	Disease_Perturbations_from_GEO_down	multiple myeloma DOID-9538 human GSE36474 sample 707	151/338	6.78768e-31	2.84743e-28	3.86216	268.285	RAB3B;HJURP;BUB1B;CASC5;MKI67;SMC4;SMC2;CDC20;PTTG1;NUSAP1;KNTC1;NEK2;KPNA2;GTSE1;TMPO;GEN1;CDC25B;NEIL3;SFRP1;DDX39A;MELK;MALL;FAM64A;KIF20A;PRR11;ASF1B;DNMT1;BLM;CDCA2;RNASEH2A;CDCA4;CDCA5;NCAPG;CDCA8;CSF2RB;HMMR;NCAPH;SKA1;CNN1;KIAA1524;DSN1;CCNB1;ORC6;RACGAP1;ECT2;FAM83D;BARD1;FANCI;CDT1;EGR2;STIL;HOMER2;UBE2C;PLK1;CDC6;ZWINT;NDC80;DHFR;TPX2;ANLN;RCAN1;KIF18B;UBE2S;KIF4A;CDK2;CD24;EZH2;TOP2A;…
all	Rare_Diseases_AutoRIF_ARCHS4_Predictions	Anemia due to Adenosine triphosphatase deficiency	107/200	1.70891e-30	2.8935e-28	5.46405	374.515	MDC1;VARS;NUP188;CCNF;HJURP;BUB1B;TTF2;MKI67;SMC4;SMC2;CDC20;TRIM28;NUSAP1;KNTC1;TMPO;WDHD1;SUPT16H;NUP210;MELK;MTHFD1;DKC1;TIMELESS;KIF20A;BLM;CDCA2;PRKDC;CDCA5;NCAPG;CDCA8;TARS;HMMR;IQGAP3;NCAPH;STIP1;KIAA1524;CCNB1;RACGAP1;ORC1;G3BP1;ECT2;FANCI;STIL;XRCC5;RCC2;CDC6;PA2G4;PAICS;ZWINT;DHFR;TPX2;KIF4A;CEP85;TOP2A;FEN1;MCM7;NCAPG2;KIF14;MCM10;KIF11;BRCA1;FOXM1;PFAS;KIF15;LMNB1;PTBP1;EXO1;GSG2;MYBL…
all	Rare_Diseases_AutoRIF_ARCHS4_Predictions	Mosaic variegated aneuploidy syndrome	107/200	1.70891e-30	2.8935e-28	5.46405	374.515	DSCC1;CCNF;HJURP;BUB1B;MKI67;SMC4;SMC2;NUSAP1;KPNA2;GTSE1;TMPO;WDHD1;SUPT16H;SEMA6A;SFRP1;MELK;FAM64A;KIF20A;KIF20B;VCL;BLM;CDCA2;PRKDC;CDCA5;TROAP;NCAPG;CDCA8;UBFD1;HMMR;IQGAP3;NCAPH;CCNB2;KIAA1524;CCNB1;RACGAP1;G3BP1;ECT2;FAM83D;MYH10;FANCI;XRCC5;UBE2C;FZD7;RCC2;CBX2;PLK1;CDC6;PAICS;DHFR;TPX2;ANLN;NASP;KIF4A;CEP85;TOP2A;MCM7;NCAPG2;KIF14;HMGB3;KIF11;FOXM1;PFAS;KIF15;TUBA1B;EXO1;GSG2;NUF2;PBK;RB…
all	RNAseq_Automatic_GEO_Signatures_Human_Up	Circrna 103758-Mirna-19B-3P-Cit Migration Bladder Rhoa-Rock GSE147983 1	123/250	2.97692e-30	4.38224e-28	4.61141	313.515	HJURP;BUB1B;CASC5;MKI67;SMC4;SMC2;CDC20;RAVER1;PTTG1;STMN1;MYB;NUSAP1;NEK2;GTSE1;WDHD1;PAQR4;IGFBP3;FAM91A1;KNSTRN;PDIA4;ACLY;NEIL3;MELK;ANOS1;TIMELESS;FAM64A;KIF20A;PRR11;ASF1B;DNMT1;BLM;CDCA2;CDCA5;TROAP;CDCA8;NCAPG;ITPR2;WDR62;HMMR;PKMYT1;IQGAP3;STRIP2;RACGAP1;CLSPN;ECT2;FANCI;XRCC4;UBE2C;CBX3;RCC2;CBX2;GGH;PARP14;MEX3C;ZWINT;NDC80;ANLN;TPX2;DIAPH3;KIF18B;TDP1;KIF4A;NFE2L3;CALR;EZH2;ATR;PTPRT;…
all	RNAseq_Automatic_GEO_Signatures_Human_Up	Comprehensive Profiles Hepatocellular Carcinoma GSE105130 1	123/250	2.97692e-30	4.38224e-28	4.61141	313.515	TDRKH;CCNF;HJURP;BUB1B;TTF2;SMC4;SMC2;CDC20;MTBP;IPO9;PTTG1;DHX57;STMN1;NUSAP1;UBAP2L;NEK2;GTSE1;ANAPC7;ILF2;TRAIP;ACLY;DDX39A;MELK;PSME3;RFX5;DNAJB11;KIF20A;ASF1B;CDCA2;RNASEH2A;PRKDC;CDCA5;TROAP;CSTF2;NCAPG;CDCA8;HMMR;PKMYT1;IQGAP3;NCAPH;ACACA;CCNB2;DSN1;RACGAP1;ECT2;FAM83D;CDT1;STIL;UBE2C;CPSF3;CDC6;NDC80;ANLN;TPX2;NPLOC4;DIAPH3;KIF18B;KIF4A;EZH2;TOP2A;FEN1;MCM7;NCAPG2;KIF14;KIF11;TUBA1B;TMEM1…
all	Orphanet_Augmented_2021	Roberts syndrome ORPHA:3103	70/101	4.3956e-30	5.69003e-28	10.6501	719.912	TOP2A;MCM8;NCAPG2;HJURP;KIF14;BUB1B;CASC5;MCM10;TTF2;BRCA1;KIF11;FOXM1;SMC4;KIF15;MTBP;CHAF1B;EXO1;NUF2;NUSAP1;KNTC1;NEK2;GTSE1;DLGAP5;WDHD1;KIF23;WDR76;CCNA2;ASPM;NEIL3;MELK;FANCD2;BIRC5;MCM4;KIF20B;PRR11;DTL;CDCA2;UHRF1;TROAP;NCAPG;HMMR;SKA1;KIAA1524;ORC1;CLSPN;ECT2;BUB1;FANCI;GINS1;GINS2;POLQ;STIL;RRM2;CDC6;SHCBP1;NDC80;TICRR;TPX2;CENPE;CENPF;DIAPH3;KIF18B;RAD51;KIAA0101;CENPI;PRC1;AUNIP;SPC24…
all	Orphanet_Augmented_2021	Severe combined immunodeficiency due to CTPS1 deficiency ORPHA:420573	70/101	4.3956e-30	5.69003e-28	10.6501	719.912	FEN1;DSCC1;NCAPG2;BUB1B;MCM10;CDC20;EXO1;GSG2;RUVBL1;NUF2;PBK;KPNA2;CEP55;CCT2;RFC3;RFC4;CTPS1;KIF23;KNSTRN;TRAIP;NME1;CCNA2;MELK;CCNE1;DKC1;KIFC1;TIMELESS;MCM3;BIRC5;MCM4;KIF2C;KIF20A;DTL;MCM2;C17ORF53;CDCA2;CDCA5;CDCA8;NCAPG;TYMS;CENPA;NCAPH;AURKB;AURKA;CCNB2;KIAA1524;CCNB1;CDC45;ORC1;RACGAP1;RAD54L;BUB1;CCT5;FANCI;GINS2;RRM1;SPAG5;PLK1;CDC6;PAICS;ZWINT;TICRR;TPX2;UCK2;RAD51;PRC1;KIF4A;CENPN;CE…
all	RNAseq_Automatic_GEO_Signatures_Human_Down	Statin-Induced Core Signature Ipsc-Cms GSE113546 4	122/250	1.36788e-29	6.79011e-28	4.53659	301.509	CCNF;HJURP;BUB1B;CASC5;MKI67;SMC4;CDC20;MTBP;PTTG1;STMN1;NUSAP1;NEK2;TNS4;KPNA2;GTSE1;WDHD1;MYLIP;KCNH6;KNSTRN;WDR76;NEIL3;MELK;MTHFD1;FANCD2;HIST1H2BF;TIMELESS;FAM64A;KIF20A;KIF20B;PRR11;ABCG1;ASF1B;PIF1;GRB7;BLM;CDCA2;RNASEH2A;CDCA5;TROAP;NCAPG;CDCA8;WDR62;IQGAP3;NCAPH;SKA1;ACAT1;KIAA1524;DSN1;CCNB1;RACGAP1;CLSPN;FAM83D;FANCI;STIL;UBE2C;PLK1;ZWINT;NDC80;DHFR;ANLN;TPX2;KIF18B;KIF4A;PHF19;TOP2A;N…
all	RNAseq_Automatic_GEO_Signatures_Human_Down	High Throughput Thp-1 Monensin GSE130657 1	122/250	1.36788e-29	6.79011e-28	4.53659	301.509	MT-ND6;MT-ND4L;MT-ND4;MT-ND5;DSCC1;CCNF;BUB1B;TTF2;MT-ND2;MKI67;MT-ND3;MT-ND1;SMC2;NUSAP1;TMPO;WDHD1;SUPT16H;CD3EAP;WDR76;MSH6;MELK;MTHFD1;CCNE1;PSME3;HAT1;TRIM14;MT-CO2;MT-CO3;ASF1B;BLM;CDCA2;CDCA4;PRKDC;CDCA5;NCAPG;NCAPH;LDHA;ORC1;CLSPN;FANCI;XRCC5;CDC6;PAICS;ZWINT;DHFR;PM20D2;ANLN;NASP;CDK2;MT-CYB;FEN1;MCM7;MCM8;WDR3;NCAPG2;MCM10;BRCA1;KIF11;PIGW;PFAS;KIF15;LMNB1;MT-ATP6;CHAF1B;EXO1;PBK;CHAMP1…
all	RNAseq_Automatic_GEO_Signatures_Human_Down	Ncrna Non-Coding Signature Hypoxia GSE70330 1	122/250	1.36788e-29	6.79011e-28	4.53659	301.509	VARS;NUP188;CCNF;CASC5;BUB1B;TTF2;MKI67;CDC20;NUSAP1;KNTC1;KPNA2;TMPO;WDHD1;IFRD2;TAP2;SCRIB;NUP93;DDX39A;MELK;MTHFD1;FANCD2;MALL;HIST1H2BF;TIMELESS;MT-CO3;KCTD12;TTLL12;KIF20B;LRRC59;DNMT1;BLM;PRKDC;NCAPG;ACACA;KIAA1524;STIP1;CCNB1;HSPH1;MLEC;CLSPN;FAM83D;ECT2;CEP78;FANCI;STIL;RCC2;PLK1;CDC6;ZWINT;ANLN;TPX2;DIAPH3;UBE2S;FASN;GCLM;PHF19;TOP2A;FEN1;MCM7;MCM8;NCAPG2;MCM10;BRCA1;KIF11;PFAS;SYNE3;LMN…
all	RNAseq_Automatic_GEO_Signatures_Human_Down	Gata2 Dispensable Hemogenic Endothelial-To-Hematopoietic GSE102767 1	122/250	1.36788e-29	6.79011e-28	4.53659	301.509	DSCC1;CCNF;HJURP;CASC5;BUB1B;CPOX;TTF2;MKI67;SMC4;CEP128;CHEK2;NUSAP1;SIRPA;NEK2;KPNA2;GTSE1;PDK2;GEN1;WDHD1;IFRD2;KNSTRN;NEIL3;GPANK1;MTHFD1;BTK;FAM64A;KIF20A;KIF20B;PRR11;CDCA2;TROAP;CDCA8;NCAPG;WDR62;HMMR;PKMYT1;IQGAP3;SKA1;NCAPH;CCNB1;RACGAP1;ORC1;CLSPN;FAM83D;FANCI;CDT1;STIL;CCDC18;UBE2C;PLK1;SLC52A3;ZWINT;NDC80;DHFR;TPX2;ANLN;KIF18B;DIAPH3;KIF4A;TOP2A;ARHGAP11B;SH3KBP1;NCAPG2;KIF14;HMGB2;MC…
all	Orphanet_Augmented_2021	Hydrolethalus ORPHA:2189	70/102	1.15987e-29	1.45138e-27	10.3166	687.363	FEN1;DSCC1;CCNF;NCAPG2;HJURP;BUB1B;KIF11;FOXM1;CDC20;EXO1;GSG2;NUF2;PBK;SPDL1;KPNA2;CEP55;DLGAP5;WDHD1;CCT2;TUBB;CTPS1;KIF23;KNSTRN;TRAIP;NME1;CCNA2;MELK;KIFC1;BIRC5;MCM4;FAM64A;GARS;KIF2C;KIF20A;DTL;C17ORF53;CDCA2;CDCA5;TROAP;CDCA8;NCAPG;HMMR;TYMS;IQGAP3;CENPA;AURKB;AURKA;CCNB2;KIAA1524;CCNB1;CDC45;RACGAP1;KDELC1;RAD54L;ECT2;FAM83D;BUB1;E2F7;PLK1;CDC6;PAICS;ZWINT;TICRR;ANLN;TPX2;UCK2;DIAPH3;PRC1…
all	RNAseq_Automatic_GEO_Signatures_Human_Down	Retinoic Myb Adenoid Cystic GSE98007 1	121/250	6.18431e-29	2.90119e-27	4.46295	289.882	KCNG1;TRAF3IP3;HJURP;NRM;FAM107A;CASC5;BUB1B;MKI67;CDC20;NUSAP1;KNTC1;NEK2;GTSE1;STARD4;NUP210;TPM4;TRAIP;DDX39A;FANCD2;TIMELESS;FAM64A;KIF20A;PRR11;SNRPA;ASF1B;PIF1;CDCA2;CDCA4;CDCA5;TROAP;MAZ;NCAPG;CDCA8;WDR62;HMMR;PKMYT1;IQGAP3;NCAPH;CCNB2;ORC6;ORC1;ECT2;CDT1;STIL;UBE2C;CBX2;PLK1;FANCA;ZWINT;NDC80;ANLN;TPX2;DIAPH3;KIF18B;KIF4A;FBXL6;PHF19;MUS81;KIF14;HMGB2;MCM10;BRCA1;FOXM1;LTB4R;KIF15;CHAF1B;…
all	RNAseq_Automatic_GEO_Signatures_Human_Down	Homolog-Selective Strategy Probe Cdk6 GSE116187 2	121/250	6.18431e-29	2.90119e-27	4.46295	289.882	DSCC1;NRM;SMC2;RASSF2;STMN1;NUSAP1;KNTC1;TMPO;WDHD1;TIPIN;PAQR4;GPT2;WDR76;MSH6;MELK;MTHFD1;CTAGE5;CCNE1;TIMELESS;ASF1B;SIDT2;DNMT1;BLM;RNASEH2A;CDCA4;CDCA5;NCAPG;PKMYT1;NCAPH;SKA1;KIAA1524;DSN1;HSPH1;ORC6;ORC1;UBR7;CLSPN;BARD1;FANCI;CDT1;FANCA;CDC6;PAICS;ZWINT;NDC80;DHFR;PM20D2;POLA2;NASP;CDK2;EZH2;PHF19;FEN1;GMEB1;MCM7;MCM8;CDCA7L;NCAPG2;HMGB2;MCM10;BRCA1;KIF11;FOXM1;KIF15;LMNB1;CHAF1B;EXO1;PBK…
all	RNAseq_Automatic_GEO_Signatures_Human_Down	Characterization Protac Directed Brafv600E GSE148500 4	121/250	6.18431e-29	2.90119e-27	4.46295	289.882	DCLRE1B;NUP107;SERPINE2;DSCC1;HJURP;BUB1B;GRB10;KNTC1;KIF21B;KPNA2;TGM2;ACTN1;IGFBP3;KNSTRN;WDR76;MSH6;SFRP1;TMX4;MELK;MTHFD2;DKC1;TRIB2;GNE;ASF1B;EPHA2;BLM;CDCA4;CDCA5;SLC1A1;NCAPG;CDCA8;TGFA;NEDD4L;WDR62;SLC1A5;IQGAP3;KIAA0040;NCAPH;DSN1;CCNB1;ORC1;MCMBP;CLSPN;FAM83D;FANCI;STIL;EGR3;UBE2C;FZD7;CBX2;NETO2;PAICS;ZWINT;POLA2;KIF18B;NASP;CDK2;EZH2;FEN1;THRB;MCM7;NCAPG2;MCM10;BRCA1;KIF15;LMNB1;EXO1;…
all	RNAseq_Automatic_GEO_Signatures_Human_Down	Aneuploidy-Induced Stresses Limit Autophagic GSE60570 2	121/250	6.18431e-29	2.90119e-27	4.46295	289.882	DCLRE1B;DSCC1;CCNF;NRM;HJURP;CDC20;IPO9;MYB;NEK2;KPNA2;GTSE1;PAQR4;KNSTRN;WDR76;CDC25B;NEIL3;MELK;MTHFD1;FANCD2;SRSF2;TIMELESS;FAM64A;KIF20A;ASF1B;DNMT1;RNASEH2A;CDCA5;TROAP;CDCA8;WDR62;TNFRSF11A;PKMYT1;IQGAP3;NCAPH;CCNB2;CCNB1;ORC6;RACGAP1;ORC1;MCMBP;FAM83D;PLXNA4;UBE2C;CBX2;PLK1;FANCA;CDC6;ZWINT;POLA2;KIF18B;UBE2S;PXMP2;HNRNPD;TP73;PHF19;FEN1;MCM7;CDCA7L;NCAPG2;FOXM1;PFAS;LMNB1;PTBP1;CHAF1B;EXO…
all	RNAseq_Automatic_GEO_Signatures_Human_Down	Aberrant Cited2 Activating Nuceolin-Akt GSE119113 1	121/250	6.18431e-29	2.90119e-27	4.46295	289.882	NUP188;DSCC1;CCNF;HJURP;BUB1B;TTF2;MKI67;IFIT3;CDC20;HERC4;CHEK2;NAMPT;NUSAP1;NEK2;KPNA2;GTSE1;CDK5RAP2;HPCAL1;KNSTRN;CDC25B;NEIL3;MELK;MTHFD1;MAPKAPK3;FANCD2;TIMELESS;FAM64A;KIF20A;CDCA2;CDCA5;CDCA8;NCAPG;WDR62;HMMR;PKMYT1;NCAPH;CCNB1;RACGAP1;BAG1;ADGRG6;MBP;RHPN2;FAM83D;ECT2;FANCI;UBE2C;OSBPL3;PLK1;FANCA;ZWINT;DHFR;ANLN;TPX2;KIF18B;UBE2S;KIF4A;LCN2;CD24;TOP2A;SRXN1;MCM7;HMGB2;NAT10;MCM10;BRCA1;…
all	Orphanet_Augmented_2021	Microcephaly-micromelia syndrome ORPHA:572768	69/101	4.55625e-29	5.23943e-27	10.1663	663.439	DSCC1;NCAPG2;BUB1B;MCM10;KIF11;SMC4;SMC2;KIF15;EXO1;GSG2;NUF2;NUSAP1;PBK;SPDL1;KPNA2;CEP55;RFC5;WDHD1;RFC3;RFC4;CKAP2;KIF23;KNSTRN;CCNA2;ASPM;MELK;TIMELESS;MCM4;KIF2C;KIF20A;DTL;CDCA2;CDCA5;CDCA8;NCAPG;HMMR;TYMS;CENPA;NCAPH;AURKA;CCNB2;KIAA1524;CCNB1;CDC45;ORC1;RACGAP1;RAD54L;CLSPN;BUB1;FANCI;GINS1;GINS2;STIL;RRM1;SPAG5;CDC6;PAICS;SHCBP1;ZWINT;TICRR;TPX2;CENPE;CENPF;RAD51;CENPI;PRC1;KIF4A;AUNIP;M…
all	Orphanet_Augmented_2021	Microcephaly-short stature-limb abnormalities syndrome ORPHA:572773	69/101	4.55625e-29	5.23943e-27	10.1663	663.439	DSCC1;NCAPG2;BUB1B;MCM10;KIF11;SMC4;SMC2;KIF15;EXO1;GSG2;NUF2;NUSAP1;PBK;SPDL1;KPNA2;CEP55;RFC5;WDHD1;RFC3;RFC4;CKAP2;KIF23;KNSTRN;CCNA2;ASPM;MELK;TIMELESS;MCM4;KIF2C;KIF20A;DTL;CDCA2;CDCA5;CDCA8;NCAPG;HMMR;TYMS;CENPA;NCAPH;AURKA;CCNB2;KIAA1524;CCNB1;CDC45;ORC1;RACGAP1;RAD54L;CLSPN;BUB1;FANCI;GINS1;GINS2;STIL;RRM1;SPAG5;CDC6;PAICS;SHCBP1;ZWINT;TICRR;TPX2;CENPE;CENPF;RAD51;CENPI;PRC1;KIF4A;AUNIP;M…
all	Orphanet_Augmented_2021	Fanconi anemia ORPHA:84	75/116	4.60579e-29	5.23943e-27	8.63482	563.402	TOP2A;SUV39H2;CCNF;NCAPG2;HJURP;KIF14;BUB1B;CASC5;MCM10;TTF2;BRCA1;KIF11;SMC4;KIF15;EXO1;GSG2;NUF2;NUSAP1;KNTC1;NEK2;GTSE1;DLGAP5;RFC5;WDHD1;RFC3;RFC4;KIF23;WDR76;CCNA2;ASPM;MELK;FANCD2;MCM4;KIF2C;PRR11;DTL;BLM;CDCA2;UHRF1;TROAP;CDCA8;NCAPG;HMMR;NCAPH;AURKA;CCNB2;KIAA1524;CDC45;ORC1;RACGAP1;RAD54L;CLSPN;BUB1;FANCI;GINS1;GINS2;POLQ;STIL;RRM2;FANCA;CDC6;SHCBP1;NDC80;TICRR;TPX2;CENPE;CENPF;RAD51;CEN…
all	Rare_Diseases_AutoRIF_ARCHS4_Predictions	Brachydactyly dwarfism mental retardation	105/200	4.93677e-29	7.99542e-27	5.24535	341.883	DSCC1;HJURP;BUB1B;SMC4;SMC2;CDC20;NUSAP1;KPNA2;TMPO;WDHD1;SUPT16H;ILF2;ACLY;MELK;MTHFD1;MTHFD2;KIF20A;VCL;LRRC59;CDCA2;PSMD11;CDCA5;NCAPG;CDCA8;TARS;IQGAP3;NCAPH;STIP1;CCNB2;KIAA1524;CCNB1;RACGAP1;G3BP1;ECT2;FAM83D;FANCI;XRCC5;PLK1;CDC6;PA2G4;PAICS;EIF2S1;ZWINT;TPX2;ANLN;DIAPH3;KIF4A;CALU;FEN1;MCM7;NCAPG2;KIF14;HMGB3;MCM10;KIF11;FOXM1;TUBA1B;EXO1;PBK;MYBL2;TK1;SPDL1;CEP55;TCF19;EIF5A;CCT2;RFC3;TU…
all	RNAseq_Automatic_GEO_Signatures_Human_Up	Ago2 Impair Interference Neurological GSE141099 1	121/250	6.18431e-29	8.80027e-27	4.46295	289.882	DCLRE1B;ARL6IP1;CCNF;HJURP;NRM;BUB1B;CASC5;SMC2;CDC20;NUSAP1;CHAC2;KNTC1;NEK2;CEP97;KPNA2;GTSE1;TMPO;GEN1;WDHD1;TIPIN;PAQR4;RECQL;KNSTRN;WDR76;NEIL3;MELK;HAT1;FAM64A;KIF20A;KIF20B;PRR11;CCDC150;ASF1B;CDCA2;RNASEH2A;CDCA5;TROAP;GSTCD;NCAPG;CDCA8;WDR62;HMMR;PKMYT1;IQGAP3;SKA1;BCL2L12;KIAA1524;CCNB2;RACGAP1;DVL1;FAM83D;ECT2;BARD1;FANCI;CDT1;STIL;CCDC18;PLK1;FANCA;CDC6;ZWINT;NDC80;DHFR;TPX2;POLA2;DIA…
all	Disease_Perturbations_from_GEO_up	dengue disease DOID-12205 human GSE51808 sample 556	159/375	2.64328e-29	1.10885e-26	3.52279	231.81	SAMD9L;GLDC;DSCC1;HJURP;BUB1B;KLHDC7B;MKI67;IFIT3;CDC20;PTTG1;LAMP3;EPSTI1;ENPP2;NUSAP1;PLS3;NEK2;EPHB2;ZNF684;ZBP1;WDHD1;GBP5;TIPIN;RSAD2;PDIA6;PDIA4;GBP1P1;MELK;IFI27;MTHFD2;IGKV4-1;SERPING1;KCTD14;LAP3;KIF20A;SLC27A2;CD274;CDCA2;NRN1;CDCA5;TROAP;NCAPG;CDCA8;HMMR;SDSL;PKMYT1;DDX60;NCAPH;SKA1;C2;PLAC8;CCNB1;PRDX4;ORC1;ERI1;EPB41L3;TNFRSF17;FAM83D;TXNDC5;BARD1;FANCI;CDT1;EGR2;STIL;EGR3;PNPT1;UBE2…
all	RNAseq_Automatic_GEO_Signatures_Human_Down	S6K2 Target Mapki-Resistant Nras-Mutant GSE127916 1	120/250	2.75102e-28	1.2628e-26	4.39047	278.621	DCLRE1B;MDC1;NUP188;CCNF;HJURP;NRM;TTF2;PTTG1;NEK2;HMGN2;KPNA2;TMPO;PAQR4;WBP11;WDR76;CDC25B;NUP93;DDX39A;MELK;MTHFD1;FANCD2;TIMELESS;FAM64A;KIF20A;PRR11;SNRPA;ASF1B;DNMT1;BLM;CDCA2;IGSF3;MAOA;SHMT1;CDCA5;TROAP;CDCA8;SLC1A5;PKMYT1;IQGAP3;NCAPH;RASGRP4;UGT8;CCNB2;LDHA;CCNB1;RACGAP1;ORC1;UBR7;FAM83D;ODF2;ARHGEF39;PLK1;IDH2;ZWINT;DHFR;TPX2;DIAPH1;DIAPH3;UBE2S;TDP1;HNRNPD;CEP85;TP73;PHF19;TOP2A;DHRS1…
all	RNAseq_Automatic_GEO_Signatures_Human_Down	Hepg2 Estradiol Estrogen Agonist GSE112983 3	120/250	2.75102e-28	1.2628e-26	4.39047	278.621	MT-ND4L;MT-ND4;MT-ND5;ARL6IP1;GLDC;CCNF;HJURP;BUB1B;PEBP1;PLOD2;MKI67;MT-ND2;MT-ND3;SMC4;ICAM1;SMC2;CDC20;PTTG1;ANPEP;STMN1;NUSAP1;FAM3B;ENPP2;NEK2;GTSE1;RNF43;DGAT2;SLC6A14;SLC5A9;MELK;C1ORF115;MT-CO2;MT-CO3;KIF20A;KIF20B;PRR11;FREM1;ASF1B;CDCA2;CDCA4;CDCA5;CFI;NCAPG;CDCA8;HMMR;SKA1;NCAPH;CCNB2;KIAA1524;LDHA;CCNB1;RACGAP1;APOH;FAM83D;ECT2;AKIRIN1;SMLR1;CHKA;PLK1;GGH;SLC16A10;ZWINT;NDC80;ANLN;TPX…
all	Disease_Perturbations_from_GEO_up	dengue hemorrhagic fever DOID-12206 human GSE51808 sample 557	158/374	6.49965e-29	1.81774e-26	3.4996	227.135	SAMD9L;GLDC;IGHV3-23;HJURP;BUB1B;KLHDC7B;MKI67;MANEA;IFIT3;CDC20;PTTG1;LAMP3;EPSTI1;NUSAP1;ZNF684;ZBP1;GBP5;TIPIN;RSAD2;PDIA6;PDIA5;PDIA4;GBP1P1;MELK;IFI27;MTHFD2;IGKV4-1;SERPING1;KCTD14;LAP3;KIF20A;CD274;CDCA2;NRN1;CDCA5;TROAP;NCAPG;CDCA8;HMMR;DDX60;NCAPH;SKA1;UBE2J1;C2;HSP90B1;CCNB1;PRDX4;ORC1;TNFRSF17;FAM83D;IGHA2;TXNDC5;FANCI;CDT1;STIL;EGR3;PNPT1;UBE2C;ANKRD22;IDH2;GGH;CDC6;SLC16A14;ZWINT;NDC…
all	Orphanet_Augmented_2021	Hereditary site-specific ovarian cancer syndrome ORPHA:213524	68/100	1.78137e-28	1.96684e-26	10.0161	639.98	TOP2A;SUV39H2;NUP107;MCM8;NCAPG2;HJURP;KIF14;BUB1B;CASC5;MCM10;TTF2;BRCA1;KIF11;MKI67;SMC4;KIF15;MTBP;EXO1;NUF2;NUSAP1;KNTC1;NEK2;GTSE1;DLGAP5;WDHD1;KIF23;WDR76;ASPM;NEIL3;MELK;FANCD2;KIF20B;PRR11;DTL;BLM;CDCA2;UHRF1;NCAPG;HMMR;NCAPH;SKA1;KIAA1524;ORC1;CLSPN;ECT2;BUB1;FANCI;GINS1;POLQ;STIL;RRM2;CDC6;SHCBP1;NDC80;TICRR;TPX2;CENPE;CENPF;DIAPH3;KIF18B;RAD51;KIAA0101;CENPI;PRC1;POLE2;AUNIP;SPC24;MAD2…
all	Orphanet_Augmented_2021	46,XY complete gonadal dysgenesis ORPHA:242	72/110	1.85111e-28	1.98545e-26	8.93778	570.736	TOP2A;MCM7;CCNF;HJURP;KIF14;BUB1B;MCM10;MKI67;FOXM1;PFAS;CDC20;TRIM28;EXO1;GSG2;NUF2;PBK;NEK2;MYBL2;KPNA2;GTSE1;CEP55;DLGAP5;KIF23;MSH6;CCNA2;ACLY;ASPM;MELK;INCENP;KIFC1;TIMELESS;MCM3;BIRC5;MCM4;FAM64A;KIF2C;KIF20A;DTL;MCM2;C17ORF53;CDCA2;UHRF1;CDCA5;TROAP;CDCA8;NCAPG;PKMYT1;TYMS;IQGAP3;CENPA;AURKB;AURKA;RECQL4;CCNB2;CCNB1;CDC45;ORC1;RAD54L;BUB1;E2F7;GINS1;CDT1;CBX2;PLK1;CDC6;PAICS;TICRR;TPX2;CEN…
all	Orphanet_Augmented_2021	Hereditary breast cancer ORPHA:227535	71/108	2.92187e-28	2.88829e-26	9.0498	573.759	TOP2A;SUV39H2;MCM8;NCAPG2;HJURP;KIF14;BUB1B;CASC5;MCM10;TTF2;BRCA1;KIF11;MKI67;SMC4;KIF15;MTBP;CHAF1B;EXO1;CHEK2;NUSAP1;KNTC1;NEK2;GTSE1;DLGAP5;GEN1;WDHD1;KIF23;WDR76;ASPM;NEIL3;MELK;FANCD2;KIF20B;PRR11;DTL;BLM;CDCA2;NCAPG;HMMR;SKA1;KIAA1524;ORC1;RAD54L;CLSPN;ECT2;BUB1;FANCI;GINS1;POLQ;STIL;RRM2;CDC6;SHCBP1;NDC80;TICRR;TPX2;CENPE;CENPF;DIAPH3;KIF18B;RAD51;KIAA0101;CENPI;PRC1;POLE2;RFWD3;AUNIP;SPC…
all	Orphanet_Augmented_2021	Dedifferentiated liposarcoma ORPHA:99970	69/103	2.92368e-28	2.88829e-26	9.56714	606.552	TOP2A;SUV39H2;DSCC1;HJURP;KIF14;BUB1B;CASC5;MCM10;KIF11;FOXM1;CDC20;PTTG1;EXO1;GSG2;NUF2;NUSAP1;PBK;NEK2;SPDL1;KPNA2;GTSE1;CEP55;DLGAP5;WDHD1;CCT2;KIF23;CCNA2;ASPM;MELK;BIRC5;FAM64A;KIF2C;KIF20A;PRR11;DTL;CDCA2;NCAPG;HMMR;TYMS;IQGAP3;CENPA;AURKB;AURKA;CCNB2;KIAA1524;CCNB1;CLSPN;ECT2;BUB1;E2F7;FANCI;GINS1;POLQ;RRM2;CDC6;PAICS;SHCBP1;TICRR;TPX2;CENPE;CENPF;DIAPH3;KIF18B;CENPI;PRC1;KIF4A;MDM2;CENPN;…
all	Orphanet_Augmented_2021	Well-differentiated liposarcoma ORPHA:99971	69/103	2.92368e-28	2.88829e-26	9.56714	606.552	TOP2A;SUV39H2;DSCC1;HJURP;KIF14;BUB1B;CASC5;MCM10;KIF11;FOXM1;CDC20;PTTG1;EXO1;GSG2;NUF2;NUSAP1;PBK;NEK2;SPDL1;KPNA2;GTSE1;CEP55;DLGAP5;WDHD1;CCT2;KIF23;CCNA2;ASPM;MELK;BIRC5;FAM64A;KIF2C;KIF20A;PRR11;DTL;CDCA2;NCAPG;HMMR;TYMS;IQGAP3;CENPA;AURKB;AURKA;CCNB2;KIAA1524;CCNB1;CLSPN;ECT2;BUB1;E2F7;FANCI;GINS1;POLQ;RRM2;CDC6;PAICS;SHCBP1;TICRR;TPX2;CENPE;CENPF;DIAPH3;KIF18B;CENPI;PRC1;KIF4A;MDM2;CENPN;…
all	RNAseq_Automatic_GEO_Signatures_Human_Up	Rare Variability Drug-Induced Mode GSE97679 4	120/250	2.75102e-28	3.67003e-26	4.39047	278.621	HJURP;BUB1B;CASC5;MKI67;SMC4;CDC20;HTR7;NUSAP1;KPNA2;FAM19A5;GTSE1;ST6GAL1;PAQR4;ACTN1;PHKA1;TMX4;RNF125;MELK;MTHFD2;TRIB1;PRR11;ASF1B;PIF1;DNMT1;CDCA2;CDCA5;TROAP;NCAPG;CDCA8;WDR62;PKMYT1;IQGAP3;NCAPH;DHX33;ORC1;PMAIP1;LONRF3;CLSPN;FANCI;CDT1;EGR3;UBE2C;PLK1;FANCA;CDC6;PAICS;ZWINT;TPX2;ANLN;UCK2;KIF18B;FASN;KIF4A;TOP2A;FEN1;MCM7;KIF14;HMGB3;KIF11;FOXM1;LMNB1;HK1;EEF2K;ADGRE5;EXO1;PBK;TIMP3;MYBL2…
all	RNAseq_Automatic_GEO_Signatures_Human_Up	Immunophenotyping Outcomes Pdx-Derived Tnbc GSE100669 1	120/250	2.75102e-28	3.67003e-26	4.39047	278.621	HJURP;NRM;BUB1B;MKI67;CDC20;FADS2;PTTG1;NUSAP1;NEK2;KPNA2;GTSE1;TMPO;HLA-B;DDX39A;MELK;FAM64A;MT-CO2;KIF20A;MT-CO3;SNRPF;PRR11;ASF1B;CDCA2;RNASEH2A;CDCA4;CDCA5;TROAP;NCAPG;CDCA8;HMMR;PKMYT1;IQGAP3;NCAPH;CCNB2;CCNB1;RACGAP1;ORC1;FAM83D;ECT2;FANCI;CDT1;UBE2C;PLK1;CDC6;PAICS;ZWINT;NDC80;DHFR;TPX2;ANLN;KIF18B;DIAPH3;CXCL12;UBE2S;KIF4A;MT-CYB;TOP2A;FEN1;KIF14;HMGB2;MCM10;KIF11;FOXM1;KIF15;LMNB1;TUBA1B…
all	Orphanet_Augmented_2021	Facial dysmorphism-immunodeficiency-livedo-short stature syndrome ORPHA:352712	68/101	4.51337e-28	4.34441e-26	9.712	611.52	NUP188;MCM7;MCM8;CCNF;NCAPG2;BUB1B;CASC5;MCM10;TTF2;BRCA1;KIF11;MKI67;FOXM1;PFAS;CHAF1B;EXO1;GSG2;KNTC1;MYBL2;WHSC1;GTSE1;TMPO;HAUS5;KIF22;FANCD2;INCENP;KIFC1;TIMELESS;MCM3;MCM4;KIF2C;MCM2;PIF1;DNMT1;SF3B3;PRKDC;UHRF1;TROAP;WDR62;DBF4B;AURKB;RECQL4;CDC45;ORC1;RAD54L;CLSPN;EXOSC2;FANCI;GINS1;CDT1;GINS2;POLQ;SPAG5;RCC2;PLK1;FANCA;TICRR;DHFR;POLA2;CENPF;KIF18B;NASP;PRC1;RFWD3;NCAPD2;CENPO;NCAPD3;SPC…
all	RNAseq_Automatic_GEO_Signatures_Human_Down	Profilings Parp1 Parp2 Pharmaceutical GSE114273 1	119/250	1.20407e-27	5.29915e-26	4.31912	267.717	RAB3B;MDC1;SCARB1;EHF;HJURP;BUB1B;MKI67;SMC2;CDC20;NUSAP1;KNTC1;KPNA2;GTSE1;TMPO;MCCC2;PRKCD;SEPP1;KNSTRN;CDC25B;PDIA4;MELK;FAM64A;KIF20A;PDE9A;ASF1B;RNASEH2A;MAOA;CDCA5;ABHD2;NCAPG;CDCA8;HMMR;PKMYT1;IQGAP3;NDRG1;NCAPH;DPP4;CCNB1;RACGAP1;FAM83D;ECT2;S100A11;FANCI;CDT1;HOMER2;UBE2C;ZBTB16;PLK1;CDC6;ZWINT;NDC80;DHFR;ANLN;TPX2;KIF4A;CDK2;DEGS1;TOP2A;FEN1;MCM7;NCAPG2;HMGB2;PTPRJ;AFF3;FOXM1;BICD2;LMNB…
all	RNAseq_Automatic_GEO_Signatures_Human_Down	Huh7 Jumonjic Inhibitors Rac1 GSE125518 4	119/250	1.20407e-27	5.29915e-26	4.31912	267.717	GDA;CCNF;HJURP;GBA3;TMEM141;CDC20;NUSAP1;TGM2;WDHD1;TIPIN;CD3EAP;ASRGL1;WDR76;PDIA4;MELK;MTHFD1;FANCD2;FAM64A;KIF20A;TTLL12;ASF1B;DNMT1;PSMD12;PSMD11;CDCA5;CSTF2;NCAPG;CDCA8;WDR62;PKMYT1;NDRG1;NCAPH;KIAA1524;LDHA;CCNB1;PRDX4;RACGAP1;ORC1;UBR7;FAM83D;AP1M1;FANCI;TMEM86B;ARHGEF39;PLK1;ZWINT;NDC80;DHFR;TPX2;ANLN;POLA2;KIF18B;FUBP1;CDK2;CALR;FEN1;NCAPG2;HMGB2;MCM10;KIF11;LMNB1;EXO1;CA2;MYBL2;CCR6;TK1…
all	RNAseq_Automatic_GEO_Signatures_Human_Down	Characterization Protac Directed Brafv600E GSE148500 6	119/250	1.20407e-27	5.29915e-26	4.31912	267.717	SERPINE2;HJURP;LOXL4;KNTC1;KIF21B;KPNA2;ACTN1;IGFBP3;KNSTRN;WDR76;MSH6;SFRP1;TMX4;MELK;MTHFD2;DKC1;FANCD2;PKP4;TRIB2;GNE;ASF1B;EPHA2;IGSF3;CDCA5;SLC1A1;TGFA;CDCA8;NCAPG;WDR62;SLC1A5;KIAA0040;NCAPH;DSN1;CCNB1;RACGAP1;ORC1;MCMBP;CLSPN;FAM83D;FZD1;FANCI;STIL;UBE2C;PLK1;PAICS;ZWINT;POLA2;KIF18B;DIAPH3;KIF4A;CDK2;PHF19;TOP2A;THRB;MCM7;WDR3;NCAPG2;MCM10;BRCA1;KIF15;LMNB1;RNF157;TUBA1B;EXO1;GSG2;TIMP3;M…
all	RNAseq_Automatic_GEO_Signatures_Human_Down	Mdm2 Mdm4 Vulnerabilities Rhabdoid GSE124508 1	119/250	1.20407e-27	5.29915e-26	4.31912	267.717	MDC1;FAM13A;HJURP;BUB1B;CASC5;KLHDC7B;MKI67;SMC2;CEP128;MTBP;DPYSL2;STMN1;NUSAP1;KNTC1;TMPO;CDK5RAP2;WDHD1;WDR76;TRAIP;ZNF90;NEIL3;MELK;FANCD2;TIMELESS;FAM64A;CCDC150;ASF1B;BLM;RNASEH2A;CDCA5;SHMT1;CDCA8;NCAPH;BCL2L12;KIAA1524;DSN1;ORC6;RACGAP1;ORC1;CLSPN;ECT2;BARD1;FANCI;ODF2;PTCH1;FANCA;RAB27A;PAICS;ZWINT;TPX2;ANLN;KIF18B;NASP;PHF19;TOP2A;C9ORF91;ARHGAP11B;CNTNAP1;MCM7;MCM8;CDCA7L;NCAPG2;KIF14;…
all	Orphanet_Augmented_2021	Seckel syndrome ORPHA:808	70/107	1.09972e-27	1.0263e-25	8.91977	553.693	TOP2A;NUP107;MCM8;NCAPG2;HJURP;KIF14;BUB1B;CASC5;MCM10;TTF2;BRCA1;KIF11;MKI67;SMC4;SMC2;KIF15;MTBP;EXO1;GSG2;NUF2;NUSAP1;KNTC1;CEP55;DLGAP5;TMPO;WDHD1;RFC3;RFC4;CKAP2;KIF23;WDR76;TRAIP;CCNA2;ASPM;MELK;FANCD2;MCM4;KIF2C;KIF20B;DTL;BLM;CDCA2;NCAPG;HMMR;NCAPH;KIAA1524;CDC45;ORC1;RAD54L;CLSPN;BUB1;FANCI;GINS1;POLQ;STIL;CDC6;SHCBP1;NDC80;TICRR;TPX2;CENPE;CENPF;CENPI;PRC1;KIF4A;POLE2;RFWD3;NCAPD3;ATR;E…
all	Orphanet_Augmented_2021	Polymerase proofreading-related adenomatous polyposis ORPHA:447877	68/102	1.12089e-27	1.0263e-25	9.42578	584.923	NUP188;VARS;MCM7;CCNF;NCAPG2;BUB1B;MCM10;MKI67;FOXM1;PFAS;LMNB1;CDC20;PTBP1;TRIM28;EXO1;GSG2;MYBL2;TK1;GTSE1;HAUS5;KIF22;TRAIP;FANCD2;INCENP;KIFC1;TIMELESS;MCM3;MCM4;KIF2C;THOP1;SNRPA;ASF1B;MCM2;DNMT1;C17ORF53;RNASEH2A;UHRF1;CDCA5;TROAP;CDCA8;WDR62;PKMYT1;NCAPH;AURKB;RECQL4;CDC45;ORC1;POLD1;RAD54L;FANCI;CDT1;GINS2;SPAG5;CBX2;RCC2;PLK1;FANCA;ZWINT;TICRR;BOP1;POLA2;KIF18B;RFWD3;TACC3;NCAPD2;CENPO;N…
all	Rare_Diseases_GeneRIF_ARCHS4_Predictions	Aplastic anemia	103/200	1.31547e-27	1.40568e-25	5.03581	311.694	PI4K2B;NUP188;CCNF;BUB1B;TTF2;MKI67;SMC4;NUSAP1;TMPO;NUP210;TAP1;WDR76;DDX39A;MELK;MTHFD1;MTHFD2;DKC1;SRSF2;SNRPA;CD274;BLM;CDCA2;CDCA5;NOP2;NCAPG;PKMYT1;NCAPH;ORC1;CLSPN;FANCI;CDT1;RCC2;CDC6;PA2G4;PAICS;ZWINT;NFKB1;DHFR;TPX2;POLA2;STK26;TAF4B;EZH2;PHF19;CD40;FEN1;MCM7;NCAPG2;HMGB2;MCM10;KIF11;LMNB1;PTBP1;EXO1;GSG2;MYBL2;TK1;TCF19;RFC5;RFC3;RFC4;NSUN2;KIF23;KIF22;CCNA2;INCENP;KIFC1;MCM3;MCM4;KIF2…
all	RNAseq_Automatic_GEO_Signatures_Human_Up	24Hr Ca Cdk19 Phosphoproteomics GSE78506 1	119/250	1.20407e-27	1.55763e-25	4.31912	267.717	EHF;NUP107;ARL6IP1;CPOX;BUB1B;CASC5;SMC4;MTBP;PTTG1;DPYSL2;CHEK2;CMB9-22P13.1;NUSAP1;KNTC1;CDK5RAP2;GEN1;WDHD1;KNSTRN;PDIA4;NUP93;NEIL3;MELK;FANCD2;DNAJB11;FAM64A;PRR11;HOXB5;ASF1B;GNE;BLM;CDCA2;RNASEH2A;PRKDC;COX15;CDCA5;RPN1;CDCA8;NCAPG;HMMR;IQGAP3;HSP90B1;CCNB2;KIAA1524;STRIP2;DSN1;CCNB1;ORC6;RACGAP1;INPP5D;ADGRG6;CLSPN;ECT2;FAM83D;FANCI;STIL;XRCC4;UBE2C;TMEM50B;ARHGEF39;GGH;CDC6;HPS5;ZWINT;MA…
all	Rare_Diseases_AutoRIF_ARCHS4_Predictions	C-like syndrome	103/200	1.31547e-27	2.04173e-25	5.03581	311.694	MDC1;DSCC1;CCNF;HJURP;BUB1B;TTF2;MKI67;SMC4;CDC20;NUSAP1;GTSE1;TMPO;WDHD1;SUPT16H;ILF2;FANCD2;TIMELESS;KIF20A;BLM;CDCA2;PRKDC;CDCA5;NCAPG;CDCA8;WDR62;NCAPH;CCNB1;RACGAP1;ORC1;G3BP1;RBM12;ECT2;FAM83D;FANCI;CDT1;STIL;XRCC5;RCC2;CBX2;PLK1;CDC6;PA2G4;PAICS;DHFR;TPX2;NASP;UBE2S;KIF4A;HNRNPD;HNRNPC;TOP2A;MCM7;MCM8;NCAPG2;KIF14;HMGB3;MCM10;KIF11;FOXM1;PFAS;KIF15;LMNB1;PTBP1;EXO1;GSG2;RBPMS2;MYBL2;WHSC1;…
all	RNAseq_Automatic_GEO_Signatures_Human_Down	Palbociclib Gsk3326595 A375 Palbociclib Gsk Rnaseq GSE133568 1	118/250	5.18518e-27	2.12842e-25	4.24888	257.159	PI4K2B;ARL6IP1;CCNF;HJURP;CASC5;MKI67;CEP128;ANPEP;STMN1;FPGS;NUSAP1;SLC25A40;NEK2;KNTC1;GTSE1;WDHD1;PAQR4;ATP11A;WDR76;THOC6;CDC25B;NEIL3;FANCD2;TIMELESS;HIST1H2BF;KIF20A;KIF20B;PRR11;ASF1B;CDCA2;CDCA4;TROAP;INSIG1;NCAPG;WDR62;HMMR;PKMYT1;IQGAP3;NCAPH;KIAA1524;DSN1;ORC1;CLSPN;FAM83D;CEP78;FZD1;BARD1;FANCI;STIL;FANCA;CDC6;ANLN;POLA2;KIF18B;DIAPH3;KIF4A;TOP2A;ARHGAP11B;MCM7;MCM8;PIGQ;NCAPG2;KIF14;…
all	RNAseq_Automatic_GEO_Signatures_Human_Down	Expression Profiling Etoposide-Induced Senescent GSE99028 2	118/250	5.18518e-27	2.12842e-25	4.24888	257.159	HJURP;BUB1B;CASC5;MKI67;SMC4;ALDH1L2;CDC20;RASSF2;NUSAP1;KNTC1;GTSE1;TMPO;SCARA3;STARD5;WDR76;SFRP1;MELK;MTHFD1;FANCD2;TIMELESS;HIST1H2BF;KIF20A;KIF20B;PRR11;BLM;CDCA2;TROAP;DNAJC22;NCAPG;CDCA8;HMMR;SLC1A5;IQGAP3;TRHDE;NCAPH;SKA1;CCNB2;CCNB1;ITPRIPL1;CLSPN;FAM83D;MYH10;BARD1;FANCI;EDEM1;INSR;GGH;NDC80;ANLN;DIAPH3;CXCL12;KIF18B;SLC6A9;NASP;KIF4A;HNRNPD;TOP2A;ACVRL1;C2CD5;MCM7;CDCA7L;NCAPG2;KIF14;H…
all	RNAseq_Automatic_GEO_Signatures_Human_Down	Profilings Parp1 Parp2 Pharmaceutical GSE114273 2	118/250	5.18518e-27	2.12842e-25	4.24888	257.159	SCARB1;ARL6IP1;HJURP;BUB1B;CASC5;MKI67;SMC4;CDC20;FADS2;PTTG1;CDC27;NUSAP1;NEK2;KPNA2;HMGN2;GTSE1;TMPO;GPT2;KNSTRN;CDC25B;PDIA4;ACLY;DDX39A;MTHFD2;SRSF2;SRSF3;KDELR2;KIF20A;KIF20B;PIF1;LRRC59;CDCA2;PSMD14;INSIG1;MAZ;NCAPG;CDCA8;TARS;HMMR;SLC1A5;HSP90B1;CCNB2;STIP1;LDHA;CCNB1;HSPH1;RACGAP1;G3BP1;SSR1;FAM83D;ECT2;XBP1;HSPA5;UBE2C;ARHGEF39;PLK1;ZWINT;NDC80;TPX2;ANLN;UBE2S;KIF4A;HNRNPD;STT3A;HNRNPC;T…
all	RNAseq_Automatic_GEO_Signatures_Human_Down	Global Cutll1 Lines Perhexiline GSE66014 1	118/250	5.18518e-27	2.12842e-25	4.24888	257.159	DSCC1;HJURP;BUB1B;CASC5;MKI67;ACTB;SMC2;LAMP3;TNFRSF8;KNTC1;EPHB2;GTSE1;PPFIA4;PDK1;GEN1;GPT2;WDR76;MELK;MTHFD1;MTHFD2;FANCD2;TIMELESS;PKP4;SLC27A2;ABCG1;ASF1B;PFKFB4;BLM;NRN1;RNASEH2A;CDCA5;NCAPG;SLC1A4;WDR62;NDRG1;SKA1;NCAPH;PRDX2;KIAA1524;LDHA;ORC1;CLSPN;MYH10;SLC38A5;FANCI;STIL;EGR3;FANCA;CDC6;PA2G4;PAICS;ZWINT;DHFR;DIAPH3;KIF18B;SLC6A9;P4HA1;ALDH18A1;EZH2;PHF19;FEN1;MCM8;NCAPG2;MCM10;BRCA1;F…
all	RNAseq_Automatic_GEO_Signatures_Human_Down	Asian Zika Isolate Significantly GSE149775 1	118/250	5.18518e-27	2.12842e-25	4.24888	257.159	DSCC1;BUB1B;STS;IPO9;CDH2;MYB;STMN1;CHAC2;SPA17;KPNA2;XYLB;TMPO;GPT2;WDR76;NEIL3;MELK;MTHFD2;CCNE1;FANCD2;ADAM12;TIMELESS;ASF1B;DNMT1;CDCA5;PIK3R3;SLC1A4;WDR62;PKMYT1;SKA1;NCAPH;SKA2;DSN1;ORC6;RACGAP1;ORC1;UBR7;MCMBP;PMAIP1;RIPK1;CLSPN;BARD1;DNAH10;FANCA;CDC6;ZWINT;NDC80;DHFR;POLA2;NASP;TMEM237;KIF4A;FEN1;MCM7;NCAPG2;HMGB3;MCM10;PIGW;LMNB1;CHAF1B;EXO1;CASP2;MYBL2;TK1;TMEM189-UBE2V1;WHSC1;ZNF367;T…
all	RNAseq_Automatic_GEO_Signatures_Human_Down	C4-2 Acly Inhibitor Enzalutamide GSE81796 1	118/250	5.18518e-27	2.12842e-25	4.24888	257.159	MDC1;DSCC1;CCNF;HJURP;BUB1B;TTF2;MKI67;NUSAP1;SLC39A8;KPNA2;GTSE1;TMPO;PAQR4;KNSTRN;WDR76;NUP93;DDX39A;MELK;PRR15L;FANCD2;TIMELESS;FAM64A;KIF20A;ASF1B;DNMT1;CDCA2;RNASEH2A;CDCA4;CDCA5;NCAPG;CDCA8;WDR62;PKMYT1;NCAPH;BCL2L12;DSN1;ORC6;RACGAP1;UBR7;MCMBP;CLSPN;FAM83D;CDT1;STIL;CDC6;ZWINT;DHFR;TPX2;ANLN;POLA2;DIAPH3;KIF18B;TDP1;KIF4A;CDK2;DEGS1;FEN1;MCM7;SPIN4;NCAPG2;LPCAT1;MCM10;KIF11;PIGW;FOXM1;LMN…
all	RNAseq_Automatic_GEO_Signatures_Human_Down	Mkl1 Augments Megakaryocyte Srf GSE112277 2	118/250	5.18518e-27	2.12842e-25	4.24888	257.159	DCLRE1B;BUB1B;CASC5;TTF2;MKI67;CDC20;NUSAP1;HMCN1;GTSE1;TMPO;RSAD2;IGFBP5;WDR76;MSH6;NEIL3;MELK;FANCD2;KIF20A;TTLL12;FREM1;ASF1B;OSBP2;BLM;CDCA2;CDCA5;CDCA8;NCAPG;HMMR;PLA2G6;KIAA0040;NCAPH;SKA1;KIAA1524;ITPRIPL1;RACGAP1;CLSPN;SULT1A4;MYH10;SLC19A1;BARD1;UBE2C;CBX2;PLK1;NDC80;DHFR;PM20D2;KIF18B;MYO5B;NMT2;TOP2A;MCM7;AQP10;CDCA7L;KIF14;HMGB2;HMGB3;MCM10;KIF11;BRCA1;FOXM1;PFAS;PTPRF;CHAF1B;EXO1;GSG…
all	Orphanet_Augmented_2021	Osteosarcoma ORPHA:668	68/103	2.73068e-27	2.44071e-25	9.15592	560.024	TOP2A;NCAPG2;HJURP;KIF14;BUB1B;CASC5;MCM10;TTF2;BRCA1;KIF11;MKI67;SMC4;PTTG1;EXO1;CHEK2;GSG2;NUF2;NUSAP1;KNTC1;MYBL2;GTSE1;CEP55;DLGAP5;WDHD1;RFC3;CKAP2;KIF23;WDR76;CCNA2;ASPM;NEIL3;MELK;FANCD2;MCM6;KIF20B;PRR11;DTL;FAM72B;ASF1B;FAM72A;BLM;CDCA2;NCAPG;HMMR;NCAPH;AURKB;AURKA;CCNB2;KIAA1524;ORC1;CLSPN;BUB1;FANCI;GINS1;STIL;RRM2;CDC6;SHCBP1;NDC80;TPX2;CENPE;DIAPH3;RAD51;CENPI;RFWD3;CDK2;EZH2;MAD2L1
all	RNAseq_Automatic_GEO_Signatures_Human_Up	Evolving Spindlin1 Molecule Microarrays GSE92547 1	118/250	5.18518e-27	6.51045e-25	4.24888	257.159	DSCC1;CCNF;SERPINE1;HJURP;CASC5;BUB1B;TTF2;MKI67;SMC4;ACTB;CDC20;PPME1;CHORDC1;NUSAP1;KPNA2;GTSE1;IGFBP5;TPM4;ACTN1;IGFBP3;CD3EAP;CDC25B;FANCD2;KIF20A;PRR11;VCL;ASF1B;DNMT1;BLM;CDCA2;RNASEH2A;CDCA5;TROAP;MAZ;CDCA8;WDR62;PKMYT1;IQGAP3;NCAPH;CORO1C;CNN2;RACGAP1;ADGRG6;CLSPN;FAM83D;FANCI;CDT1;STIL;UBE2C;PLK1;FANCA;ZWINT;DHFR;ANLN;TPX2;KIF18B;DIAPH3;UBE2S;KIF4A;CDK2;FAT1;CEP85;PHF19;TOP2A;MCM7;SPIN4;…
all	RNAseq_Automatic_GEO_Signatures_Human_Down	Canonical Non-Canonical Roles Variant GSE94013 4	117/250	2.19697e-26	8.84801e-25	4.17972	246.939	NRM;GOLIM4;BUB1B;TSKU;SMC2;CDC20;FADS2;PTTG1;STMN1;NUSAP1;NEK2;KNTC1;HMGN2;TNS3;GTSE1;TMPO;WDHD1;ST6GAL1;STARD4;WDR76;TOM1L1;CLIP1;TIMELESS;TRIM14;KIF20A;ZNF395;BLM;CDCA5;INSIG1;DNAJC22;NCAPG;HMMR;IQGAP3;NCAPH;CCNB2;CCNB1;RACGAP1;CLSPN;ECT2;FANCI;HOMER2;UBE2C;RAB27B;CDC6;ZWINT;NDC80;DHFR;ANLN;TPX2;DIAPH3;KIF4A;CDK2;TOP2A;FEN1;NCAPG2;KIF14;HMGB2;MCM10;BRCA1;KIF11;FOXM1;CX3CL1;KIF15;LMNB1;TUBA1B;NH…
all	RNAseq_Automatic_GEO_Signatures_Human_Down	Regulated Dnmt1 Wm266 Melanoma GSE150557 1	117/250	2.19697e-26	8.84801e-25	4.17972	246.939	DCLRE1B;ARL6IP1;GOLIM4;XYLT1;LOXL4;BUB1B;CASC5;SMC4;ACTB;CDC20;PTTG1;STMN1;RUVBL1;NUSAP1;PLS3;KPNA2;HMGN2;GTSE1;TMPO;TPM3;ACTN1;IFRD2;CDC25B;DDX39A;MELK;MTHFD1;DKC1;FAM64A;KIF20A;PRR11;SNRPA;DNMT1;RNASEH2A;TGFA;HMMR;NDRG1;NCAPH;CORO1C;CCNB2;KIAA1524;CCNB1;DHX33;MCMBP;PPARGC1A;FZD7;PLK1;PA2G4;CDC6;PAICS;DHFR;TPX2;ANLN;DIAPH3;NASP;KIF4A;PPT2;HNRNPC;PHF19;TOP2A;FEN1;MCM7;NCAPG2;KIF14;HMGB2;HMGB3;KIF…
all	Rare_Diseases_AutoRIF_ARCHS4_Predictions	Filippi syndrome	102/200	6.58823e-27	9.08931e-25	4.9343	297.462	MDC1;CCNF;HJURP;BUB1B;MKI67;SMC4;SMC2;CDC20;NUSAP1;NEK2;KPNA2;GTSE1;TMPO;SUPT16H;KNSTRN;NEIL3;MELK;FAM64A;KIF20A;KIF20B;BLM;CDCA2;PRKDC;CDCA5;TROAP;NCAPG;CDCA8;HMMR;IQGAP3;NCAPH;CCNB2;KIAA1524;CCNB1;RACGAP1;APOH;ECT2;FAM83D;FANCI;STIL;XRCC5;UBE2C;RCC2;CBX2;PLK1;PAICS;NDC80;DHFR;TPX2;ANLN;DIAPH3;KIF4A;HNRNPD;TOP2A;NCAPG2;KIF14;HMGB2;KIF11;FOXM1;KIF15;LMNB1;PTBP1;EXO1;GSG2;NUF2;PBK;WHSC1;SPDL1;CEP5…
all	Rare_Diseases_AutoRIF_ARCHS4_Predictions	Roberts syndrome	102/200	6.58823e-27	9.08931e-25	4.9343	297.462	MDC1;VARS;NUP188;CCNF;HJURP;BUB1B;MKI67;SMC4;SMC2;CDC20;TRIM28;NUSAP1;TMPO;WDHD1;SUPT16H;NUP210;MELK;MTHFD1;TIMELESS;KIF20A;CDCA2;PRKDC;CDCA5;NCAPG;HMMR;IQGAP3;NCAPH;STIP1;CCNB1;RACGAP1;G3BP1;RBM12;ECT2;FANCI;XRCC5;RCC2;PLK1;CDC6;PA2G4;EEF2;PAICS;DHFR;TPX2;ANLN;KIF4A;HNRNPD;HNRNPC;TOP2A;FEN1;MCM7;NCAPG2;KIF14;MCM10;KIF11;FOXM1;PFAS;LMNB1;PTBP1;EXO1;GSG2;MYBL2;WHSC1;CEP55;TCF19;RFC3;KIF23;CTPS1;KI…
all	Rare_Diseases_AutoRIF_ARCHS4_Predictions	Rothmund Thomson syndrome	102/200	6.58823e-27	9.08931e-25	4.9343	297.462	VARS;NUP188;CCNF;HJURP;BUB1B;MKI67;SMC4;CDC20;TRIM28;NUSAP1;TMPO;WDHD1;SUPT16H;MELK;MTHFD1;TIMELESS;KIF20A;LRRC59;CDCA2;PRKDC;CDCA5;NCAPG;CDCA8;TARS;SLC1A5;PKMYT1;IQGAP3;NCAPH;STIP1;KIAA1524;CCNB1;RACGAP1;ORC1;G3BP1;ECT2;FANCI;XRCC5;RCC2;PLK1;CDC6;PA2G4;PAICS;ZWINT;DHFR;TPX2;ANLN;KIF4A;TOP2A;FEN1;MCM7;NCAPG2;MCM10;KIF11;FOXM1;LMNB1;PTBP1;EXO1;GSG2;MYBL2;TK1;WHSC1;CEP55;TCF19;EIF5A;RFC3;NSUN2;DARS…
all	RNAseq_Automatic_GEO_Signatures_Human_Up	P300 Cbp Axis Lethal GSE162564 1	117/250	2.19697e-26	2.67968e-24	4.17972	246.939	CCNF;IFIT5;HJURP;CASC5;ENO2;MKI67;SMC4;CDC20;STMN1;NUSAP1;HMGN2;KPNA2;GTSE1;TPM4;RECQL;KNSTRN;NEIL3;MELK;FAM64A;KIF20A;ASF1B;PIF1;CDCA2;RNASEH2A;SHMT1;CDCA5;TROAP;INSIG1;CDCA8;NCAPG;WDR62;IQGAP3;CCNB2;DSN1;CCNB1;RACGAP1;CLSPN;FAM83D;BBS2;UBE2C;ARHGEF39;PLK1;MYO5A;ZWINT;DHFR;VANGL1;ANLN;TPX2;KIF18B;DIAPH3;UBE2S;CEP85;ITM2C;EZH2;TOP2A;TTC26;FEN1;NCAPG2;KIF14;LPCAT1;HMGB3;KIF11;FOXM1;KIF15;RNF157;TU…
all	Orphanet_Augmented_2021	Bloom syndrome ORPHA:125	66/101	3.87632e-26	3.3072e-24	8.88152	519.679	NCAPG2;HJURP;HMGB2;KIF14;BUB1B;CASC5;MCM10;TTF2;BRCA1;KIF11;SMC4;KIF15;LMNB1;MTBP;EXO1;NUF2;NUSAP1;KNTC1;NEK2;GTSE1;DLGAP5;TMPO;WDHD1;RFC3;RFC4;WDR76;CCNA2;NEIL3;FANCD2;MCM3;KIF2C;MCM6;KIF20B;PRR11;DTL;BLM;DNMT1;UHRF1;NCAPG;NCAPH;SKA1;KIAA1524;CDC45;ORC1;CLSPN;BUB1;FANCI;GINS1;GINS2;POLQ;STIL;RRM2;FANCA;CDC6;SHCBP1;NDC80;CENPE;CENPF;RAD51;CENPI;PRC1;POLE2;RFWD3;AUNIP;EZH2;MAD2L1
all	Orphanet_Augmented_2021	Chudley-McCullough syndrome ORPHA:314597	66/101	3.87632e-26	3.3072e-24	8.88152	519.679	SUV39H2;MCM8;DSCC1;NCAPG2;KIF14;BUB1B;CASC5;MCM10;BRCA1;KIF11;MKI67;FOXM1;SMC4;SMC2;KIF15;EXO1;KIF5B;NUF2;PBK;KNTC1;NEK2;WHSC1;CEP55;DLGAP5;WDHD1;KIF23;CKAP5;CIT;MSH6;CCNA2;ASPM;MELK;INCENP;MCM4;KIF2C;KIF20A;PRR11;PRKDC;UHRF1;GSTCD;NCAPG;IQGAP3;ACACA;CCNB2;KIAA1524;RACGAP1;RAD54L;ECT2;E2F8;FANCI;GINS1;POLQ;STIL;RRM1;CDC6;PAICS;TICRR;ANLN;TPX2;CENPE;CENPF;DIAPH3;CENPI;PRC1;KIF4A;POLE2
all	RNAseq_Automatic_GEO_Signatures_Human_Down	Leukaemic Ikzf1 Primes Malignancy GSE112124 1	116/250	9.15863e-26	3.52236e-24	4.11163	237.046	CXORF21;NRM;HJURP;CASC5;BUB1B;MKI67;SMC4;ACTB;SMC2;CEP128;RPS6KA1;NUSAP1;HMGN2;GTSE1;TRIM21;ZNF322;TMPO;ARL11;ARMT1;RECQL;AP1AR;KNSTRN;WDR76;MELK;PRR11;ASF1B;BLM;CDCA4;CDCA5;TROAP;NCAPG;PKMYT1;IQGAP3;NCAPH;KIAA1524;RACGAP1;ORC1;UBR7;CLSPN;FANCI;PLK1;CPSF2;CDC6;ZWINT;DHFR;TPX2;ANLN;RCAN1;POLA2;KIF18B;GNB1;SERINC2;TOP2A;FEN1;MRFAP1L1;NCAPG2;HMGB2;MCM10;KIF11;BRCA1;FOXM1;KIF15;LMNB1;EXO1;CHAMP1;TK1;…
all	RNAseq_Automatic_GEO_Signatures_Human_Down	Dux4-Induced H3 Mark Dux4 GSE119402 1	116/250	9.15863e-26	3.52236e-24	4.11163	237.046	MDC1;HJURP;BUB1B;CASC5;SMC4;SMC2;IPO9;PTTG1;STMN1;DENR;NEK2;GTSE1;TMPO;IGFBP3;KNSTRN;MELK;FANCD2;TIMELESS;FAM64A;KIF20A;TTPAL;OSBP2;BLM;RNASEH2A;UBA6;TROAP;CDCA8;NCAPG;IQGAP1;HMMR;PKMYT1;IQGAP3;LYPD6;NCAPH;KIAA1524;CCNB2;CCNB1;RACGAP1;G3BP1;MLEC;ECT2;FAM83D;S100A10;AP1M1;UBE2C;ODF2;PLK1;FANCA;NDC80;MANF;VANGL1;TPX2;ANLN;DIAPH1;DIAPH3;KIF18B;KIF4A;CDK2;CALU;NFE2L3;TOP2A;NCAPG2;KIF14;HMGB3;KIF11;FO…
all	RNAseq_Automatic_GEO_Signatures_Human_Down	Notch1 Reciprocal Secretomes Csm GSE72407 1	116/250	9.15863e-26	3.52236e-24	4.11163	237.046	HJURP;BUB1B;MKI67;CDC20;FADS2;CDH2;HMGN2;GTSE1;ANKRD13A;TMPO;SCARA3;TPM4;ACTN1;WDR76;MELK;MTHFD1;DKC1;FANCD2;SRSF2;TIMELESS;TRIM14;KIF20A;DNMT1;CDCA5;CDCA8;IQGAP3;NCAPH;CORO1C;CNN2;CCNB2;CCNB1;RACGAP1;FAM83D;MYH10;BARD1;FANCI;CDT1;STIL;ODF2;FZD7;PLK1;IDH2;FANCA;CDC6;FOXN3;PAICS;ZWINT;DHFR;TPX2;DIAPH3;KIF18B;TMEM237;KIF4A;HNRNPD;EZH2;TOP2A;FEN1;MCM7;SPIN4;CDCA7L;MCM10;FOXM1;PFAS;LMNB1;TUBA1B;CHAF1…
all	RNAseq_Automatic_GEO_Signatures_Human_Down	Biosimilarity Trastuzumab Monoclonal Therapeutics GSE158969 2	116/250	9.15863e-26	3.52236e-24	4.11163	237.046	GALNT12;MDC1;CCNF;HJURP;MKI67;CDC20;FADS2;KPNA2;GTSE1;MNX1;IFRD1;KNSTRN;NEIL3;FANCD2;FAM64A;PRR11;ASF1B;BLM;CDCA2;CDCA4;SHMT1;TROAP;NOP2;MAZ;NCAPG;PIK3R3;SLC1A4;WDR62;DTX4;SKA2;CCNB2;CCNB1;NUAK2;CYC1;FANCI;ODF2;UBE2C;PLK1;IDH2;FANCA;CDC6;BMP7;SLC16A14;ZWINT;NDC80;TPX2;KIF18B;DIAPH3;KIF4A;SDK2;EZH2;ARHGAP11B;CNTNAP2;MCM7;CDCA7L;MCM10;BRCA1;KIF11;FOXM1;DHTKD1;PTBP1;TUBA1B;CHAF1B;EXO1;GSG2;PBK;MYBL2…
all	RNAseq_Automatic_GEO_Signatures_Human_Down	Microfludic Static Culture Conditions GSE153191 1	116/250	9.15863e-26	3.52236e-24	4.11163	237.046	CCNF;NRM;HJURP;BUB1B;THG1L;CDC20;PTTG1;STMN1;NUSAP1;NEK2;KNTC1;EPHB3;KNSTRN;WDR76;TRAIP;NEIL3;FANCD2;HIST1H2BF;FAM64A;KIF20A;KIF20B;SNRPA;ASF1B;PIF1;RNASEH2A;CDCA4;PRKDC;CDCA5;TROAP;NCAPG;CDCA8;HMMR;PKMYT1;CORO1A;NCAPH;ACAT1;CCNB2;KIAA1524;CCNB1;RACGAP1;FAM83D;ECT2;FANCI;CDT1;CCDC18;ODF2;UBE2C;RCC2;FANCA;NDC80;TPX2;UCK2;KIF4A;CEP85;TOP2A;ARHGAP11B;MCM7;CDCA7L;NCAPG2;KIF14;HMGB2;MCM10;KIF11;BRCA1;…
all	Rare_Diseases_AutoRIF_ARCHS4_Predictions	Chromosome 18p deletion syndrome	101/200	3.23376e-26	4.30206e-24	4.83487	283.776	DSCC1;BUB1B;MKI67;SMC4;SMC2;CDC20;TMPO;WDHD1;SUPT16H;PDIA6;ACLY;MELK;MTHFD1;TIMELESS;KIF20A;KIF20B;CDCA2;PRKDC;CDCA5;NCAPG;TARS;PKMYT1;NCAPH;ACACA;KIAA1524;RACGAP1;G3BP1;PIP5K1A;RBM12;ECT2;FAM83D;FANCI;STIL;XRCC5;PLK1;CDC6;PAICS;ZWINT;DHFR;TPX2;ANLN;DIAPH3;FUBP1;KIF4A;STK26;CDK2;TOP2A;MCM7;NCAPG2;KIF14;MCM10;KIF11;BRCA1;FOXM1;KIF15;LMNB1;EXO1;ME1;MYBL2;TK1;WHSC1;CEP55;RFC3;NSUN2;TUBB;KIF23;CTPS1;…
all	Orphanet_Augmented_2021	Large congenital melanocytic nevus ORPHA:626	66/102	9.09204e-26	7.58478e-24	8.63429	497.852	DCLRE1B;TOP2A;FEN1;NUP188;MCM7;LMNB1;CDC20;PTBP1;GSG2;NUF2;PBK;MYBL2;TK1;KPNA2;CEP55;RFC3;RMI2;TRAIP;CCNA2;ACLY;MELK;SAPCD2;CCNE1;KIFC1;SRSF2;TIMELESS;BIRC5;KIF2C;KIF20A;ASF1B;MCM2;LRRC59;C17ORF53;CDCA4;CDCA5;TROAP;CDCA8;NCAPG;SLC1A5;CENPA;NCAPH;AURKB;RECQL4;CCNB2;CCNB1;CDC45;ORC1;RACGAP1;POLD1;BUB1;CCT5;E2F7;FANCI;CDT1;RRM2;RCC2;PLK1;ZWINT;TPX2;PRC1;RFWD3;CDK2;CENPN;CENPO;EZH2;EIF3B
all	RNAseq_Automatic_GEO_Signatures_Human_Up	Cyclin Atypical E2Fs Hela GSE133416 3	116/250	9.15863e-26	1.0289e-23	4.11163	237.046	ARL6IP1;HJURP;BUB1B;CASC5;MKI67;SMC4;PTTG1;STMN1;NUSAP1;NEK2;KPNA2;HMGN2;GTSE1;TMPO;CDK5RAP2;IGFBP3;KNSTRN;CDC25B;NEIL3;MELK;FAM64A;KIF20A;KIF20B;PRR11;ASF1B;PIF1;CDCA2;TROAP;CDCA8;NCAPG;WDR62;HMMR;IQGAP3;SKA2;CCNB2;KIAA1524;CCNB1;RACGAP1;EIF4EBP2;FAM83D;ECT2;STIL;CCDC18;SMAD3;UBE2C;ARHGEF39;PLK1;UBE2A;ZWINT;NDC80;VANGL1;TPX2;ANLN;KIF18B;SLC6A9;KIF4A;PHF19;TOP2A;ARHGAP11B;KIF14;HMGB2;HMGB3;KIF11;…
all	RNAseq_Automatic_GEO_Signatures_Human_Up	Affymetrix Hta Arrays Tumours GSE84776 1	116/250	9.15863e-26	1.0289e-23	4.11163	237.046	BUB1B;CASC5;PLOD2;MKI67;SMC4;PSMD7;PTTG1;NUSAP1;KNTC1;NEK2;KPNA2;TPM4;ATP1B3;ILF2;MELK;DKC1;DNAJB11;TIMELESS;KIF20A;DNMT1;IGSF3;PSMD14;PRKDC;NCAPG;FBXO45;NCAPH;CORO1C;KIAA1524;LDHA;CCNB1;HMGXB4;RACGAP1;ORC1;CLSPN;ECT2;S100A11;S100A10;FANCI;UBE2C;ANKRD22;CPSF3;CBX2;CBX1;GGH;CDC6;ZWINT;NDC80;EXT1;TPX2;ANLN;DIAPH3;KIF4A;EZH2;TOP2A;FEN1;MCM7;MCM8;KIF14;MCM10;KIF11;SIPA1L2;KIF15;HK1;LMNB1;TUBA1B;EXO1;…
all	RNAseq_Automatic_GEO_Signatures_Human_Up	Reader Spin1 Liposarcoma Ret GSE57501 1	116/250	9.15863e-26	1.0289e-23	4.11163	237.046	MT-ND6;MT-ND4L;MT-ND4;MT-ND5;ARL6IP1;HJURP;BUB1B;CASC5;HNRNPR;PLOD2;MT-ND2;SMC4;MT-ND3;SMC2;MT-ND1;CDC20;PNN;PTTG1;STMN1;NUSAP1;HMGN2;KPNA2;GTSE1;TRIM22;KNSTRN;WDR76;FANCD2;MT-CO2;FAM64A;MT-CO3;KIF20A;KIF20B;PIF1;TROAP;NCAPG;CDCA8;HMMR;SKA2;CNN2;CCNB2;KIAA1524;LDHA;CCNB1;RACGAP1;ECT2;S100A10;FANCI;UBE2C;PLK1;GGH;CDC6;PAICS;ZWINT;DHFR;ANLN;TPX2;NASP;REEP5;UBE2S;KIF4A;MDM2;MT-CYB;TOP2A;FEN1;MCM7;NC…
all	RNAseq_Automatic_GEO_Signatures_Human_Down	Enl Yeats Domain Acute GSE82117 1	115/250	3.75643e-25	1.40668e-23	4.04456	227.471	NUP188;BUB1B;CASC5;HNRNPR;MKI67;ACTB;SMC2;CDC20;FADS2;STMN1;KNTC1;KPNA2;HMGN2;TMPO;ACTN1;MSH6;MTHFD1;PSME3;TIMELESS;ASF1B;LRRC59;PSMD12;RNASEH2A;NCAPG;CDCA8;SLC1A5;HMMR;ACACA;UGCG;STIP1;CCNB2;LDHA;CCNB1;ORC1;CLSPN;SLC38A5;STIL;CBX3;PLK1;RAB27A;GGH;CDC6;PA2G4;PAICS;ZWINT;TPX2;ANLN;UCK2;POLA2;NASP;CDK2;TOP2A;FEN1;MCM7;MCM8;NCAPG2;KIF14;HMGB3;ATP2A2;MCM10;KIF11;FOXM1;PFAS;ELAVL1;LMNB1;PTBP1;TUBA1B;P…
all	RNAseq_Automatic_GEO_Signatures_Human_Down	Able Endotheliocytes Cultivated Electrospun GSE123045 4	115/250	3.75643e-25	1.40668e-23	4.04456	227.471	TUSC3;HJURP;BUB1B;CASC5;PLOD2;MKI67;SMC4;IFIT3;CDC20;CDH2;PTTG1;LAMP3;EPSTI1;NUSAP1;DPF3;GTSE1;RSAD2;TPM4;MELK;SRSF3;FAM64A;KIF20A;TNIK;KIF20B;PRR11;VCL;ASF1B;EPHA2;CDCA2;CDCA5;TROAP;SEL1L;CDCA8;NCAPG;HMMR;IQGAP3;NCAPH;SKA1;CCNB2;LDHA;CCNB1;RACGAP1;EPB41L3;ADGRG6;FAM83D;ARSB;FANCI;UBE2C;PLK1;MICAL2;PAICS;ZWINT;NDC80;TPX2;ANLN;SULT1B1;CXCL11;KIF18B;DIAPH3;TMEM237;KIF4A;XAF1;TOP2A;FEN1;CDCA7L;NCAPG…
all	RNAseq_Automatic_GEO_Signatures_Human_Down	Sequencing Adipose-Derived Mesechymal Stromal GSE84322 1	115/250	3.75643e-25	1.40668e-23	4.04456	227.471	NUP107;NUP188;CCNF;KNTC1;KPNA2;TMPO;PAQR4;TPM3;KNSTRN;WDR76;TRAIP;NUP93;NEIL3;DDX39A;MTHFD1;FANCD2;TIMELESS;LRRC59;DNMT1;C11ORF98;RNASEH2A;PSMD11;CDCA4;CSTF2;NOP2;CDCA8;WDR62;PKMYT1;SKA1;MRPL20;KIAA1524;ORC6;RACGAP1;ORC1;ECT2;FAM83D;SLC19A1;FANCI;STIL;PLK1;FANCA;GGH;CDC6;PA2G4;ZWINT;MANF;TPX2;POLA2;KIF18B;UBE2S;CALR;PHF19;FEN1;MCM7;MCM8;NCAPG2;NAT10;MCM10;BRCA1;PFAS;PTBP1;TUBA1B;CHAF1B;EXO1;GSG2;…
all	Rare_Diseases_GeneRIF_ARCHS4_Predictions	Hereditary primary Fanconi disease	100/200	1.55563e-25	1.58674e-23	4.73747	270.617	CCNF;BUB1B;TTF2;MKI67;SMC4;SMC2;NUSAP1;KNTC1;TMPO;GEN1;WDHD1;SUPT16H;NUP210;WDR76;MELK;MTHFD1;MTHFD2;DKC1;FANCD2;TIMELESS;KIF20B;DNMT1;BLM;CDCA2;PRKDC;CDCA5;NCAPG;HMMR;NCAPH;KIAA1524;RACGAP1;ORC1;G3BP1;CLSPN;ECT2;FANCI;STIL;XRCC5;RCC2;CPSF2;CDC6;PAICS;ZWINT;DHFR;TPX2;KIF4A;STK26;TOP2A;FEN1;MCM7;MCM8;NCAPG2;KIF14;MCM10;KIF11;BRCA1;KIF15;LMNB1;EXO1;MYBL2;ZNF367;RFC3;DARS2;KIF23;BAZ1A;KIF22;CKAP5;CC…
all	Rare_Diseases_AutoRIF_ARCHS4_Predictions	Cockayne syndrome	100/200	1.55563e-25	1.93157e-23	4.73747	270.617	VARS;NUP188;CCNF;HJURP;BUB1B;MKI67;SMC4;CDC20;TRIM28;TMPO;WDHD1;SUPT16H;MELK;MTHFD1;DKC1;TIMELESS;KIF20A;LRRC59;CDCA2;PRKDC;CDCA5;NCAPG;TARS;PKMYT1;NCAPH;STIP1;CCNB1;RACGAP1;ORC1;G3BP1;ECT2;FANCI;XRCC5;RCC2;PLK1;CDC6;PA2G4;PAICS;ZWINT;TPX2;KIF4A;HNRNPC;TOP2A;FEN1;MCM7;NCAPG2;MCM10;KIF11;FOXM1;PFAS;LMNB1;PTBP1;EXO1;GSG2;MYBL2;TK1;CEP55;TCF19;EIF5A;RFC3;NSUN2;DARS2;KIF23;CTPS1;KIF22;CKAP5;CCNA2;INC…
all	Rare_Diseases_AutoRIF_ARCHS4_Predictions	Dystonia 3 torsion X-linked	100/200	1.55563e-25	1.93157e-23	4.73747	270.617	MDC1;TCERG1;CCNF;HJURP;BUB1B;TTF2;MKI67;SMC4;SMC2;NUSAP1;KNTC1;GTSE1;TMPO;CDK5RAP2;TECTA;SUPT16H;NUP210;WDR76;MELK;MTHFD1;FANCD2;KIF20A;KIF20B;DNMT1;CDCA2;PRKDC;CDCA5;NCAPG;CDCA8;HMMR;IQGAP3;NCAPH;CCNB2;KIAA1524;BCL2L10;CCNB1;RACGAP1;ECT2;FANCI;STIL;PAICS;DHFR;TPX2;STAG3;KIF4A;CDK2;CEP85;PHF19;TOP2A;ARHGAP11B;FEN1;MCM7;MCM8;NCAPG2;KIF14;HMGB2;KIF11;BRCA1;FOXM1;KIF15;LMNB1;EXO1;GSG2;NUF2;MYBL2;WHS…
all	Orphanet_Augmented_2021	Jawad syndrome ORPHA:313795	65/101	3.36506e-25	2.68775e-23	8.50103	479.043	TOP2A;DSCC1;HJURP;KIF14;BUB1B;CASC5;MCM10;BRCA1;KIF11;SMC4;SMC2;KIF15;PTTG1;EXO1;NUF2;NUSAP1;PBK;NEK2;KPNA2;CEP55;DLGAP5;WDHD1;CCT2;RFC3;CKAP2;KIF23;CCNA2;ASPM;NEIL3;MELK;KIF20A;KIF20B;DTL;CDCA2;NCAPG;DDX21;HMMR;NCAPH;AURKA;CCNB2;KIAA1524;CCNB1;RACGAP1;CLSPN;ECT2;BUB1;CCT5;E2F7;FANCI;POLQ;STIL;RRM1;CENPW;RRM2;CDC6;TPX2;CENPE;CENPF;DIAPH3;CENPI;PRC1;KIF4A;POLE2;CENPN;EZH2
all	Orphanet_Augmented_2021	Spondyloepimetaphyseal dysplasia with multiple dislocations ORPHA:93360	65/101	3.36506e-25	2.68775e-23	8.50103	479.043	FEN1;MCM7;CCNF;NCAPG2;HMGB2;LMNB1;CDC20;PTTG1;GSG2;NUF2;NUSAP1;MYBL2;TK1;HMGN2;TMPO;RFC5;TCF19;RFC4;HAUS5;KIF22;ILF2;TRAIP;DDX39A;KIFC1;TIMELESS;MCM3;BIRC5;MCM4;KIF2C;MCM6;SNRPA;ASF1B;MCM2;RNASEH2A;PCNA;CDCA4;CDCA5;TROAP;CDCA8;PKMYT1;CENPA;NCAPH;AURKB;BCL2L12;RECQL4;DSN1;CDC45;ORC1;POLD1;RAD54L;FANCI;NOP56;CDT1;GINS2;SPAG5;PLK1;FANCA;PA2G4;ZWINT;POLA2;RAD51;RFWD3;TACC3;NCAPD2;CENPO
all	RNAseq_Automatic_GEO_Signatures_Human_Up	Sequencing Rrm2 Overexpressing Lncap GSE117922 1	115/250	3.75643e-25	4.00904e-23	4.04456	227.471	MDC1;HJURP;BUB1B;CASC5;MKI67;SMC4;SMC2;CDC20;FTH1;NUSAP1;NEK2;HMGN2;KPNA2;TMPO;LMO4;IGFBP3;WDR76;MSH6;EID1;MTHFD2;TIMELESS;KIF20A;ASF1B;CDCA2;CDCA5;NCAPG;CDCA8;TARS;SLC1A4;SLC1A5;SKA1;SKA2;CCNB2;DSN1;CCNB1;RACGAP1;UBR7;ADGRG6;MCMBP;PMAIP1;CLSPN;FAM83D;ECT2;BARD1;FANCI;STIL;UBE2C;CDC6;EIF2S2;ZWINT;DHFR;TPX2;ANLN;POLA2;KIF4A;CDK2;C8ORF33;EZH2;TOP2A;MCM7;HMGB2;MCM10;BRCA1;KIF11;FOXM1;LMNB1;TUBA1B;EX…
all	RNAseq_Automatic_GEO_Signatures_Human_Up	21 Hbv-Hcc Non-Neoplastic Tissues GSE94660 1	115/250	3.75643e-25	4.00904e-23	4.04456	227.471	TCERG1;DSCC1;CCNF;HJURP;BUB1B;MKI67;SMC4;CDC20;MTBP;PTTG1;DHX57;STMN1;NUSAP1;UBAP2L;NEK2;KPNA2;GTSE1;ZNF322;WDHD1;ANAPC7;ACSL4;ILF2;WDR76;NEIL3;MELK;CCNE1;KIF20A;PRR11;ASF1B;CDCA2;CDCA5;TROAP;CDCA8;NCAPG;HMMR;PKMYT1;IQGAP3;NCAPH;CCNB2;KIAA1524;CCNB1;HMGXB4;RACGAP1;ORC1;KCNN3;CLSPN;ECT2;FAM83D;BARD1;FANCI;STIL;UBE2C;ARHGEF39;PLK1;CBX1;PYCR2;CDC6;NDC80;ANLN;UCK2;DIAPH3;KIF18B;KIF4A;EZH2;TOP2A;KIF14…
all	RNAseq_Automatic_GEO_Signatures_Human_Down	Skeletal Controlling Body Humans GSE126101 1	114/250	1.51583e-24	5.48396e-23	3.97851	218.206	CCNF;HJURP;BUB1B;CASC5;PEBP1;SMC2;CDC20;PTTG1;STMN1;NUSAP1;KNTC1;HMGN2;EPHB3;TMPO;WDHD1;MYLIP;WDR76;MELK;MTHFD1;FANCD2;TIMELESS;HIST1H2BF;SRSF3;FAM64A;KIF20A;KIF20B;PRR11;ASF1B;CDCA2;CDCA5;TROAP;CDCA8;NCAPG;HMMR;IQGAP3;ADAMTS15;CCNB2;DSN1;RACGAP1;ORC1;AC240274.1;PDGFC;FANCI;CDT1;PLK1;FANCA;GGH;ZWINT;DHFR;TPX2;ANLN;DIAPH3;NASP;ADI1;PHF19;TOP2A;MCM7;SH3KBP1;KIF14;LPCAT1;HMGB2;KIF11;BRCA1;LMNB1;CHAF…
all	RNAseq_Automatic_GEO_Signatures_Human_Down	Massive Reshaping Lamina Oncogene GSE75643 2	114/250	1.51583e-24	5.48396e-23	3.97851	218.206	COL16A1;GALNT16;CCNF;TUSC1;HJURP;XYLT1;MKI67;RPS6KA4;CDC20;NEK2;GTSE1;WSB2;CD3EAP;WDR76;CDC25B;NEIL3;DDX39A;MELK;TIMELESS;KIF20A;ASF1B;CDCA2;CDCA4;CDCA5;MAZ;CDCA8;NCAPG;WDR62;HMMR;PKMYT1;NCAPH;SKA1;CORO1C;CCNB1;ORC6;RACGAP1;ORC1;HYI;FAM83D;CDT1;UBE2C;PLK1;FANCA;CDC6;ZWINT;NDC80;DHFR;VANGL1;TPX2;POLA2;KIF18B;RHEB;KIF4A;EZH2;PHF19;FEN1;MCM10;ITGAE;LMNB1;CHAF1B;EXO1;GSG2;NUF2;PBK;MYBL2;ZNF367;CEP55;…
all	RNAseq_Automatic_GEO_Signatures_Human_Down	Resting Peripheral-Blood Nk Counterparts GSE128696 1	114/250	1.51583e-24	5.48396e-23	3.97851	218.206	ARL6IP1;TMEM200A;GPR68;CCNF;HJURP;CASC5;CPOX;TTF2;CDC20;ZC3H12C;CCND2;PTTG1;MYB;NUSAP1;DPF3;SLC25A40;CHAC2;NEK2;GTSE1;CD96;DAPK2;PRKCA;KNSTRN;WDR76;TRAIP;MELK;KIF20A;PRR11;SLC27A2;CCDC150;CDCA2;ABCB6;NCAPG;CDCA8;HMMR;SLC1A5;IQGAP3;SKA1;NCAPH;SKA2;DPP4;KIAA1524;CCNB2;CCNB1;RACGAP1;ERI1;ECT2;STIL;UBE2C;PLK1;NDC80;TPX2;DIAPH3;KIF18B;P4HA2;UBE2S;NFE2L3;DEGS1;GCLM;TP73;ARHGAP11B;NCAPG2;KIF14;HMGB2;HMG…
all	RNAseq_Automatic_GEO_Signatures_Human_Down	Laryngeal Paired Adjacent Mucosa GSE142083 1	114/250	1.51583e-24	5.48396e-23	3.97851	218.206	DCLRE1B;FAM49B;DSCC1;CCNF;HJURP;CASC5;MTBP;NUSAP1;KNTC1;NEK2;KPNA2;GTSE1;WDHD1;PRKAB2;FAM91A1;KNSTRN;CDC25B;MELK;CCNE1;HAT1;TIMELESS;PRR11;DNMT1;PSMD11;PSMD14;PRKDC;CDCA5;TROAP;MAZ;CDCA8;FBXO45;HMMR;PKMYT1;NCAPH;CORO1C;KIAA1524;CCNB2;DSN1;ORC6;RACGAP1;ORC1;CLSPN;ECT2;FANCI;CDT1;STIL;UBE2C;CBX3;PLK1;NETO2;CDC6;TPX2;ANLN;KIF18B;DIAPH3;KIF4A;CDK2;FEN1;MCM7;MCM8;KIF14;MCM10;BRCA1;FOXM1;TUBA1B;EXO1;MY…
all	Orphanet_Augmented_2021	Autosomal recessive primary microcephaly ORPHA:2512	71/119	1.70555e-24	1.33388e-22	6.97121	381.521	TOP2A;NUP107;MCM8;NCAPG2;HJURP;KIF14;BUB1B;CASC5;MCM10;TTF2;BRCA1;KIF11;SMC4;SMC2;KIF15;MTBP;EXO1;NUF2;NUSAP1;KNTC1;NEK2;SPDL1;DLGAP5;CDK5RAP2;TMPO;WDHD1;SUPT16H;CKAP2;HAUS6;KIF23;WDR76;CIT;CCNA2;ASPM;MELK;FANCD2;MCM4;KIF20B;PRR11;DTL;COPB2;CDCA2;UHRF1;NCAPG;HMMR;WDR62;NCAPH;SKA1;KIAA1524;ORC1;CLSPN;BUB1;FANCI;GINS1;POLQ;STIL;RRM2;PYCR2;CDC6;SHCBP1;NDC80;TICRR;TPX2;CENPE;CENPF;CENPI;PRC1;KIF4A;RF…
all	RNAseq_Automatic_GEO_Signatures_Human_Up	Plk1 Correlate Melanoma Modulations GSE159095 1	114/250	1.51583e-24	1.57831e-22	3.97851	218.206	MDC1;ARL6IP1;NUP188;HJURP;BUB1B;CASC5;MKI67;SMC4;GLS;CDC20;PPME1;CHORDC1;NUSAP1;NEK2;KPNA2;PDK1;ACLY;PSME3;SRSF2;FAM64A;PKP4;KIF20A;KIF20B;PRR11;PRR13;LRRC59;PSMD12;CDCA2;PSMD14;CDCA8;NCAPG;PIK3R3;WDR62;HMMR;SLC1A5;STIP1;CCNB2;CCNB1;HSPH1;RACGAP1;CLSPN;RBM12;FAM83D;RIMKLB;CEP78;CHKA;HSPA5;UBE2C;EDEM1;ARHGEF39;PLK1;CPSF2;CDC6;ZWINT;NDC80;MARCH3;TPX2;ANLN;UCK2;DIAPH3;UBE2S;FUBP1;KIF4A;FAT1;CDK12;CA…
all	Orphanet_Augmented_2021	Denys-Drash syndrome ORPHA:220	64/101	2.79878e-24	2.02051e-22	8.14119	441.52	TOP2A;DSCC1;HJURP;KIF14;BUB1B;MCM10;BRCA1;SMC4;KIF15;EXO1;NUF2;NUSAP1;PBK;NEK2;GTSE1;DLGAP5;DDX10;CTPS1;KIF23;CCNA2;ASPM;NEIL3;MTHFD1;DKC1;BIRC5;MCM4;KIF2C;KIF20A;DTL;FAM72B;FAM72A;CDCA2;HMMR;TYMS;IQGAP3;CENPA;AURKA;CCNB2;CDC45;RAD54L;CLSPN;BUB1;GINS1;CBX2;CDC6;PAICS;SHCBP1;NDC80;TICRR;TPX2;CENPF;DIAPH3;KIF18B;RAD51;NASP;KIAA0101;PRC1;KIF4A;POLE2;AUNIP;NCAPD3;SPC24;MAD2L1;SPC25
all	Orphanet_Augmented_2021	Frasier syndrome ORPHA:347	64/101	2.79878e-24	2.02051e-22	8.14119	441.52	TOP2A;DSCC1;HJURP;KIF14;BUB1B;MCM10;BRCA1;SMC4;KIF15;EXO1;NUF2;NUSAP1;PBK;NEK2;GTSE1;DLGAP5;DDX10;CTPS1;KIF23;CCNA2;ASPM;NEIL3;MTHFD1;DKC1;BIRC5;MCM4;KIF2C;KIF20A;DTL;FAM72B;FAM72A;CDCA2;HMMR;TYMS;IQGAP3;CENPA;AURKA;CCNB2;CDC45;RAD54L;CLSPN;BUB1;GINS1;CBX2;CDC6;PAICS;SHCBP1;NDC80;TICRR;TPX2;CENPF;DIAPH3;KIF18B;RAD51;NASP;KIAA0101;PRC1;KIF4A;POLE2;AUNIP;NCAPD3;SPC24;MAD2L1;SPC25
all	Orphanet_Augmented_2021	Meacham syndrome ORPHA:3097	64/101	2.79878e-24	2.02051e-22	8.14119	441.52	TOP2A;DSCC1;HJURP;KIF14;BUB1B;MCM10;BRCA1;SMC4;KIF15;EXO1;NUF2;NUSAP1;PBK;NEK2;GTSE1;DLGAP5;DDX10;CTPS1;KIF23;CCNA2;ASPM;NEIL3;MTHFD1;DKC1;BIRC5;MCM4;KIF2C;KIF20A;DTL;FAM72B;FAM72A;CDCA2;HMMR;TYMS;IQGAP3;CENPA;AURKA;CCNB2;CDC45;RAD54L;CLSPN;BUB1;GINS1;CBX2;CDC6;PAICS;SHCBP1;NDC80;TICRR;TPX2;CENPF;DIAPH3;KIF18B;RAD51;NASP;KIAA0101;PRC1;KIF4A;POLE2;AUNIP;NCAPD3;SPC24;MAD2L1;SPC25
all	Orphanet_Augmented_2021	PCNA-related progressive neurodegenerative photosensitivity syndrome ORPHA:438134	64/101	2.79878e-24	2.02051e-22	8.14119	441.52	TOP2A;FEN1;MCM7;DSCC1;BUB1B;KIF11;CDC20;PTTG1;EXO1;GSG2;NUF2;NUSAP1;PBK;TK1;KPNA2;CEP55;CCT2;RFC3;RMI2;RFC4;ILF2;TRAIP;CCNA2;MELK;KIFC1;MCM3;BIRC5;MCM4;KIF2C;KIF20A;MCM6;DTL;ASF1B;MCM2;CDCA2;PCNA;CDCA5;CDCA8;NCAPG;HMMR;TYMS;CENPA;NCAPH;AURKB;AURKA;CCNB2;CCNB1;CDC45;ORC1;RACGAP1;BUB1;CCT5;FANCI;GINS2;RRM1;CENPW;RRM2;UBE2C;CDC6;ZWINT;TPX2;RAD51;KIF4A;MAD2L1
all	RNAseq_Automatic_GEO_Signatures_Human_Down	Sum52Pe Treated Pi3K-Mtor Inhibitors GSE123740 4	113/250	6.01797e-24	2.1058e-22	3.91344	209.241	DSCC1;CASC5;KLHDC7B;MKI67;SMC4;SMC2;FADS2;FTH1;STMN1;NUSAP1;KNTC1;KIF21B;TMPO;WDHD1;DGAT2;LMO4;GPT2;GTPBP2;WDR76;MELK;FANCD2;TIMELESS;ABCG1;LRRC59;DNMT1;BLM;RNASEH2A;CDCA5;NCAPG;TARS;SLC1A4;SLC1A5;PKMYT1;IQGAP3;NCAPH;CCNB2;DSN1;LDHA;ORC6;CLSPN;ECT2;FANCI;STIL;IDH2;GFPT1;FANCA;GGH;CDC6;ZWINT;TPX2;SLC6A9;KIF4A;MCM7;NCAPG2;FHL2;MCM10;BRCA1;SIPA1L2;FOXM1;DHTKD1;LMNB1;TUBA1B;CHAF1B;EXO1;ME1;PHGDH;MYBL…
all	RNAseq_Automatic_GEO_Signatures_Human_Down	Hdac Enhances Mek Uveal GSE127948 1	113/250	6.01797e-24	2.1058e-22	3.91344	209.241	NUP188;HJURP;CASC5;SLC4A2;MKI67;SMC4;SMC2;RPS6KA4;CDC20;TRIM28;RAVER1;KIF5B;KPNA2;GTSE1;TMPO;GEN1;SCRIB;WBP11;DDX39A;DKC1;HIST1H2BF;SRSF2;TTLL12;RABL6;DNMT1;PRKDC;CDCA5;MEPCE;SLC1A5;PKMYT1;KIAA1524;LDHA;CCNB1;MCMBP;CLSPN;CYC1;ECT2;TXNDC5;FANCI;CDT1;PLK1;CDC6;PA2G4;PAICS;DHFR;TPX2;ANLN;KIF18B;DIAPH3;NASP;UBE2S;FASN;HNRNPD;DUS1L;TOP2A;FEN1;MCM7;NCAPG2;HMGB2;MCM10;BRCA1;KIF11;FOXM1;LMNB1;PTBP1;TUBA1…
all	RNAseq_Automatic_GEO_Signatures_Human_Down	Az1366 Tankyrase Limits Persistence GSE80802 3	113/250	6.01797e-24	2.1058e-22	3.91344	209.241	RAB3B;TCERG1;NUP188;CCNF;HJURP;CASC5;BUB1B;TTF2;MKI67;SMC4;SMC2;CEP128;CDC20;TNS4;GTSE1;TMPO;WDHD1;SUPT16H;IFRD1;DDX10;KNSTRN;MTHFD1;DKC1;KIF20B;EPHA2;CD274;DNMT1;CDCA2;PRKDC;CDCA5;NOP2;CDCA8;NCAPG;WDR62;NCAPH;KIAA1524;RACGAP1;ORC1;ADGRG6;FANCI;PLK1;CDC6;PAICS;ANLN;TPX2;DNMBP;DIAPH3;FASN;KIF4A;CDK12;TOP2A;FEN1;MCM8;PAK1IP1;WDR3;KIF14;LPCAT1;NAT10;MCM10;BRCA1;KIF11;FOXM1;PFAS;LMNB1;EXO1;NUF2;WHSC1…
all	RNAseq_Automatic_GEO_Signatures_Human_Down	Proliferating Quiescent Dermal Fibroblasts GSE117444 1	113/250	6.01797e-24	2.1058e-22	3.91344	209.241	DCLRE1B;CCNF;SERPINE1;HJURP;TTF2;CDC20;NEK2;TIPIN;WSB2;PAQR4;IFRD2;CD3EAP;KNSTRN;ILF2;WDR76;NUP93;DDX39A;MELK;DKC1;TIMELESS;EPHA2;ASF1B;LRRC59;CD274;BLM;RNASEH2A;CDCA4;CDCA5;GSTCD;CSTF2;NOP2;CDCA8;WDR62;PKMYT1;SKA1;NCAPH;KIAA1524;STIP1;ORC6;ORC1;SLC19A1;CDT1;STIL;UBE2C;PLK1;MICAL2;CDC6;PA2G4;PAICS;ZWINT;MANF;POLA2;KIF18B;UBE2S;CDK2;EZH2;FEN1;MCM7;MCM8;NCAPG2;MCM10;PIGW;PFAS;SH3RF1;CHAF1B;EXO1;GSG…
all	Rare_Diseases_GeneRIF_ARCHS4_Predictions	Renal pelvis and ureter transitional cell cancer	98/200	3.38909e-24	3.1688e-22	4.54849	245.807	VARS;NUP188;CCNF;HJURP;BUB1B;SMC4;SMC2;CDC20;TRIM28;NUSAP1;TMPO;WDHD1;SUPT16H;ACLY;MELK;MTHFD1;KIF20A;KIF20B;VCL;LRRC59;CDCA2;PRKDC;CDCA5;NCAPG;CDCA8;TARS;SLC1A5;HMMR;IQGAP3;NCAPH;STIP1;KIAA1524;CCNB1;RACGAP1;G3BP1;ECT2;FAM83D;FANCI;XRCC5;RCC2;PLK1;CDC6;PAICS;TPX2;ANLN;DIAPH3;KIF4A;TOP2A;FEN1;MCM7;NCAPG2;KIF14;KIF11;FOXM1;KIF15;LMNB1;PTBP1;EXO1;GSG2;PBK;MYBL2;WHSC1;CEP55;TCF19;TUBB;KIF23;CTPS1;CK…
all	Rare_Diseases_GeneRIF_ARCHS4_Predictions	VACTERL association	98/200	3.38909e-24	3.1688e-22	4.54849	245.807	NUP107;CCNF;HJURP;BUB1B;SMC4;SMC2;NUSAP1;KNTC1;KPNA2;TMPO;WDHD1;SUPT16H;ILF2;MELK;MTHFD1;FANCD2;TIMELESS;SRSF3;KIF20A;KIF20B;BLM;CDCA2;PRKDC;NCAPG;IQGAP3;NCAPH;SKA1;CCNB2;KIAA1524;CCNB1;G3BP1;CLSPN;ECT2;BARD1;STIL;XRCC5;FZD7;CDC6;PAICS;ZWINT;DHFR;TPX2;DIAPH3;NASP;KIF4A;EZH2;TOP2A;FEN1;MCM7;MCM8;WDR3;NCAPG2;KIF14;MCM10;KIF11;BRCA1;PFAS;KIF15;TUBA1B;EXO1;NUF2;PBK;RFC5;RFC3;RFC4;CKAP2;KIF23;CTPS1;HA…
all	Rare_Diseases_AutoRIF_ARCHS4_Predictions	Mediastinal endodermal sinus tumors	98/200	3.38909e-24	3.94512e-22	4.54849	245.807	DSCC1;HJURP;BUB1B;SMC4;SMC2;CDC20;NUSAP1;KPNA2;TMPO;WDHD1;SUPT16H;UNC93A;ILF2;PDIA6;MELK;DKC1;FANCD2;KIF20A;KIF20B;CDCA2;CDCA5;NCAPG;NCAPH;CCNB2;KIAA1524;CCNB1;ORC1;G3BP1;ECT2;FANCI;STIL;SMLR1;XRCC5;RCC2;PLK1;CDC6;PA2G4;PAICS;ZWINT;TPX2;NASP;KIF4A;STK26;HNRNPC;TDGF1;TOP2A;FEN1;MCM7;NCAPG2;KIF14;MCM10;KIF11;PFAS;KIF15;LMNB1;EXO1;MYBL2;RFC3;RFC4;KIF23;KIF22;TERF1;CCNA2;ASPM;INCENP;KIFC1;NUP50;MCM3;…
all	Rare_Diseases_AutoRIF_ARCHS4_Predictions	Tetraploidy	98/200	3.38909e-24	3.94512e-22	4.54849	245.807	PI4K2B;VARS;NUP188;CCNF;HJURP;BUB1B;MKI67;SMC4;CDC20;RAVER1;TRIM28;NUSAP1;TMPO;PDIA6;PDIA4;MELK;MTHFD1;KIF20A;LRRC59;CDCA2;PRKDC;CDCA5;NCAPG;CDCA8;SLC1A5;IQGAP3;NCAPH;STIP1;CCNB2;KIAA1524;CCNB1;RACGAP1;G3BP1;MLEC;ECT2;FAM83D;FANCI;RCC2;PLK1;CDC6;PAICS;TPX2;ANLN;KIF4A;CALR;TOP2A;FEN1;MCM7;NCAPG2;KIF14;KIF11;FOXM1;KIF15;LMNB1;PTBP1;SEC61A1;GSG2;NUF2;MYBL2;WHSC1;CEP55;TCF19;CLUH;KIF23;KIF22;SLC39A14…
all	RNAseq_Automatic_GEO_Signatures_Human_Up	Myc-Mediated Sdha Acetylation Triggers GSE141227 1	113/250	6.01797e-24	5.97459e-22	3.91344	209.241	DSCC1;CCNF;HJURP;TTF2;STMN1;FPGS;NUSAP1;TNFRSF8;KPNA2;GTSE1;WDHD1;TIPIN;SUPT16H;WBP11;TRAIP;NUP93;EML5;DDX39A;MTHFD1;FANCD2;TIMELESS;KIF20A;PRR11;ASF1B;CDCA2;RNASEH2A;CDCA4;CDCA5;TROAP;CDCA8;NCAPG;WDR62;PKMYT1;HSPBP1;NCAPH;SKA1;CCNB2;RNASEH1;RACGAP1;ORC1;MCMBP;FAM83D;FANCI;CDT1;UBE2C;PMM2;FANCA;ZWINT;TPX2;POLA2;KIF18B;GNL3L;KIF4A;C8ORF33;PHF19;TOP2A;FEN1;DHRS11;MCM7;NCAPG2;HMGB2;HMGB3;KIF11;KIF15…
all	RNAseq_Automatic_GEO_Signatures_Human_Up	Cd4 Following Ipilimumab Therapy GSE114716 1	113/250	6.01797e-24	5.97459e-22	3.91344	209.241	CPNE5;SERPINE1;BUB1B;CASC5;MKI67;IKZF2;SMC4;KIF5B;EPSTI1;NUSAP1;CHAC2;LGALS9;KPNA2;PAQR4;SLC30A1;FOXP3;NEIL3;MELK;MAF;MSL3P1;SLC9A7;CCNE1;DNAJB11;WDFY1;ASPHD2;TRIB1;PRR11;TRIB2;SLC27A2;CDCA5;NCAPG;SLC1A4;CSF2RB;HMMR;NCAPH;SKA1;RASGRP3;CCNB2;STRIP2;PMAIP1;CLSPN;ECT2;BARD1;FANCI;MPST;TIPARP;UBE2C;NETO2;ZWINT;NDC80;VANGL1;TPX2;ANLN;DIAPH3;EZH2;TOP2A;RYR1;ARHGAP11B;GPR25;HMGB3;KIF11;FOXM1;AFF3;KIF15;…
all	RNAseq_Automatic_GEO_Signatures_Human_Down	Klf4 Overexpression Umbilical Vein GSE90982 1	112/250	2.35053e-23	7.96382e-22	3.84935	200.57	ARL6IP1;CCNF;HJURP;ACTB;NUDT4;CDC20;RASSF2;PTTG1;NUSAP1;HMGN2;GTSE1;CD3EAP;WDR76;GBGT1;MELK;MTHFD2;MFNG;FAM64A;TTLL12;ASF1B;DNMT1;CDCA2;RNASEH2A;CDCA5;TROAP;CDCA8;SLC1A4;WDR62;PKMYT1;NCAPH;KIAA1524;CCNB2;CCNB1;RACGAP1;HYI;SLC19A1;CDT1;UBE2C;PLK1;FANCA;CDC6;EIF2S2;PAICS;ZWINT;KIF18B;KIF4A;PHF19;FEN1;MCM7;HMGB2;BRCA1;KIF11;FOXM1;PFAS;LIMD2;LMNB1;TUBA1B;NHSL1;NUF2;PHGDH;MYBL2;TK1;TCF19;RFC3;MYEOV;KI…
all	RNAseq_Automatic_GEO_Signatures_Human_Down	Characterization Protac Directed Brafv600E GSE148500 1	112/250	2.35053e-23	7.96382e-22	3.84935	200.57	DCLRE1B;SERPINE2;DSCC1;HJURP;LOXL4;GRB10;KNTC1;KIF21B;PAQR4;IGFBP3;SHISA2;WDR76;MSH6;SFRP1;TMX4;MELK;MTHFD2;DKC1;TRIB2;NBL1;PDE9A;GNE;EPHA2;ASF1B;BLM;CDCA4;CDCA5;SLC1A1;TGFA;NCAPG;WDR62;SLC1A5;PKMYT1;KIAA0040;NCAPH;KIAA1524;DSN1;HSPH1;ORC6;ITPRIPL1;ORC1;MCMBP;CLSPN;FAM83D;FANCI;STIL;EGR3;UBE2C;FZD7;CBX2;FANCA;NETO2;POLA2;KIF18B;DIAPH3;CDK2;FEN1;THRB;MCM7;MCM8;MCM10;BRCA1;KIF15;LMNB1;EXO1;GSG2;TIM…
all	RNAseq_Automatic_GEO_Signatures_Human_Down	Mkl1 Augments Megakaryocyte Srf GSE112277 3	112/250	2.35053e-23	7.96382e-22	3.84935	200.57	LTV1;DCLRE1B;NUP107;HJURP;BUB1B;TTF2;MKI67;SMC2;CDC20;NUSAP1;HMCN1;HMGN2;GTSE1;TMPO;TIPIN;RSAD2;IGFBP5;CD3EAP;KNSTRN;NEIL3;MELK;FANCD2;KIF20A;FREM1;OSBP2;BLM;CDCA2;CDCA5;CDCA8;NCAPG;HMMR;KIAA0040;NCAPH;SKA1;KIAA1524;CCNB1;RACGAP1;DHX33;CLSPN;FAM83D;SULT1A4;MYH10;SLC19A1;FANCI;UBE2C;PLK1;NETO2;PAICS;NDC80;DHFR;PM20D2;TPX2;MYO5B;KIF4A;TOP2A;MCM7;PAK1IP1;WDR3;KIF14;HMGB2;HMGB3;MCM10;KIF11;BRCA1;FOXM…
all	RNAseq_Automatic_GEO_Signatures_Human_Down	Cytosolic Folate Cycling U251 GSE117543 1	112/250	2.35053e-23	7.96382e-22	3.84935	200.57	EHF;CLSTN2;HJURP;BUB1B;CASC5;LOXL4;MKI67;CXCL14;NUDT4;PTTG1;EPSTI1;NUSAP1;SIRPA;KNTC1;TNS3;GBP5;WDHD1;MEF2C;TPM4;ATP11C;WDR76;PDIA5;MELK;KIF20A;PRR11;BLM;CDCA2;NCAPG;TGFA;HMMR;IQGAP3;NCAPH;CCNB2;CCNB1;RACGAP1;ECT2;FAM83D;FANCI;SMAD3;UBE2C;MICAL2;LAYN;GGH;CDC6;PARP14;ZWINT;TPX2;ANLN;DIAPH3;KIF4A;ITGA11;CDK2;NFE2L3;NMT2;EZH2;TOP2A;CDCA7L;NCAPG2;KIF14;HMGB2;PRKAG2;MCM10;BRCA1;KIF11;FOXM1;KIF15;LMNB1…
all	Rare_Diseases_GeneRIF_ARCHS4_Predictions	Colorectal cancer childhood	97/200	1.53485e-23	1.32469e-21	4.45681	234.121	PANK3;VARS;NUP188;CCNF;BUB1B;MKI67;SMC4;TRIM28;KNTC1;TMPO;WDHD1;SUPT16H;ACLY;MELK;MTHFD1;TIMELESS;KIF20A;LRRC59;PRKDC;CDCA5;NCAPG;TARS;IQGAP3;NCAPH;STIP1;KIAA1524;RACGAP1;ORC1;G3BP1;RBM12;ECT2;FANCI;XRCC5;RCC2;CDC6;EEF2;PAICS;DHFR;TPX2;ANLN;KIF4A;HNRNPC;TOP2A;MCM7;NCAPG2;KIF14;MCM10;KIF11;FOXM1;PFAS;KIF15;LMNB1;PTBP1;EXO1;GSG2;MYBL2;WHSC1;TCF19;RFC3;NSUN2;KIF23;CTPS1;CKAP5;DDB1;CCNA2;ASPM;INCENP;…
all	Rare_Diseases_GeneRIF_ARCHS4_Predictions	Nevoid basal cell carcinoma syndrome	97/200	1.53485e-23	1.32469e-21	4.45681	234.121	CCNF;HJURP;BUB1B;SMC4;CDC20;RAVER1;TRIM28;NUSAP1;GTSE1;TMPO;MELK;TIMELESS;FAM64A;KIF20A;SNRPA;CDCA2;RNASEH2A;PRKDC;CDCA5;TROAP;NCAPG;CDCA8;PKMYT1;IQGAP3;NCAPH;STIP1;CCNB2;RACGAP1;FANCI;XRCC5;UBE2C;RCC2;CBX2;PLK1;CBX1;PA2G4;EEF2;PAICS;ZWINT;DHFR;TPX2;UBE2S;KIF4A;HNRNPD;TOP2A;FEN1;MCM7;NCAPG2;HMGB2;HMGB3;KIF11;FOXM1;PFAS;KIF15;LMNB1;PTBP1;TUBA1B;GSG2;NELFB;MYBL2;WHSC1;TCF19;EIF5A;RFC3;TUBB;CKAP2;KI…
all	RNAseq_Automatic_GEO_Signatures_Human_Up	Survey Rearrangements Bcl2L14-Etv6 Fusions GSE120919 2	112/250	2.35053e-23	2.28055e-21	3.84935	200.57	DCLRE1B;SERPINE2;NUP188;DSCC1;ABAT;CAPN2;KNTC1;TMPO;WDHD1;TIPIN;SUPT16H;WDR76;MSH6;NEIL3;DDX39A;MELK;MTHFD1;CCNE1;FANCD2;HAT1;ASF1B;DNMT1;CHRNA5;CDCA5;NCAPG;DSN1;STRIP2;HSPH1;ORC6;ORC1;ERI1;CHST10;BAG1;CLSPN;CEP78;BARD1;FANCI;OSBPL3;FANCA;NETO2;CDC6;PAICS;ZWINT;SLC16A14;ANLN;DIAPH1;POLA2;GJB2;NASP;CDK2;DEGS1;EZH2;FEN1;PIGU;MCM7;MCM8;NCAPG2;MCM10;KIF11;PIGW;OSBPL10;LMNB1;CHAF1B;TUBA1B;EXO1;MYBL2;Z…
all	RNAseq_Automatic_GEO_Signatures_Human_Down	Kdm1A Induce Unfolded Upr GSE84603 1	111/250	9.03209e-23	2.98899e-21	3.7862	192.183	SEMA5A;CPNE5;BUB1B;CASC5;ABAT;MKI67;SLC4A4;ACTB;CDC20;RASSF2;CCND2;EPHB2;HMGN2;TNS3;EPHB3;SCARA3;PHYH;TMEM178A;WDR76;MTHFD1;FANCD2;STIM2;SLCO2A1;TIMELESS;FAM64A;KIF20A;EPHA2;ASF1B;DNMT1;CDCA2;RNASEH2A;SHMT1;SLC1A1;PIK3R3;NCAPG;THY1;LYPD6;CCNB2;STRIP2;CCNB1;RACGAP1;PDGFC;CLSPN;MYH10;PLXNA4;FANCI;WSCD1;IDH2;NETO2;ZWINT;DHFR;ANLN;TPX2;POLA2;KIF4A;CDK2;PHF19;TOP2A;MCM8;NCAPG2;MCM10;FOXM1;LMNB1;TUBA1B…
all	RNAseq_Automatic_GEO_Signatures_Human_Down	Hepg2 Estradiol Estrogen Agonist GSE112983 2	111/250	9.03209e-23	2.98899e-21	3.7862	192.183	PECR;ARL6IP1;GLDC;CCNF;MKI67;SMC4;ICAM1;CDC20;PTTG1;CDH2;STMN1;NUSAP1;NEK2;HMGN2;KPNA2;ST6GAL1;ARMT1;DGAT2;TMX4;CTAGE5;MTHFD2;HAT1;SRSF3;KIF20A;KIF20B;PRR11;MAOB;NCAPG;HMMR;SLC1A5;SKA1;ADH6;ADH4;CCNB2;CCNB1;RACGAP1;PDGFC;FAM83D;ARSB;XBP1;AKIRIN1;SMLR1;CHKA;FUCA2;PLK1;SLC16A10;EIF2S2;ZWINT;NDC80;TPX2;ANLN;RCAN1;AKR1B10;NASP;ADI1;KIF4A;CHMP2B;CALR;FGFR3;EZH2;TOP2A;SRXN1;HMGB2;PCSK9;HMGB3;KIF11;HERP…
all	RNAseq_Automatic_GEO_Signatures_Human_Down	Myci361 Regulates Myc Target GSE135876 1	111/250	9.03209e-23	2.98899e-21	3.7862	192.183	MT-ND6;TCERG1;MT-ND5;NUP188;HJURP;BUB1B;CASC5;MKI67;MT-ND2;SMC4;MT-ND3;ANPEP;NUSAP1;KPNA2;HMGN2;TMPO;WDHD1;IGFBP5;WDR76;MSH6;MTHFD1;MALL;SRSF2;HIST1H2BF;MT-CO2;KIF20A;MT-CO3;VCL;DNMT1;CDCA2;CDCA5;CDCA8;SKA2;CORO1C;DPP4;STIP1;LDHA;CCNB1;UBR7;G3BP1;CLSPN;RBM12;FAM83D;ECT2;FANCI;SMAD3;PLK1;PAICS;ZWINT;ANLN;TPX2;KIF18B;NASP;UBE2S;KIF4A;FAT1;EIF4G2;TOP2A;FEN1;MCM7;KIF14;HMGB2;KIF11;KIF15;LMNB1;MT-ATP6…
all	Rare_Diseases_AutoRIF_ARCHS4_Predictions	Citrulline transport defect	96/200	6.81254e-23	7.04908e-21	4.36692	222.89	SLC46A3;ADAMDEC1;DHRS11;GDA;SLC23A1;SLC2A2;GBA3;KRT20;PTPRH;PEPD;EPB41L4B;HEPH;ANPEP;FAM3B;CHP2;SLC39A5;UGT2A3;ENPP7;CUBN;SLC13A2;SLC6A19;SLC15A1;AMN;G6PC;ENTPD5;APOA4;CMBL;SEPP1;PRAP1;TMEM82;TMEM253;TMEM37;SLC5A9;C1ORF115;CLDN15;MEP1B;SLC7A9;PRR15L;MEP1A;ACOX1;MALL;CDHR2;DPEP1;CDHR5;ALDOB;SOWAHA;CES2;UGT2B7;ABCG2;GUCY2C;ENPEP;OAT;RETSAT;TUBAL3;MAOA;SLC1A1;ITLN2;SLC3A1;SLC5A12;SLC5A1;HSD17B11;CYP…
all	Rare_Diseases_AutoRIF_ARCHS4_Predictions	Glucose-galactose malabsorption	96/200	6.81254e-23	7.04908e-21	4.36692	222.89	SLC46A3;TMEM45B;DHRS11;GDA;SLC23A1;GBA3;KRT20;PTPRH;EPB41L4B;HEPH;ANPEP;FAM3B;CHP2;SLC39A5;UGT2A3;ENPP7;CUBN;SLC13A2;SLC6A19;SLC15A1;AMN;G6PC;HGD;ENTPD5;TM4SF5;APOA4;PDZK1;SEPP1;PRAP1;SLC39A14;TMEM82;TMEM253;TMEM37;SLC5A9;C1ORF115;RNF128;MEP1B;SLC7A9;PRR15L;MEP1A;ACOX1;TMEM139;MALL;CDHR2;DPEP1;CDHR5;ALDOB;SOWAHA;SMPDL3A;CES2;ABCG2;GUCY2C;ENPEP;OAT;TUBAL3;MAOA;SLC1A1;ITLN2;SLC3A1;SLC5A12;SLC6A20;C…
all	Rare_Diseases_AutoRIF_ARCHS4_Predictions	Hoyeraal Hreidarsson syndrome	96/200	6.81254e-23	7.04908e-21	4.36692	222.89	FEN1;MCM7;DSCC1;CDCA7L;CCNF;NCAPG2;HJURP;HMGB2;BUB1B;MCM10;TTF2;PFAS;CDC20;EXO1;GSG2;MYBL2;TK1;TMPO;RFC5;WDHD1;SUPT16H;RFC3;RFC4;NUP210;KIF23;CTPS1;KIF22;ILF2;NME1;CCNA2;DDX39A;MTHFD1;DKC1;FANCD2;SRSF2;MCM3;MCM4;KIF2C;KIF20B;DTL;SNRPA;MCM2;DNMT1;BLM;CDCA2;PCNA;RNASEH2A;UHRF1;CDCA5;SHMT1;NOP2;NCAPG;DDX21;TYMS;PKMYT1;NCAPH;AURKB;TBRG4;CCNB1;CDC45;ORC1;POLD1;G3BP1;RAD54L;CLSPN;BUB1;CCT5;SF3A3;GINS1;…
all	Rare_Diseases_AutoRIF_ARCHS4_Predictions	Hoyeraal syndrome	96/200	6.81254e-23	7.04908e-21	4.36692	222.89	FEN1;MCM7;DSCC1;CDCA7L;CCNF;NCAPG2;HJURP;HMGB2;BUB1B;MCM10;TTF2;PFAS;CDC20;EXO1;GSG2;RUVBL1;MYBL2;TK1;TMPO;RFC5;WDHD1;SUPT16H;RFC3;RFC4;NUP210;CTPS1;KIF22;ILF2;NME1;CCNA2;DDX39A;MTHFD1;MTHFD2;DKC1;FANCD2;SRSF2;MCM3;MCM4;KIF2C;KIF20B;DTL;SNRPA;MCM2;DNMT1;BLM;CDCA2;PCNA;RNASEH2A;UHRF1;CDCA5;SHMT1;NOP2;NCAPG;DDX21;TYMS;NCAPH;AURKB;TBRG4;CCNB1;CDC45;ORC1;POLD1;G3BP1;RAD54L;CLSPN;BUB1;CCT5;SF3A3;GINS1…
all	RNAseq_Automatic_GEO_Signatures_Human_Up	Verification Variable Scission Second-Generation GSE136846 1	111/250	9.03209e-23	8.20383e-21	3.7862	192.183	DSCC1;HJURP;BUB1B;MKI67;CDC20;PPP4R1;PTTG1;STMN1;NUSAP1;UBAP2L;DENR;NEK2;KNTC1;KPNA2;WDHD1;ANAPC7;ACSL4;WDR76;MSH6;ACLY;MELK;PSME3;DNAJB11;KIF20A;RNASEH2A;PRKDC;CDCA5;TROAP;CDCA8;NCAPG;FBXO45;HMMR;IQGAP3;NCAPH;ZMPSTE24;CCNB2;DSN1;CCNB1;RACGAP1;SSR1;ECT2;FAM83D;CDT1;STIL;PLK1;CBX1;TRAPPC9;ZWINT;NDC80;ANLN;TPX2;NPLOC4;KIF18B;DIAPH3;KIF4A;CPD;EZH2;TOP2A;FEN1;MCM7;NCAPG2;KIF14;MCM10;ROBO1;TMEM104;UBE…
all	RNAseq_Automatic_GEO_Signatures_Human_Up	Follicular Lymphoma Fl Samples GSE142334 1	111/250	9.03209e-23	8.20383e-21	3.7862	192.183	DSCC1;CCNF;HJURP;BUB1B;MKI67;CDC20;STMN1;CHAC2;KPNA2;GTSE1;FAM81A;PAQR4;MELK;CCNE1;HAT1;ASF1B;LRRC59;RNASEH2A;PSMD14;CHRNA5;CDCA5;SHMT1;CDCA8;NCAPG;SLC1A5;PKMYT1;IQGAP3;NCAPH;CCNB2;RACGAP1;ORC1;KCNN3;BARD1;FANCI;CDT1;UBE2C;CBX3;CBX2;PLK1;IFNLR1;CDC6;ZWINT;TPX2;ANLN;KIF18B;DIAPH3;UBE2S;KIF4A;CDK2;EZH2;PHF19;TOP2A;FEN1;MCM7;MCM8;NCAPG2;KIF14;HMGB3;MCM10;FOXM1;TUBA1B;GSG2;CASP3;TK1;WHSC1;DLGAP5;C11O…
all	RNAseq_Automatic_GEO_Signatures_Human_Up	Emergent Ig-Transmembrane Vsig Iv GSE146313 1	111/250	9.03209e-23	8.20383e-21	3.7862	192.183	GALNT12;CDC20;PTTG1;NUSAP1;HMGN2;GTSE1;NUP210;APLP2;TM4SF4;KNSTRN;WDR76;MELK;FANCD2;TRIM14;DPEP1;KIF20A;ASF1B;ABCG2;DNMT1;CDCA5;CDCA8;SLC1A5;PKMYT1;IQGAP3;NCAPH;CCNB2;LDHA;CCNB1;RACGAP1;SLC2A3P1;MCMBP;CLSPN;CYC1;FAM83D;FANCI;CDT1;UBE2C;REG4;FANCA;CDC6;PAICS;ZWINT;DHFR;IL22RA1;TPX2;POLA2;KIF4A;PXMP2;LCN2;TOP2A;FEN1;DHRS11;MCM7;MCM10;PYGL;BRCA1;KRT20;FOXM1;MYOM3;KIF15;LMNB1;HEPH;CA2;EXO1;MYBL2;CA9;…
all	RNAseq_Automatic_GEO_Signatures_Human_Down	Studies Bdf-1253 Clear 786-O GSE109870 1	110/250	3.41434e-22	1.12122e-20	3.72398	184.072	MT-ND5;CCNF;HJURP;BUB1B;HNRNPR;MKI67;ACTB;CDC20;FADS2;PTTG1;SLCO2B1;STMN1;NUSAP1;NEK2;KPNA2;GTSE1;TMPO;IGFBP3;PDZK1;KNSTRN;ILF2;WDR76;FCAMR;MAP7D2;SRSF2;FAM64A;KIF20A;PRR11;PIF1;LRRC59;NDRG4;IGSF3;FAM114A1;TROAP;INSIG1;CFI;DNAJC22;CDCA8;NCAPG;RTF1;NCAPH;CCNB2;STIP1;CCNB1;RACGAP1;ORC1;BMF;FAM83D;XRCC5;UBE2C;PLK1;ZWINT;NDC80;VANGL1;DHFR;TPX2;ANLN;KIF18B;NASP;FUBP1;ALDH18A1;CD24;FGFR3;TOP2A;FEN1;GAL…
all	Orphanet_Augmented_2021	Hereditary fibrosing poikiloderma-tendon contractures-myopathy-pulmonary fibrosis syndrome ORPHA:221043	62/101	1.70605e-22	1.2084e-20	7.47713	374.774	ARHGAP11B;SUV39H2;MCM8;NCAPG2;HJURP;KIF14;BUB1B;CASC5;MCM10;TTF2;BRCA1;KIF11;MKI67;FOXM1;SMC4;CEP128;SMC2;KIF15;MTBP;CHAF1B;NUSAP1;KNTC1;NEK2;GTSE1;DLGAP5;TMPO;GEN1;WDHD1;KIF23;WDR76;ASPM;NEIL3;FANCD2;KIF20B;PRR11;UHRF1;GSTCD;NCAPG;SKA1;KIAA1524;CLSPN;ECT2;CEP78;BARD1;FANCI;GINS1;POLQ;STIL;RRM2;CDC6;SHCBP1;NDC80;CENPE;CENPF;DIAPH3;KIF18B;KIAA0101;CENPI;PRC1;POLE2;SPC24;SPC25
all	Orphanet_Augmented_2021	Familial prostate cancer ORPHA:1331	66/112	1.90818e-22	1.32654e-20	6.75315	337.73	TOP2A;NUP107;MCM8;HJURP;KIF14;BUB1B;CASC5;MCM10;TTF2;BRCA1;KIF11;MKI67;SMC4;MTBP;EXO1;CHEK2;NUF2;NUSAP1;KNTC1;NEK2;EPHB2;CEP55;DLGAP5;GEN1;DARS2;KIF23;BAZ1A;ASPM;NEIL3;MELK;FANCD2;KIF20A;KIF20B;DTL;FAM72A;CDCA2;NCAPG;HMMR;NCAPH;SKA1;AURKA;POLD3;CCNB2;KIAA1524;ORC1;CLSPN;ECT2;BUB1;E2F8;FANCI;GINS1;POLQ;STIL;RRM2;CDC6;SHCBP1;NDC80;CENPE;CENPF;DIAPH3;KIAA0101;CENPI;KIF4A;POLE2;RFWD3;NUP37
all	Rare_Diseases_GeneRIF_ARCHS4_Predictions	Manouvrier syndrome	95/200	2.96352e-22	2.46302e-20	4.27877	212.101	TOP2A;FEN1;NUP188;MCM7;DSCC1;CDCA7L;CCNF;NCAPG2;HJURP;BUB1B;HMGB3;MCM10;FOXM1;SMC4;PFAS;LMNB1;CDC20;PTBP1;TRIM28;EXO1;MYBL2;DLGAP5;TMPO;WDHD1;SUPT16H;RFC3;TUBB;KIF23;CTPS1;TERF1;PPRC1;ILF2;PDIA6;CKAP5;PDIA4;CCNA2;MELK;MTHFD1;INCENP;KIFC1;TIMELESS;MCM3;BIRC5;MCM4;KIF2C;KIF20A;DTL;MCM2;CDCA2;SF3B3;PCNA;PRKDC;UHRF1;CDCA5;NCAPG;TARS;DDX21;SLC1A5;NCAPH;AURKB;STIP1;CCNB1;ORC1;G3BP1;RAD54L;ECT2;BUB1;CCT…
all	Rare_Diseases_AutoRIF_ARCHS4_Predictions	Leiomyomatosis familial	95/200	2.96352e-22	2.98355e-20	4.27877	212.101	FEN1;VARS;NUP188;MCM7;CCNF;NCAPG2;KIF14;BUB1B;MCM10;KIF11;MKI67;FOXM1;SMC4;SMC2;LMNB1;CDC20;PTBP1;TRIM28;GSG2;NUSAP1;MYBL2;WHSC1;TMPO;SUPT16H;RFC3;NSUN2;DARS2;KIF23;CTPS1;CKAP5;SND1;PDIA4;DDB1;CCNA2;ACLY;ASPM;MELK;MTHFD1;INCENP;KIFC1;CANX;MCM3;MCM4;KIF2C;KIF20A;DTL;MCM2;LRRC59;CDCA2;SF3B3;PRKDC;CDCA5;NCAPG;TARS;DDX21;UBFD1;IQGAP3;NCAPH;ACACA;STIP1;CCNB1;CDC45;RACGAP1;ORC1;POLD1;G3BP1;PIP5K1A;RAD5…
all	RNAseq_Automatic_GEO_Signatures_Human_Up	Super Polyunsaturated Fatty Support GSE130648 1	110/250	3.41434e-22	3.03663e-20	3.72398	184.072	CPNE5;CCNF;HJURP;BUB1B;CASC5;MKI67;SMC4;SMC2;CEP128;CDC20;NEK2;GTSE1;TMPO;GEN1;TRAIP;NEIL3;FANCD2;HIST1H2BF;TIMELESS;KIF20A;KIF20B;PRR11;PRR13;BLM;CDCA2;CDCA5;NCAPG;CDCA8;WDR62;HMMR;PKMYT1;IQGAP3;NCAPH;SKA1;TGOLN2;KIAA1524;RACGAP1;ORC1;SSR1;ECT2;FAM83D;FANCI;UBE2C;ARHGEF39;PLK1;CDC6;ZWINT;NDC80;ANLN;GLUD1;TPX2;KIF18B;DIAPH3;KIF4A;TOP2A;FEN1;SPIN4;MCM8;KIF14;MCM10;MAGT1;BRCA1;KIF11;FOXM1;KIF15;NUF…
all	RNAseq_Automatic_GEO_Signatures_Human_Down	Thymus Generates ?? Lin28B-Dependent GSE128163 3	109/250	1.26973e-21	4.10642e-20	3.66267	176.231	HJURP;BUB1B;MKI67;TTF1;SMC2;CEP128;FADS2;MYB;STMN1;WDHD1;SUPT16H;PGD;WDR76;CDC25B;MELK;MTHFD1;MAPKAPK3;TIMELESS;PRR11;LRRC59;DNMT1;BLM;SLC1A4;WDR62;SLC1A5;IQGAP3;MED12L;CORO1C;DPP4;STIP1;KIAA1524;ORC1;RDH10;EIF4EBP2;CLSPN;S100A11;TRGC2;FANCI;CDT1;RCC2;CDC6;PA2G4;PAICS;ZWINT;DHFR;TPX2;UCK2;POLA2;DIAPH3;KIF4A;CDK2;GCLM;PHF19;TOP2A;FEN1;MCM7;MCM8;NCAPG2;MCM10;BRCA1;KIF11;FOXM1;KIF15;LMNB1;TUBA1B;EXO…
all	RNAseq_Automatic_GEO_Signatures_Human_Down	Genome-Wide Response Random Aneuploidy GSE109519 1	109/250	1.26973e-21	4.10642e-20	3.66267	176.231	NUP107;ARL6IP1;CCNF;NRM;HJURP;TTF2;SMC4;SMC2;CEP128;PTTG1;KNTC1;HMCN1;CDK5RAP2;WDHD1;SCARA3;NUP210;SHISA2;KNSTRN;CDC25B;DDX39A;MELK;FANCD2;TIMELESS;KIF20B;PIF1;CDCA2;RNASEH2A;SHMT1;TROAP;NCAPG;WDR62;SKA1;SKA2;KIAA1524;DSN1;ORC6;RACGAP1;UBR7;FAM83D;ECT2;MYH10;CEP78;STIL;CCDC18;ARHGEF39;KIF18B;NASP;BAMBI;CDK2;HNRNPC;EZH2;PHF19;ARHGAP11B;MCM8;NCAPG2;KIF14;HMGB2;HMGB3;BRCA1;ARRB2;FOXM1;KIF15;GSG2;CNT…
all	Orphanet_Augmented_2021	Hereditary breast and ovarian cancer syndrome ORPHA:145	65/111	6.43255e-22	4.39051e-20	6.64892	324.438	TOP2A;SUV39H2;NUP107;MCM8;NCAPG2;HJURP;KIF14;BUB1B;CASC5;MCM10;TTF2;BRCA1;KIF11;SMC4;SMC2;KIF15;MTBP;EXO1;CHEK2;NUF2;NUSAP1;KNTC1;NEK2;GTSE1;DLGAP5;WDHD1;TIPIN;RFC3;CKAP2;KIF23;WDR76;ASPM;NEIL3;MELK;FANCD2;KIF20B;PRR11;DTL;BLM;CDCA2;NCAPG;HMMR;SKA1;KIAA1524;ORC1;CLSPN;BUB1;BARD1;FANCI;GINS1;POLQ;STIL;CDC6;SHCBP1;NDC80;CENPE;CENPF;DIAPH3;RAD51;KIAA0101;CENPI;POLE2;RFWD3;AUNIP;MAD2L1
all	Orphanet_Augmented_2021	Adrenocortical carcinoma ORPHA:1501	61/101	1.25147e-21	7.57747e-20	7.17012	345.098	TOP2A;MCM7;NRM;MKI67;FOXM1;PFAS;LMNB1;CDC20;PTBP1;PTTG1;TRIM28;CHEK2;GSG2;NUSAP1;MYBL2;TK1;GTSE1;CEP55;EIF5A;TCF19;RMI2;TGIF2;APRT;MELK;KIFC1;TIMELESS;MCM3;BIRC5;KIF20A;SNRPA;ASF1B;MCM2;C17ORF53;RNASEH2A;PCNA;CDCA4;HDAC1;UHRF1;CDCA5;TROAP;CDCA8;SLC1A5;NCAPH;AURKB;BCL2L12;CCNB2;ORC1;POLD1;BUB1;CDT1;RRM2;UBE2C;RCC2;PLK1;FANCA;ZWINT;RAD51;RFWD3;CDK2;TACC3;NCAPD2
all	Orphanet_Augmented_2021	Baller-Gerold syndrome ORPHA:1225	61/101	1.25147e-21	7.57747e-20	7.17012	345.098	FEN1;VARS;MCM7;CCNF;BUB1B;FOXM1;PFAS;CDC20;PTBP1;TRIM28;GSG2;MYBL2;TK1;SCRIB;KIF22;WDR34;TRAIP;SAPCD2;INCENP;KIFC1;TIMELESS;BIRC5;MCM4;KIF2C;KIF20A;TTLL12;THOP1;ZNF598;MCM2;C17ORF53;RNASEH2A;UHRF1;CDCA5;TROAP;CDCA8;PKMYT1;IQGAP3;CENPA;AURKB;RECQL4;CDC45;ORC1;POLD1;RAD54L;CDT1;SPAG5;CBX2;PLK1;CDC6;ZWINT;TICRR;TPX2;BOP1;KIF18B;UBE2S;PRC1;FASN;KIF4A;NCAPD2;CENPO;EIF3B
all	Orphanet_Augmented_2021	Choroid plexus carcinoma ORPHA:251899	61/101	1.25147e-21	7.57747e-20	7.17012	345.098	TOP2A;MCM7;NRM;MKI67;FOXM1;PFAS;LMNB1;CDC20;PTBP1;PTTG1;TRIM28;CHEK2;GSG2;NUSAP1;MYBL2;TK1;GTSE1;CEP55;EIF5A;TCF19;RMI2;TGIF2;APRT;MELK;KIFC1;TIMELESS;MCM3;BIRC5;KIF20A;SNRPA;ASF1B;MCM2;C17ORF53;RNASEH2A;PCNA;CDCA4;HDAC1;UHRF1;CDCA5;TROAP;CDCA8;SLC1A5;NCAPH;AURKB;BCL2L12;CCNB2;ORC1;POLD1;BUB1;CDT1;RRM2;UBE2C;RCC2;PLK1;FANCA;ZWINT;RAD51;RFWD3;CDK2;TACC3;NCAPD2
all	Orphanet_Augmented_2021	Inherited cancer-predisposing syndrome due to biallelic BRCA2 mutations ORPHA:319462	61/101	1.25147e-21	7.57747e-20	7.17012	345.098	TOP2A;ARHGAP11B;SUV39H2;NUP107;MCM8;NCAPG2;HJURP;KIF14;BUB1B;CASC5;MCM10;TTF2;BRCA1;KIF11;MKI67;SMC4;KIF15;MTBP;EXO1;NUF2;NUSAP1;KNTC1;GTSE1;DLGAP5;GEN1;WDHD1;CKAP2;KIF23;WDR76;SENP1;ASPM;NEIL3;MELK;FANCD2;KIF20B;PRR11;DTL;BLM;CDCA2;NCAPG;HMMR;SKA1;KIAA1524;ORC1;CLSPN;BUB1;BARD1;FANCI;GINS1;POLQ;CCDC18;STIL;SHCBP1;NDC80;CENPE;CENPF;DIAPH3;CENPI;POLE2;RFWD3;EZH2
all	Orphanet_Augmented_2021	Papilloma of choroid plexus ORPHA:2807	61/101	1.25147e-21	7.57747e-20	7.17012	345.098	TOP2A;MCM7;NRM;MKI67;FOXM1;PFAS;LMNB1;CDC20;PTBP1;PTTG1;TRIM28;CHEK2;GSG2;NUSAP1;MYBL2;TK1;GTSE1;CEP55;EIF5A;TCF19;RMI2;TGIF2;APRT;MELK;KIFC1;TIMELESS;MCM3;BIRC5;KIF20A;SNRPA;ASF1B;MCM2;C17ORF53;RNASEH2A;PCNA;CDCA4;HDAC1;UHRF1;CDCA5;TROAP;CDCA8;SLC1A5;NCAPH;AURKB;BCL2L12;CCNB2;ORC1;POLD1;BUB1;CDT1;RRM2;UBE2C;RCC2;PLK1;FANCA;ZWINT;RAD51;RFWD3;CDK2;TACC3;NCAPD2
all	Orphanet_Augmented_2021	RAPADILINO syndrome ORPHA:3021	61/101	1.25147e-21	7.57747e-20	7.17012	345.098	FEN1;VARS;MCM7;CCNF;BUB1B;FOXM1;PFAS;CDC20;PTBP1;TRIM28;GSG2;MYBL2;TK1;SCRIB;KIF22;WDR34;TRAIP;SAPCD2;INCENP;KIFC1;TIMELESS;BIRC5;MCM4;KIF2C;KIF20A;TTLL12;THOP1;ZNF598;MCM2;C17ORF53;RNASEH2A;UHRF1;CDCA5;TROAP;CDCA8;PKMYT1;IQGAP3;CENPA;AURKB;RECQL4;CDC45;ORC1;POLD1;RAD54L;CDT1;SPAG5;CBX2;PLK1;CDC6;ZWINT;TICRR;TPX2;BOP1;KIF18B;UBE2S;PRC1;FASN;KIF4A;NCAPD2;CENPO;EIF3B
all	Orphanet_Augmented_2021	Rothmund-Thomson syndrome type 2 ORPHA:221016	61/101	1.25147e-21	7.57747e-20	7.17012	345.098	FEN1;VARS;MCM7;CCNF;BUB1B;FOXM1;PFAS;CDC20;PTBP1;TRIM28;GSG2;MYBL2;TK1;SCRIB;KIF22;WDR34;TRAIP;SAPCD2;INCENP;KIFC1;TIMELESS;BIRC5;MCM4;KIF2C;KIF20A;TTLL12;THOP1;ZNF598;MCM2;C17ORF53;RNASEH2A;UHRF1;CDCA5;TROAP;CDCA8;PKMYT1;IQGAP3;CENPA;AURKB;RECQL4;CDC45;ORC1;POLD1;RAD54L;CDT1;SPAG5;CBX2;PLK1;CDC6;ZWINT;TICRR;TPX2;BOP1;KIF18B;UBE2S;PRC1;FASN;KIF4A;NCAPD2;CENPO;EIF3B
all	Rare_Diseases_GeneRIF_ARCHS4_Predictions	Herrmann syndrome	94/200	1.26346e-21	9.77654e-20	4.19232	201.736	DHRS11;GDA;SLC23A1;AQP7;SLC2A2;C4BPB;GBA3;KRT20;PTPRH;EPB41L4B;FAM3B;CHP2;SLC39A5;UGT2A3;PGPEP1;MCF2L2;ENPP7;CUBN;SLC13A2;SLC6A19;SLC15A1;AMN;G6PC;ENTPD5;APOA4;CMBL;PTGR1;SEPP1;PRAP1;TMEM82;TMEM253;TMEM37;C1ORF115;MEP1B;SLC7A9;PRR15L;MEP1A;ACOX1;MALL;CNKSR3;CDHR2;DPEP1;CDHR5;ALDOB;CES2;UGT2B7;ABCG2;GUCY2C;ENPEP;RETSAT;TUBAL3;MAOA;TOR1AIP2;ITLN2;SLC3A1;SLC5A12;SLC5A1;SLC6A20;CYP2C18;CYP3A5;PBLD;AD…
all	Rare_Diseases_GeneRIF_ARCHS4_Predictions	Impossible syndrome	94/200	1.26346e-21	9.77654e-20	4.19232	201.736	SLC46A3;ADAMDEC1;DHRS11;GDA;SLC23A1;GBA3;KRT20;PTPRH;PEPD;HEPH;ANPEP;FAM3B;CHP2;CTSH;SLC39A5;UGT2A3;SLC36A1;CUBN;SLC13A2;SLC6A19;SLC15A1;AMN;APOA4;SEPP1;PRAP1;TMEM82;TMEM253;SLC5A9;SLC7A7;C1ORF115;CLDN15;MEP1B;SLC7A9;PRR15L;MEP1A;MALL;CDHR2;DPEP1;CDHR5;ALDOB;SOWAHA;NBL1;SMPDL3A;CES2;ABCG2;GUCY2C;SMIM24;ENPEP;OAT;TUBAL3;MAOA;SLC1A1;ITLN2;SLC3A1;SLC5A12;SLC5A1;SLC6A20;CYP2C18;PBLD;DPP4;HSD11B2;SCIN…
all	RNAseq_Automatic_GEO_Signatures_Human_Up	Straightforward Extraction High-Quality Glyoxal-Fixed GSE158177 5	109/250	1.26973e-21	1.10622e-19	3.66267	176.231	ARL6IP1;CCNF;HJURP;TESK2;BUB1B;CASC5;JADE2;MKI67;CEP128;CDC20;PTTG1;CDC27;NUSAP1;NEK2;KPNA2;RP11-1212A22.1;GTSE1;KNSTRN;CDC25B;TRAIP;FAM64A;KIF20A;KIF20B;PRR11;PIF1;CDCA2;TROAP;PRDM15;IL20RA;CDCA8;NCAPG;WDR62;HMMR;IQGAP3;NCAPH;CCNB2;KIAA1524;CCNB1;RACGAP1;FAM83D;ECT2;PPP4R1L;CCDC18;STIL;UBE2C;ODF2;ARHGEF39;PLK1;NDC80;VANGL1;TPX2;ANLN;KIF18B;SLC6A9;UBE2S;KIF4A;PLCH1;PHF19;TOP2A;ARHGAP11B;KIF14;KIF…
all	Rare_Diseases_AutoRIF_ARCHS4_Predictions	Iminoglycinuria	94/200	1.26346e-21	1.17659e-19	4.19232	201.736	SLC46A3;TMEM45B;ADAMDEC1;DHRS11;GDA;SLC23A1;SLC2A2;GBA3;KRT20;PTPRH;PEPD;HEPH;ANPEP;FAM3B;CHP2;SLC39A5;UGT2A3;ENPP7;CUBN;SLC13A2;SLC6A19;SLC15A1;AMN;G6PC;ENTPD5;APOA4;CMBL;SEPP1;PRAP1;TMEM82;TMEM253;TMEM37;SLC5A9;C1ORF115;CLDN15;MEP1B;SLC7A9;PRR15L;MEP1A;MALL;CDHR2;DPEP1;CDHR5;ALDOB;SOWAHA;SMPDL3A;CES2;ABCG2;GUCY2C;SMIM24;ENPEP;OAT;TUBAL3;MAOA;SLC1A1;ITLN2;SLC3A1;SLC5A12;SLC5A1;SLC6A20;HSD17B11;C…
all	Rare_Diseases_AutoRIF_ARCHS4_Predictions	Microcephaly	94/200	1.26346e-21	1.17659e-19	4.19232	201.736	TOP2A;TCERG1;ARHGAP11B;PANK3;NUP188;MCM7;MCM8;CCNF;NCAPG2;KIF14;HJURP;BUB1B;MCM10;KIF11;BRCA1;TTF2;MKI67;FOXM1;SMC4;SMC2;KIF15;LMNB1;EXO1;NUF2;NUSAP1;KNTC1;WHSC1;KPNA2;CEP55;TMPO;GEN1;WDHD1;SUPT16H;CKAP2;KIF23;CTPS1;HAUS6;CKAP5;CIT;CCNA2;ASPM;MELK;INCENP;KIFC1;FANCD2;NUP50;MCM3;MCM4;KIF2C;KIF20A;KIF20B;DTL;BLM;CDCA2;SF3B3;PRKDC;CDCA5;NCAPG;DDX21;IQGAP3;NCAPH;KIAA1524;CCNB1;RACGAP1;ORC1;G3BP1;ASCC…
all	Rare_Diseases_AutoRIF_ARCHS4_Predictions	Microencephaly	94/200	1.26346e-21	1.17659e-19	4.19232	201.736	TOP2A;TCERG1;ARHGAP11B;PANK3;NUP188;MCM7;MCM8;CCNF;NCAPG2;KIF14;HJURP;BUB1B;MCM10;KIF11;BRCA1;TTF2;MKI67;FOXM1;SMC4;SMC2;KIF15;LMNB1;EXO1;NUF2;NUSAP1;KNTC1;WHSC1;KPNA2;CEP55;TMPO;GEN1;WDHD1;SUPT16H;CKAP2;KIF23;CTPS1;HAUS6;CKAP5;CIT;CCNA2;ASPM;MELK;INCENP;KIFC1;FANCD2;NUP50;MCM3;MCM4;KIF2C;KIF20A;KIF20B;DTL;BLM;CDCA2;SF3B3;PRKDC;CDCA5;NCAPG;DDX21;IQGAP3;NCAPH;KIAA1524;CCNB1;RACGAP1;ORC1;G3BP1;ASCC…
all	RNAseq_Automatic_GEO_Signatures_Human_Down	Ahr Directs Braf Metastastic GSE104869 4	108/250	4.64504e-21	1.43693e-19	3.60224	168.651	TCERG1;NUP107;HJURP;BUB1B;CPOX;CASC5;MKI67;SMC4;NUDT4;PTTG1;CHEK2;NUSAP1;KNTC1;HMCN1;IL6R;TMPO;ACTN1;SHISA2;TMX4;MELK;FANCD2;KIF20B;PRR11;EPHA2;BLM;CDCA2;NCAPG;HMMR;NCAPH;SKA2;CCNB2;KIAA1524;CCNB1;ORC6;RACGAP1;G3BP1;ECT2;FANCI;UBE2C;MICAL2;GGH;PAICS;NDC80;DHFR;TPX2;ANLN;DIAPH3;KIF18B;NASP;FUBP1;KIF4A;HNRNPC;TOP2A;MCM7;CDCA7L;NCAPG2;KIF14;HMGB2;KIF11;BRCA1;KIF15;LMNB1;EXO1;NUF2;PBK;CTLA4;MYBL2;CPX…
all	RNAseq_Automatic_GEO_Signatures_Human_Down	Patient-Derived Hk-374 Radiation Onc201 GSE153982 2	108/250	4.64504e-21	1.43693e-19	3.60224	168.651	MT-ND6;MT-ND4;MT-ND5;HJURP;BUB1B;MKI67;ENO2;CDC20;FADS2;PTTG1;STMN1;NUSAP1;DPF3;NEK2;KPNA2;GTSE1;PPFIA4;TMPO;PDIA3;SCARA3;IGFBP5;PDIA6;PDIA4;TIAM2;ADAM12;SRSF2;SRSF3;MT-CO2;FAM64A;KIF20A;MT-CO3;PPIB;PRR11;TRIB2;PFKFB4;CDCA2;ABHD2;NCAPG;CDCA8;IQGAP3;KIAA0040;NCAPH;HSP90B1;CORO1C;CCNB2;LDHA;CCNB1;RACGAP1;MLEC;FAM83D;STIL;UBE2C;PLK1;NETO2;ZWINT;NDC80;MANF;DHFR;TPX2;ANLN;KIF18B;TDP1;KIF4A;CDK2;CALR;M…
all	RNAseq_Automatic_GEO_Signatures_Human_Down	Mrtf Activates Tead-Yap Target GSE89182 6	108/250	4.64504e-21	1.43693e-19	3.60224	168.651	GDA;HJURP;BUB1B;MKI67;CDC20;STMN1;FAM19A2;NUSAP1;LRAT;NEK2;HMCN1;KPNA2;HMGN2;TMPO;IGFBP5;SCRIB;EML6;MELK;FANCD2;TIMELESS;FAM64A;PRR11;ASF1B;CDCA2;NCAPG;CDCA8;SLC1A4;WDR62;HMMR;PKMYT1;IQGAP3;NCAPH;RASGRP3;CCNB1;RACGAP1;ORC1;FAM83D;PLXNA4;FANCI;CDT1;UBE2C;PLK1;EPHX1;FANCA;CDC6;EIF2AK4;ZWINT;DHFR;ANLN;TPX2;DIAPH3;UBE2S;KIF4A;PHF19;FEN1;MCM7;NCAPG2;MCM10;KIF11;FOXM1;PCSK5;CHAF1B;ADGRE5;EXO1;PBK;PHGDH…
all	RNAseq_Automatic_GEO_Signatures_Human_Down	Next-Generation Dermal Transdifferentiated Otic GSE108905 1	108/250	4.64504e-21	1.43693e-19	3.60224	168.651	TMEM200A;SERPINE1;HJURP;BUB1B;MKI67;SMC2;CDH2;BMPER;KNTC1;GTSE1;FAM19A5;GEN1;WDHD1;ATP1B3;MELK;MTHFD2;FANCD2;MALL;KIF20B;PRR11;LRRC59;DNMT1;CDCA5;NCAPG;SLC1A4;IQGAP3;NCAPH;SKA1;CORO1C;KIAA1524;RACGAP1;ECT2;FANCI;STIL;MICAL2;LAYN;NDC80;DHFR;ANLN;TPX2;DIAPH3;KIF18B;KIF4A;ITGA11;RNF182;TOP2A;NCAPG2;KCNC4;KIF14;HMGB2;KIF11;BRCA1;FOXM1;KIF15;NUF2;PBK;SH3BGRL3;MYBL2;TK1;SPDL1;WHSC1;CEP55;TCF19;DSP;CKAP…
all	RNAseq_Automatic_GEO_Signatures_Human_Down	A431 Expressing Arid1A-Targeting Shrnas GSE131132 1	108/250	4.64504e-21	1.43693e-19	3.60224	168.651	CCNF;HJURP;BUB1B;MKI67;RPS6KA4;PTTG1;CAPN2;NUSAP1;SIRPA;NEK2;TNS4;KPNA2;GTSE1;TMPO;TGM2;KCTD1;KNSTRN;CDC25B;MTHFD1;KIF20A;PRR11;EPHA2;ASF1B;DNMT1;CDCA2;CDCA5;CDCA8;WDR62;IQGAP3;NCAPH;RHOBTB2;CCNB2;LDHA;CCNB1;ITPRIPL1;RACGAP1;RHPN2;FAM83D;ECT2;TSPAN1;FANCI;UBE2C;PLK1;MICAL2;CDC6;NETO2;ZWINT;TPX2;DIAPH3;KIF18B;KIF4A;NFE2L3;TOP2A;FEN1;HMGB2;MCM10;FOXM1;LMNB1;TUBA1B;EXO1;GSG2;RAC2;RBPMS2;TIMP3;MYBL2;…
all	RNAseq_Automatic_GEO_Signatures_Human_Down	Genetic Determinants Pioneer Binding GSE90455 1	108/250	4.64504e-21	1.43693e-19	3.60224	168.651	RAB3B;CERK;BUB1B;MKI67;SMC2;CDC20;RPS6KA4;HERC4;PTTG1;RUVBL1;NEK2;GTSE1;ANKRD13A;TMPO;TGM2;KNSTRN;DDX39A;MTHFD1;MAPKAPK3;SLC9A7;DKC1;SRSF2;FAM64A;KIF20A;TTLL12;PRR11;TELO2;RNASEH2A;CDCA4;CDCA5;TROAP;CDCA8;WDR62;THY1;HMMR;PKMYT1;CCNB2;CCNB1;RACGAP1;FAM83D;CCDC18;UBE2C;ODF2;PLK1;AMMECR1;PA2G4;NDC80;MARCH3;DHFR;ANLN;TPX2;UCK2;UBE2S;KIF4A;GCLM;TOP2A;MCM7;KIF14;HMGB3;FOXM1;LMNB1;TUBA1B;NUF2;PBK;TK1;ZN…
all	Orphanet_Augmented_2021	Autosomal recessive chorioretinopathy-microcephaly syndrome ORPHA:2518	61/103	5.23345e-21	3.11847e-19	6.82786	318.855	TCERG1;ARHGAP11B;NUP188;MCM7;MCM8;CCNF;NCAPG2;BUB1B;NAT10;MCM10;TTF2;KIF11;MKI67;FOXM1;SMC4;PFAS;CHAF1B;IPO9;GSG2;KNTC1;WHSC1;GTSE1;TMPO;SUPT16H;HAUS5;WDR76;TRAIP;FANCD2;INCENP;TIMELESS;MCM3;MCM4;MCM2;BLM;DNMT1;SF3B3;PRKDC;UHRF1;TROAP;WDR62;DBF4B;RECQL4;CDC45;ORC1;RAD54L;CLSPN;EXOSC2;FANCI;CDT1;POLQ;SPAG5;PLK1;FANCA;TICRR;CENPF;KIF18B;PRC1;RFWD3;TUBGCP6;NCAPD2;NCAPD3
all	Rare_Diseases_GeneRIF_ARCHS4_Predictions	Abetalipoproteinemia	93/200	5.27907e-21	3.58977e-19	4.10752	191.782	SLC46A3;TMEM45B;DHRS11;SLC23A1;SLC2A2;GBA3;KRT20;PTPRH;EPB41L4B;ANPEP;FAM3B;CHP2;SLC39A5;UGT2A3;MAN1A1;CUBN;SLC13A2;SLC6A19;SLC15A1;AMN;G6PC;ABCC2;ENTPD5;TM4SF5;APOA4;SEPP1;PRAP1;SLC39A14;TMEM82;TMEM253;TMEM37;SLC5A9;C1ORF115;RNF128;CLDN15;MEP1B;SLC7A9;PRR15L;MEP1A;ACOX1;MALL;CDHR2;DPEP1;CDHR5;ALDOB;CES2;ABCG2;GUCY2C;ENPEP;OAT;TUBAL3;MAOA;CFI;ITLN2;SLC5A12;SLC5A1;HSD17B11;CYP2C18;C2;PBLD;DPP4;HSD…
all	Rare_Diseases_GeneRIF_ARCHS4_Predictions	Hepatocellular carcinoma (fibrolamellar variant)	93/200	5.27907e-21	3.58977e-19	4.10752	191.782	TOP2A;FEN1;VARS;MCM7;CCNF;NCAPG2;HJURP;BUB1B;HMGB3;KIF11;FOXM1;PFAS;LMNB1;CDC20;PTBP1;TUBA1B;TRIM28;NUSAP1;PHGDH;MYBL2;TK1;KPNA2;EIF5A;SUPT16H;TUBB;GPT2;DARS2;KIF23;CTPS1;KIF22;SLC39A14;PDIA6;CKAP5;PDIA4;CCNA2;ACLY;MELK;MTHFD1;INCENP;KIFC1;TIMELESS;MCM3;MCM4;FAM64A;KIF2C;KIF20A;TTLL12;SNRPA;MCM2;SF3B3;PRKDC;CDCA5;TROAP;NCAPG;CDCA8;UBFD1;IQGAP3;NCAPH;AURKB;STIP1;CCNB2;CCNB1;NCLN;CBS;NT5DC2;G3BP1;E…
all	Rare_Diseases_GeneRIF_ARCHS4_Predictions	Neurogenic hypertension	93/200	5.27907e-21	3.58977e-19	4.10752	191.782	SLC46A3;ADAMDEC1;DHRS11;SLC23A1;SLC2A2;GBA3;KRT20;PTPRH;PEPD;HEPH;ANPEP;SLCO2B1;FAM3B;CHP2;SLC39A5;UGT2A3;CUBN;SLC13A2;SLC6A19;SLC15A1;AMN;G6PC;ENTPD5;CYP4A11;APOA4;SEPP1;PRAP1;TMEM82;TMEM253;SLC5A9;C1ORF115;CLDN15;MEP1B;ACOX2;SLC7A9;OAF;PRR15L;MEP1A;MALL;CDHR2;DPEP1;CDHR5;ALDOB;SOWAHA;AGXT;NBL1;CES2;UGT2B7;ABCG2;GUCY2C;ENPEP;OAT;TUBAL3;C1S;MAOA;C1R;SLC1A1;ITLN2;SLC3A1;SLC5A12;SLC5A1;CYP2C18;C2;A…
all	Rare_Diseases_GeneRIF_ARCHS4_Predictions	Rothmund Thomson syndrome	93/200	5.27907e-21	3.58977e-19	4.10752	191.782	TOP2A;MDC1;FEN1;VARS;NUP188;MCM7;CCNF;NCAPG2;BUB1B;MCM10;KIF11;MKI67;FOXM1;SMC4;PFAS;LMNB1;CDC20;PTBP1;TRIM28;EXO1;GSG2;MYBL2;TK1;TMPO;TCF19;EIF5A;WDHD1;SUPT16H;RFC3;NUP210;NSUN2;KIF23;CTPS1;KIF22;CKAP5;CCNA2;MTHFD1;INCENP;KIFC1;TIMELESS;MCM3;MCM4;KIF2C;KIF20A;DTL;SNRPA;MCM2;LRRC59;SF3B3;PCNA;PRKDC;CDCA5;NCAPG;DDX21;SLC1A5;PKMYT1;NCAPH;STIP1;CDC45;RACGAP1;ORC1;POLD1;G3BP1;RAD54L;BUB1;CCT5;FANCI;H…
all	RNAseq_Automatic_GEO_Signatures_Human_Up	High-Dose Ascorbic Synergizes Anti-Pd1 GSE141444 1	108/250	4.64504e-21	3.96593e-19	3.60224	168.651	MDC1;BUB1B;CASC5;TTF2;MKI67;SMC4;SMC2;CDC20;PTTG1;CDC27;NUSAP1;KPNA2;PRKCA;CMBL;WBP11;KNSTRN;SRRM1;MELK;FANCD2;DKC1;LAP3;KIF20A;KIF20B;PRR11;BLM;CDCA2;PRKDC;NCAPG;IQGAP1;HMMR;NCAPH;SKA1;CCNB2;STIP1;KIAA1524;CCNB1;HSPH1;RACGAP1;ORC1;CLSPN;MYH10;FANCI;STIL;PLK1;PRRC2C;CDC6;PA2G4;ELL3;ZWINT;NDC80;TPX2;ANLN;DIAPH3;KIF4A;TOP2A;MCM8;WDR3;NCAPG2;HMGB2;HMGB3;SNX18P3;MCM10;KIF11;KIF15;GM2A;EXO1;NUF2;MYBL2…
all	Rare_Diseases_AutoRIF_ARCHS4_Predictions	Desmoplastic infantile astrocytoma	93/200	5.27907e-21	4.79623e-19	4.10752	191.782	TOP2A;FEN1;NUP107;MCM7;GLDC;MCM8;NCAPG2;KIF14;BUB1B;HNRNPR;KIF11;TTF2;FOXM1;SMC4;SMC2;KIF15;LMNB1;NUSAP1;KNTC1;MYBL2;WHSC1;CEP55;TMPO;WDHD1;SUPT16H;RFC3;CKAP2;ACSL4;KIF23;CTPS1;HAUS6;ILF2;PDIA6;CKAP5;CCNA2;ASPM;MELK;MTHFD2;INCENP;KIFC1;NUP50;MCM3;SRSF3;BIRC5;MCM4;KIF2C;KIF20A;KIF20B;DTL;BLM;CDCA2;PRKDC;CDCA5;NCAPG;TARS;DDX21;NCAPH;KIAA1524;CCNB1;RACGAP1;G3BP1;RBM12;ECT2;BUB1;CCT5;FANCI;RRM1;HNRNP…
all	RNAseq_Automatic_GEO_Signatures_Human_Down	Taf1 Ae Driven Leukemogenesis GSE100446 1	107/250	1.67159e-20	4.95556e-19	3.54268	161.326	CCNF;HJURP;BUB1B;CASC5;IKZF2;MKI67;SMC4;CDC20;PTTG1;NUSAP1;NEK2;PTRF;PPP1R16B;MEF2C;CDC25B;MELK;FANCD2;MFNG;HIST1H2BF;TIMELESS;KIF20A;KCTD12;TNIK;PRR11;ASF1B;CDCA2;CDCA5;TROAP;CDCA8;NCAPG;HMMR;IQGAP3;NCAPH;SKA2;CCNB2;KIAA1524;CCNB1;CLSPN;PAG1;FANCI;UBE2C;PLK1;NFATC2;RAB27B;CDC6;ARHGAP25;ZWINT;NDC80;TPX2;DIAPH3;KIF18B;UBE2S;KIF4A;PLCH1;TOP2A;FEN1;MAST4;SLC44A2;NCAPG2;KIF14;MCM10;KIF11;FOXM1;KIF15;…
all	RNAseq_Automatic_GEO_Signatures_Human_Down	Notch1 Reciprocal Secretomes N1Icd GSE72404 2	107/250	1.67159e-20	4.95556e-19	3.54268	161.326	RAB3B;COL16A1;SERPINE2;HJURP;XYLT1;CASC5;BUB1B;MKI67;SMC4;SLC4A4;EFEMP2;CDH2;PTTG1;STMN1;NUSAP1;ANKRD13A;TMPO;GABARAPL1;SCARA3;IGFBP3;WDR76;MELK;FANCD2;KIF20A;KIF20B;PRR11;CDCA5;NCAPG;CDCA8;TRHDE;NCAPH;SKA2;CCNB2;KIAA1524;CNN1;CCNB1;RACGAP1;CLSPN;MYH10;FANCI;STIL;SMAD3;UBE2C;FZD7;LAYN;CDC6;ZWINT;NDC80;ANLN;TPX2;RCAN1;DIAPH3;KIF4A;CDK2;TOP2A;NCAPG2;KIF14;HMGB2;HMGB3;MCM10;KIF11;FOXM1;LMNB1;CHAF1B;…
all	RNAseq_Automatic_GEO_Signatures_Human_Down	Ridaforolimus Mk-8669 Dalotuzumab Mk-0646 GSE79492 3	107/250	1.67159e-20	4.95556e-19	3.54268	161.326	NUP107;PITPNB;BUB1B;CASC5;TTF2;SMC2;CEP128;VPS35;CHAC2;KNTC1;KPNA2;TMPO;STARD4;SUPT16H;ANAPC7;MAGI3;DDX10;KNSTRN;WDR76;MELK;PRR11;BLM;CDCA2;NCAPG;TARS;SKA1;NCAPH;ACAT1;KIAA1524;CACNA1I;DSN1;RACGAP1;DHX33;RDH11;UBR7;AC240274.1;ECT2;CEP78;FANCI;STIL;PNPT1;MLKL;TIPARP;AMMECR1;CDC6;PAICS;EIF2S1;ZWINT;NDC80;GULP1;DHFR;ANLN;TPX2;DIAPH3;KIF4A;STK26;PLCH1;TOP2A;PAK1IP1;WDR3;NCAPG2;MCM10;KIF11;LMNB1;EXO1;…
all	RNAseq_Automatic_GEO_Signatures_Human_Down	Adaptation Glutamine Starvation Slc1A3 GSE116087 1	107/250	1.67159e-20	4.95556e-19	3.54268	161.326	SCARB1;NUP107;DSCC1;CCNF;BUB1B;SMC4;CDC20;PTTG1;LIPG;KPNA2;TMPO;STARD4;KNSTRN;ILF2;NUP93;ACLY;DDX39A;MELK;HAT1;SRSF3;FAM64A;KIF20A;PRR11;SNRPA;CDCA2;CDCA5;INSIG1;NCAPG;CDCA8;HMMR;NCAPH;CORO1C;KIAA1524;CCNB2;STIP1;LDHA;CCNB1;HSPH1;ORC1;RBM12;FAM83D;STIL;ARHGEF39;PLK1;PA2G4;PAICS;ZWINT;TPX2;ANLN;UCK2;FASN;HNRNPD;BLMH;CUTC;MCM7;NCAPG2;HMGB2;MCM10;KIF11;PFAS;EXO1;GSG2;NUF2;PBK;MYBL2;DLGAP5;CEP55;EIF5…
all	RNAseq_Automatic_GEO_Signatures_Human_Down	Responses Insulinoma Cytokine Exposure GSE134122 1	107/250	1.67159e-20	4.95556e-19	3.54268	161.326	CERK;CCNF;HJURP;BUB1B;MKI67;STMN1;NUSAP1;EPHB2;HMGN2;KPNA2;FAM19A5;PAQR4;IGFBP5;ATP11A;TTLL12;PRR11;ASF1B;OSBP2;RNASEH2A;PRKDC;CDCA5;CDCA8;NCAPG;WDR62;NDRG1;CCNB2;RACGAP1;CDH23;CLSPN;FANCI;WSCD1;UBE2C;CBX2;PLK1;EPHX1;PAICS;ZWINT;DHFR;ANLN;TPX2;FAT1;ITM2C;PHF19;TOP2A;PCSK2;ROBO2;FEN1;MCM7;NCAPG2;HMGB2;HMGB3;KIF11;SIPA1L2;FOXM1;PTPRF;FTCD;KIF15;LMNB1;TUBA1B;EXO1;TIMP3;MYBL2;DLGAP5;TCF19;RFC3;MME;TU…
all	RNAseq_Automatic_GEO_Signatures_Human_Down	Effect Mitochondrial Uncoupling Triple-Negative GSE161502 1	107/250	1.67159e-20	4.95556e-19	3.54268	161.326	HJURP;LOXL4;MKI67;ENO2;PNN;PTTG1;STMN1;CMB9-22P13.1;NUSAP1;HMGN2;KPNA2;GTSE1;TMPO;PDK1;TGM2;WDHD1;PAQR4;PHYKPL;PRKCA;WDR76;MSH6;DAAM1;SRSF2;SRSF3;KIF20A;SNRPF;VCL;ABCG2;DNMT1;NCAPG;CDCA8;PKMYT1;SKA2;KIAA1524;LDHA;DSN1;CCNB1;HSPH1;ZNF703;CLSPN;MYH10;BARD1;CDT1;LAYN;CDC6;PAICS;ZWINT;LSM3;DHFR;VANGL1;ANLN;TPX2;NASP;FEN1;MCM7;CDCA7L;HMGB3;MCM10;CHAF1B;TUBA1B;PBK;TIMP3;TK1;TCF19;EDN1;HSP90AA1;CCDC34;C…
all	Orphanet_Augmented_2021	DNA2-related mitochondrial DNA deletion syndrome ORPHA:352470	60/101	8.8109e-21	5.16814e-19	6.87817	317.622	SUV39H2;NUP107;MCM8;DSCC1;NCAPG2;KIF14;BUB1B;CASC5;MCM10;BRCA1;KIF11;SMC4;SMC2;KIF15;MTBP;EXO1;NUF2;NUSAP1;KNTC1;DLGAP5;TMPO;RFC5;WDHD1;RFC3;CKAP2;HAUS6;KIF23;WDR76;MSH6;CCNA2;ASPM;NEIL3;FANCD2;MCM4;KIF20B;DTL;BLM;CDCA2;NCAPG;HMMR;KIAA1524;ORC1;CLSPN;ECT2;BUB1;FANCI;GINS1;POLQ;STIL;CDC6;NDC80;TICRR;CENPE;CENPF;CENPI;PRC1;POLE2;RFWD3;AUNIP;MAD2L1
all	Disease_Perturbations_from_GEO_up	sporadic breast cancer DOID-8029 human GSE3744 sample 979	93/200	5.27907e-21	1.10729e-18	4.10752	191.782	TOP2A;ADAMDEC1;CXCL9;KIF14;HJURP;BUB1B;HMGB3;KIF11;MKI67;FOXM1;MSLN;KIF15;LMNB1;TNFSF13B;CDC20;SGOL2;PTTG1;LAMP3;NUF2;PBK;NUSAP1;NEK2;MYBL2;KPNA2;FAM19A5;ZNF367;CEP55;DLGAP5;TCF19;RMI2;RSAD2;CTPS1;CCNA2;SLC7A5;ASPM;MELK;AIM2;PSRC1;FAM64A;KIF2C;KIF20A;DTL;ASF1B;MCM2;BLM;RNASEH2A;UHRF1;CDCA5;NCAPG;CDCA8;HMMR;ACTR3B;CENPA;AURKA;RASD2;UGT8;CCNB1;ORC6;CDC45;RACGAP1;CBS;E2F3;FAM83D;IL12RB2;GINS1;FANCI;…
all	RNAseq_Automatic_GEO_Signatures_Human_Up	Hpv Rnaseh2A E7 E2F1 GSE113942 1	107/250	1.67159e-20	1.37231e-18	3.54268	161.326	SERPINE1;CCNF;HJURP;BUB1B;CDC20;PTTG1;NEK2;TNS4;GTSE1;PAQR4;WDR76;TRAIP;CDC25B;IFI27;CCNE1;FAM64A;KIF20A;PRR11;ASF1B;PFKFB4;DNMT1;CDCA2;RNASEH2A;IGSF3;CDCA4;CDCA5;TROAP;CDCA8;WDR62;PKMYT1;IQGAP3;NDRG1;SKA1;NCAPH;FAM83H;CCNB2;STRIP2;CCNB1;FAM83F;ORC1;FAM83D;CDT1;UBE2C;RCC2;CBX2;PLK1;FANCA;GGH;NETO2;ZWINT;TPX2;UCK2;POLA2;KIF18B;DIAPH3;UBE2S;KIF4A;CDK2;TP73;RYR1;FEN1;MCM7;MCM10;FOXM1;PTPRF;NHSL1;EXO…
all	RNAseq_Automatic_GEO_Signatures_Human_Up	Phosphoenolpyruvate Carboxykinase Pck2 Glucose-Independent GSE66556 1	107/250	1.67159e-20	1.37231e-18	3.54268	161.326	HJURP;CDC20;FADS2;PTTG1;PPME1;STMN1;PDK4;GTSE1;TNS3;RNF43;TM4SF4;ASRGL1;WDR76;CDC25B;NEIL3;DDX39A;MELK;MALL;FAM64A;KIF20A;ASF1B;DNMT1;BLM;CDCA2;CDCA5;CSTF3;CDCA8;THY1;NCAPH;SKA1;DSN1;CCNB1;RACGAP1;RHPN2;FAM83D;BARD1;CDT1;UBE2C;RCC2;ARHGEF39;PLK1;FANCA;ZWINT;DHFR;DIAPH1;POLA2;AKR1B10;DIAPH3;UBE2S;FASN;KIF4A;CD24;FEN1;MCM7;MCM10;LMNB1;TUBA1B;EXO1;PBK;MYBL2;TK1;ZNF367;TCF19;RFC5;EDN1;NCOA5;EMP2;KIF2…
all	Rare_Diseases_GeneRIF_ARCHS4_Predictions	Inborn renal aminoaciduria	92/200	2.16169e-20	1.38595e-18	4.02432	182.224	SLC46A3;TMEM45B;ADAMDEC1;DHRS11;GDA;SLC23A1;GBA3;KRT20;PTPRH;PEPD;EPB41L4B;HEPH;ANPEP;FAM3B;CHP2;SLC39A5;UGT2A3;ENPP7;SLC36A1;CUBN;CBR1;SLC13A2;SLC6A19;SLC15A1;AMN;APOA4;SEPP1;PRAP1;TMEM82;TMEM253;TMEM37;SLC5A9;C1ORF115;CLDN15;MEP1B;SLC7A9;PRR15L;MEP1A;MALL;CDHR2;DPEP1;CDHR5;ALDOB;SOWAHA;NBL1;SMPDL3A;CES2;ABCG2;GUCY2C;SMIM24;ENPEP;OAT;TUBAL3;MAOA;SLC1A1;ITLN2;SLC3A1;SLC5A12;SLC5A1;ATP1A1;SLC6A20;…
all	Rare_Diseases_GeneRIF_ARCHS4_Predictions	Thyroid cancer Hurthle cell	92/200	2.16169e-20	1.38595e-18	4.02432	182.224	TOP2A;VARS;CCNF;NCAPG2;KIF14;HJURP;BUB1B;SLC4A2;KIF11;FOXM1;SMC4;LMNB1;CDC20;PTBP1;TRIM28;IYD;GSG2;MYBL2;TK1;CEP55;TMPO;EIF5A;CLUH;NSUN2;MYOF;KIF23;CKAP5;SENP3;PDIA4;ACLY;ASPM;MELK;MTHFD1;SAPCD2;INCENP;KIFC1;CANX;BIRC5;MCM4;KIF2C;KIF20A;EPHA2;MCM2;LRRC59;CDCA2;SF3B3;PRKDC;CDCA5;TROAP;NCAPG;CDCA8;TARS;SLC1A5;PKMYT1;IQGAP3;NCAPH;AURKB;FAM83H;STIP1;CCNB2;RACGAP1;G3BP1;MLEC;ECT2;FAM83D;BUB1;CCT5;FANC…
all	RNAseq_Automatic_GEO_Signatures_Human_Down	Thymus Generates ?? Lin28B-Dependent GSE128163 2	106/250	5.91719e-20	1.65101e-18	3.48397	154.249	CCNF;BUB1B;MSI2;MKI67;SLC4A4;SMC2;CEP128;DPYSL2;FAM53B;EPHB1;WDHD1;WDR76;NEIL3;DDX39A;MELK;MTHFD1;MAPKAPK3;TIMELESS;TRIM14;PKP4;RABL6;DNMT1;CDCA2;PRKDC;MAZ;SLC1A4;WDR62;IQGAP3;DPP4;CD79A;KIAA1524;ORC1;RDH10;CLSPN;FANCI;CDT1;PA2G4;VANGL1;DHFR;TPX2;UCK2;POLA2;DIAPH3;FASN;KIF4A;PHF19;FEN1;MCM7;MCM8;LPCAT1;MCM10;BRCA1;KIF11;FOXM1;SYNE3;KIF15;TUBA1B;EXO1;GSG2;CHAMP1;MYBL2;WHSC1;ZNF367;WARS;GAB2;WDR34;…
all	RNAseq_Automatic_GEO_Signatures_Human_Down	Decay Constants Half-Lives Proliferating GSE117121 1	106/250	5.91719e-20	1.65101e-18	3.48397	154.249	MKI67;CDC20;HERC4;PTTG1;STMN1;NUSAP1;KPNA2;GTSE1;TMPO;TPM3;RPGRIP1L;KNSTRN;ILF2;WDR76;DDX39A;MTHFD1;DKC1;PSME3;MALL;SRSF2;SRSF3;FAM64A;KIF20A;SNRPF;PRR11;LRRC59;COX19;RNASEH2A;CSTF3;CDCA8;HMMR;CORO1C;CCNB2;RNASEH1;RACGAP1;CLSPN;HSPA5;XRCC5;GGH;PA2G4;NETO2;CDC6;UBE2A;PAICS;EIF2S1;ZWINT;DHFR;TPX2;ANLN;POLA2;DIAPH3;UBE2S;FUBP1;CDK2;HNRNPD;NCAPG2;HMGB2;HMGB3;LMNB1;CHAF1B;SIN3B;NUF2;PBK;TIMM17A;WHSC1;…
all	RNAseq_Automatic_GEO_Signatures_Human_Down	Serpine1 Dispersal Analyzing Dispersing GSE130857 1	106/250	5.91719e-20	1.65101e-18	3.48397	154.249	DCLRE1B;DSCC1;SERPINE1;CDC20;MB21D2;TMPO;WDHD1;TIPIN;PAQR4;IFRD2;CD3EAP;WDR76;TRAIP;MELK;MTHFD2;DKC1;CCNE1;SLCO2A1;EPHA2;ASF1B;CD274;RNASEH2A;CDCA4;CDCA5;NCAPG;SLC1A4;WDR62;PKMYT1;NCAPH;SKA1;KIAA1524;DSN1;NUAK2;ORC1;CLSPN;FANCI;CDT1;STIL;FANCA;CDC6;ZWINT;ANLN;POLA2;UCK2;KIF18B;CDK2;FEN1;MCM7;MCM8;PAK1IP1;PRKAG2;MCM10;BRCA1;PIGW;LMNB1;CHAF1B;EXO1;GSG2;MYBL2;TK1;SPDL1;ZNF367;CEP55;NKX3-1;TCF19;EDN1…
all	RNAseq_Automatic_GEO_Signatures_Human_Down	Parkinson Risk Midbrain Neuronal GSE109706 1	106/250	5.91719e-20	1.65101e-18	3.48397	154.249	LTV1;SCARB1;CCNF;TTF2;SMC4;PTTG1;CHEK2;NUSAP1;SLC39A8;GTSE1;EARS2;TMPO;MCCC2;NUP210;DDX10;PHKA1;CMBL;CDC25B;MELK;MTHFD1;DKC1;FANCD2;KCTD12;LAP3;KIF20A;KIF20B;PRR11;NOTCH2;BLM;CDCA4;SHMT1;NCAPG;CDCA8;HMMR;NCAPH;CCNB2;LDHA;CCNB1;ORC1;ECT2;TXNDC5;BARD1;FANCI;PNPT1;WSCD1;UBE2C;PLK1;PAICS;DHFR;TPX2;PM20D2;ANLN;UCK2;NASP;STK26;TAF4B;ALDH18A1;TOP2A;MCM7;CDCA7L;HMGB2;NAT10;PCSK9;KIF11;PYGL;JPH1;PFAS;PTBP…
all	RNAseq_Automatic_GEO_Signatures_Human_Down	Collagen 22?1 Tgf? Myofibroblast GSE109350 1	106/250	5.91719e-20	1.65101e-18	3.48397	154.249	CCNF;BUB1B;MKI67;SMC4;CDC20;LIPG;NUSAP1;NEK2;HMGN2;GEN1;EML5;MELK;FANCD2;KIF20B;CCDC150;ASF1B;CDCA2;CDCA5;TROAP;CDCA8;NCAPG;FBXO45;SLC5A1;WDR62;HMMR;PKMYT1;IQGAP3;NCAPH;SKA1;XKRX;KIAA1524;CCNB2;CCNB1;FANCI;CDT1;TMEM86A;UBE2C;PLK1;CDC6;ZWINT;NDC80;DHFR;TPX2;KIF18B;KIF4A;BLMH;DEGS2;FGFR3;TOP2A;TMEM45B;FEN1;NCAPG2;HMGB2;MCM10;BRCA1;KIF11;FOXM1;KIF15;LMNB1;EXO1;NUF2;PBK;ME1;MYBL2;TK1;CEP55;DLGAP5;GPX…
all	RNAseq_Automatic_GEO_Signatures_Human_Down	T-All Release Gamma-Secretase Gro-Seq GSE115894 1	106/250	5.91719e-20	1.65101e-18	3.48397	154.249	BUB1B;SLC4A4;CEP128;CDC20;FADS2;NUSAP1;KNTC1;HMGN2;GTSE1;XYLB;TMPO;WDHD1;PAQR4;WDR76;FANCD2;TIMELESS;PKP4;ASF1B;DNMT1;BLM;CDCA4;CDCA5;SHMT1;TROAP;CDCA8;NCAPG;WDR62;PKMYT1;NCAPH;CCNB2;DSN1;CCNB1;RACGAP1;ORC1;UBR7;MCMBP;CLSPN;TXNDC5;FANCI;CDT1;STIL;UBE2C;FANCA;CDC6;ZWINT;DHFR;TPX2;POLA2;KIF18B;NASP;CDK2;FEN1;MCM7;MCM8;CDCA7L;NCAPG2;KIF11;FOXM1;LMNB1;TUBA1B;EXO1;PBK;MYBL2;TK1;WHSC1;ZNF367;CEP55;TCF1…
all	RNAseq_Automatic_GEO_Signatures_Human_Down	Indoxyl Sulfate Oxygen Cyp1B1 GSE132410 1	106/250	5.91719e-20	1.65101e-18	3.48397	154.249	RAB3B;PI4K2B;NUP107;SERPINE2;CASC5;HNRNPR;TTF2;MKI67;SMC4;CWC22;KNTC1;KIF21B;TMPO;CDK5RAP2;GEN1;WDHD1;KNSTRN;WDR76;FRMD3;MSH6;FANCD2;TIMELESS;KIF20B;PRR11;PIF1;DNMT1;BLM;CDCA2;CHRNA5;PRKDC;NCAPG;ACACA;KIAA1524;ORC6;CLSPN;ECT2;CEP78;FANCI;STIL;EIF2AK3;CDC6;NETO2;PAICS;DHFR;NASP;MDM2;TOP2A;FEN1;MCUR1;SPIN4;FKBP14;MCM8;NCAPG2;KIF14;HMGB2;MCM10;BRCA1;SYNE3;KIF15;LMNB1;CHAF1B;EXO1;FLVCR1;WHSC1;ZNF367;…
all	RNAseq_Automatic_GEO_Signatures_Human_Down	Rnaseq Differentiated Undifferentiated Blaer1 GSE138913 1	106/250	5.91719e-20	1.65101e-18	3.48397	154.249	CYFIP2;CASC5;BUB1B;MSI2;MKI67;SMC4;FGF9;MYB;STMN1;NUSAP1;PLS3;KNTC1;HMGN2;KPNA2;TMPO;NUP210;WDR76;HIST1H2BF;KIF20A;SNRPF;KIF20B;TRIB2;VCL;CDCA2;NCAPG;NCAPH;SKA2;CD79A;CCNB1;RACGAP1;CLSPN;MYH10;BARD1;FANCI;EDEM1;FANCA;GGH;PAICS;ZWINT;NDC80;DHFR;TPX2;ANLN;NASP;FAT1;CD24;EZH2;TOP2A;IGHM;FEN1;MCM7;MCM8;HMGB2;HMGB3;MCM10;KIF11;KIF15;ROBO1;LMNB1;TUBA1B;EXO1;PHGDH;MYBL2;WHSC1;DLGAP5;HIST1H1B;RFC5;ITGA4;…
all	RNAseq_Automatic_GEO_Signatures_Human_Down	Post-Translational Skipping Jurkat H3B-8800 24H GSE139618 1	106/250	5.91719e-20	1.65101e-18	3.48397	154.249	AHCYL1;CCNF;HJURP;BUB1B;CASC5;TTF2;CEP128;PTTG1;CHEK2;CHORDC1;NUSAP1;ZNF326;GTSE1;XYLB;KNSTRN;PDIA6;PDIA5;NEIL3;RBMXL1;MSL3P1;FAM64A;PKP4;KIF20A;PRR11;ASF1B;PIF1;CDCA2;SHMT1;GSTCD;NCAPG;CDCA8;HMMR;NCAPH;ACACA;ACAT1;HSP90B1;CCNB2;CCNB1;RACGAP1;RBM12;FAM83D;ECT2;MYH10;FANCI;HACE1;HSPA5;UBE2C;OSBPL3;PLK1;AMMECR1;SLC16A10;MANF;TPX2;ANLN;PXMP2;ITM2A;TOP2A;MIPEP;KIF14;HMGB2;KIF11;FOXM1;PTPRF;KIF15;TUBA…
all	Rare_Diseases_AutoRIF_ARCHS4_Predictions	Tetralogy of fallot and glaucoma	92/200	2.16169e-20	1.91721e-18	4.02432	182.224	SLC46A3;ADAMDEC1;DHRS11;SLC23A1;GBA3;KRT20;PTPRH;PEPD;TSPAN12;HEPH;ANPEP;FAM3B;CHP2;SLC39A5;UGT2A3;CUBN;SLC13A2;SLC6A19;SLC15A1;AMN;ENTPD5;APOA4;PDZK1;CMBL;SEPP1;PRAP1;TMEM82;TMEM253;TMEM37;SLC5A9;C1ORF115;CLDN15;MEP1B;SLC7A9;PRR15L;MEP1A;MALL;COL4A3;CDHR2;DPEP1;CDHR5;ALDOB;SOWAHA;CDH16;CES2;UGT2B7;ABCG2;GUCY2C;OAT;TUBAL3;MAOA;SLC1A1;ITLN2;SLC3A1;SLC5A12;SLC5A1;SLC6A20;MST1L;CYP2C18;PBLD;DPP4;HSD…
all	Orphanet_Augmented_2021	Muir-Torre syndrome ORPHA:587	60/103	3.5134e-20	2.02912e-18	6.55746	293.742	SUV39H2;NUP107;DSCC1;NCAPG2;BUB1B;MCM10;BRCA1;KIF11;SMC4;SMC2;KIF15;EXO1;NUF2;KNTC1;SPDL1;DLGAP5;TMPO;WDHD1;CCT2;SUPT16H;RFC3;RFC4;CKAP2;CKAP5;MSH6;CCNA2;ASPM;MCM3;MCM4;KIF2C;MCM6;DTL;BLM;CDCA2;PRKDC;NCAPG;HMMR;KIAA1524;CCNB1;ORC1;RACGAP1;RAD54L;ECT2;BUB1;FANCI;GINS1;POLQ;RRM1;XRCC5;CPSF3;CDC6;PAICS;NDC80;TICRR;TPX2;CENPF;NASP;CENPI;POLE2;MAD2L1
all	Orphanet_Augmented_2021	46,XX gonadal dysgenesis ORPHA:243	62/109	4.54893e-20	2.58738e-18	6.2014	276.191	NUP107;DSCC1;NCAPG2;BUB1B;MCM10;KIF11;EXO1;RUVBL1;NUF2;PBK;SPDL1;KPNA2;RFC5;WDHD1;CCT2;SUPT16H;TIPIN;RFC3;RFC4;KIF23;GNL2;ILF2;KNSTRN;TRAIP;CCNA2;MELK;MCM4;KIF2C;KIF20A;DTL;CDCA2;RNASEH2A;NCAPG;TARS;HMMR;CENPA;KIAA1524;CCNB1;CDC45;ORC1;CLSPN;FAM83D;CCT5;E2F7;FANCI;GINS1;SF3A3;GINS2;POLQ;STIL;RRM1;CENPW;CDC6;PA2G4;PAICS;ZWINT;TICRR;TPX2;PRC1;KIF4A;AUNIP;MAD2L1
all	Orphanet_Augmented_2021	CAD-CDG ORPHA:448010	59/101	5.95576e-20	3.24028e-18	6.60021	292.174	NUP188;VARS;MCM7;CCNF;NCAPG2;BUB1B;NAT10;FOXM1;PFAS;CDC20;PTBP1;TRIM28;GSG2;MYBL2;TUBB;CTPS1;PPRC1;TRAIP;ACLY;INCENP;KIFC1;TIMELESS;MCM3;MCM4;KIF2C;KIF20A;TTLL12;THOP1;MCM2;DNMT1;C17ORF53;SF3B3;PRKDC;UHRF1;CDCA5;TROAP;CDCA8;PKMYT1;AURKB;RECQL4;CDC45;ORC1;POLD1;RAD54L;FANCI;CDT1;CBX2;RCC2;PLK1;PAICS;TICRR;TPX2;BOP1;KIF18B;FASN;NCAPD2;CENPO;NCAPD3;EIF3B
all	Orphanet_Augmented_2021	Leukoencephalopathy with brain stem and spinal cord involvement-high lactate syndrome ORPHA:137898	59/101	5.95576e-20	3.24028e-18	6.60021	292.174	DSCC1;NCAPG2;BUB1B;MCM10;KIF11;CDC20;EXO1;GSG2;NUF2;PBK;KPNA2;CEP55;RFC5;WDHD1;CCT2;RFC3;DARS2;KIF23;ILF2;KNSTRN;CCNA2;MELK;TIMELESS;MCM3;MCM4;KIF2C;KIF20A;DTL;CDCA2;PCNA;SF3B3;CDCA8;NCAPG;TARS;HMMR;CENPA;NCAPH;AURKA;CCNB2;KIAA1524;CCNB1;CDC45;ORC1;RACGAP1;ECT2;BUB1;CCT5;FANCI;RRM1;CPSF3;CDC6;PA2G4;PAICS;ZWINT;TICRR;TPX2;KIF4A;RFWD3;CENPN
all	Orphanet_Augmented_2021	Progressive external ophthalmoplegia-myopathy-emaciation syndrome ORPHA:352447	59/101	5.95576e-20	3.24028e-18	6.60021	292.174	TOP2A;KIF11;SMC4;PTTG1;EXO1;GSG2;NUF2;NUSAP1;MYBL2;TK1;CEP55;TCF19;RFC3;RMI2;RFC4;CKAP2;KIF22;KNSTRN;CCNA2;MELK;TIMELESS;MCM3;KIF2C;MCM6;DTL;ASF1B;MCM2;CDCA2;PCNA;CDCA4;CDCA5;SF3B6;CDCA8;NCAPG;HMMR;CENPA;NCAPH;AURKB;AURKA;BCL2L12;CCNB2;CCNB1;DSN1;CDC45;ORC1;BUB1;FANCI;GINS2;CENPW;RRM2;UBE2C;CPSF3;ZWINT;TPX2;RFWD3;CDK2;TACC3;NCAPD2;NUP37
all	RNAseq_Automatic_GEO_Signatures_Human_Up	Airway Epithelium Infected Bocavirus GSE102392 1	106/250	5.91719e-20	4.76613e-18	3.48397	154.249	CASC5;BUB1B;MKI67;ICAM1;CDC20;PTTG1;STMN1;NUSAP1;KNTC1;NEK2;PPFIA4;WDHD1;ARRDC2;IGFBP3;HLA-B;WDR76;FANCD2;RFX5;KIF20A;ASF1B;CDCA2;CFI;HMMR;IQGAP3;NDRG1;UGCG;LDHA;CCNB1;ORC6;ORC1;RDH10;INPP5D;CLSPN;ECT2;FANCI;HLA-DRB5;XBP1;CBX3;FANCA;EIF2S2;FBXO32;ZWINT;DHFR;ANLN;TPX2;GJB2;DIAPH3;CDK2;LCN2;FGFR3;HLA-DRB1;TOP2A;MCM7;KIF14;MCM10;BRCA1;KIF15;CASP3;NUF2;MAN1A1;TK1;WHSC1;ZNF367;CEP55;HIST1H1B;TCF19;KLF…
all	Rare_Diseases_GeneRIF_ARCHS4_Predictions	Aminoaciduria	91/200	8.67471e-20	5.40724e-18	3.94267	173.049	SLC46A3;TMEM45B;ADAMDEC1;DHRS11;GDA;SLC23A1;GBA3;KRT20;PTPRH;PEPD;ANPEP;FAM3B;CHP2;SLC39A5;UGT2A3;ENPP7;CUBN;SLC13A2;SLC6A19;SLC15A1;AMN;G6PC;ENTPD5;APOA4;SEPP1;PRAP1;TMEM82;TMEM253;TMEM37;SLC5A9;C1ORF115;CLDN15;MEP1B;SLC7A9;PRR15L;MEP1A;MALL;CDHR2;DPEP1;CDHR5;ALDOB;SOWAHA;SMPDL3A;CES2;ABCG2;GUCY2C;SMIM24;ENPEP;OAT;TUBAL3;MAOA;ITLN2;SLC3A1;SLC5A12;SLC5A1;HSD17B11;CYP2C18;PBLD;DPP4;HSD11B2;SCIN;GP…
all	RNAseq_Automatic_GEO_Signatures_Human_Down	Xbp1S Globally N-Glycan Distribution GSE112589 2	105/250	2.06033e-19	5.53178e-18	3.4261	147.412	KCNG1;ARL6IP1;CCNF;BUB1B;JADE2;MKI67;TRIM28;STMN1;NUSAP1;UBAP2L;NEK2;TNS4;KPNA2;HMGN2;SBF1;TMPO;SCARA3;SUPT16H;NUP210;CD3EAP;CDC25B;ALDH3A2;ACLY;TIMELESS;SRSF2;TRIM14;KIF20A;PRR11;ASF1B;NCAPG;IQGAP3;NCAPH;CCNB2;CCNB1;RACGAP1;FAM83D;ECT2;RCC2;CBX2;PLK1;HTR1D;ZWINT;NDC80;DHFR;TPX2;KIF18B;FASN;KIF4A;EZH2;TOP2A;HMGB2;HMGB3;MCM10;KIF11;ARRB2;FOXM1;PFAS;KIF15;LMNB1;RNF157;EXO1;MYBL2;TK1;DLGAP5;CEP55;DS…
all	RNAseq_Automatic_GEO_Signatures_Human_Down	Endogenous Ddx5 Coactivator Fra-1 GSE112962 2	105/250	2.06033e-19	5.53178e-18	3.4261	147.412	DCLRE1B;CERK;HJURP;BUB1B;CASC5;MKI67;CDC20;PTTG1;PXDC1;KPNA2;GTSE1;TMPO;HPCAL1;CD3EAP;SHISA2;KNSTRN;TRAIP;GNPAT;DDX39A;FAM64A;KIF20A;VPS25;DDX5;CDCA4;CDCA5;TROAP;RPN1;NCAPG;CDCA8;WDR62;PKMYT1;NCAPH;TGOLN2;CCNB2;KIAA1524;CCNB1;ORC6;DHX33;RACGAP1;ZNF703;SNX9;FAM83D;FANCI;CDT1;UBE2C;PLK1;CDC6;ZWINT;NDC80;TPX2;KIF18B;UBE2S;KIF4A;CDK2;HMGB3;MCM10;KIF11;FOXM1;TUBA1B;UBE2Q1;EXO1;NUF2;PBK;MYBL2;DLGAP5;DU…
all	RNAseq_Automatic_GEO_Signatures_Human_Down	Foxo-Dependent Checkpoint Restricts Damaged GSE159826 1	105/250	2.06033e-19	5.53178e-18	3.4261	147.412	ARL6IP1;CCNF;HJURP;XYLT1;BUB1B;CASC5;JADE2;MKI67;CDC20;PTTG1;CDC27;NUSAP1;NEK2;KPNA2;GTSE1;LMO4;KNSTRN;CDC25B;FAM64A;KIF20A;KIF20B;PRR11;PIF1;CDCA2;TROAP;CDCA8;NCAPG;NEDD4L;PTTG1IP;HMMR;IQGAP3;CCNB2;KIAA1524;CCNB1;INPP5A;RACGAP1;FAM83D;ECT2;UBE2C;ODF2;PLK1;NDC80;VANGL1;TPX2;ANLN;DIAPH3;KIF18B;UBE2S;TDP1;KIF4A;EZH2;PHF19;TOP2A;ARHGAP11B;KIF14;HMGB2;PRKAG2;HMGB3;PTPRJ;KIF11;LMNB1;ADGRE5;CNTRL;NUF2;…
all	RNAseq_Automatic_GEO_Signatures_Human_Down	Htert-Hma Myometrial Forskolin Interleukin-1? GSE134896 2	105/250	2.06033e-19	5.53178e-18	3.4261	147.412	RAB3B;VIPR1;ARL6IP1;GDA;CCNF;HJURP;CASC5;BUB1B;MKI67;CDC20;FADS2;DPYSL2;STMN1;NUSAP1;NEK2;GTSE1;TMPO;TGM2;SCARA3;SLC30A4;CMBL;CDC25B;NEIL3;MELK;PRR16;FAM64A;KIF20A;CDCA2;CDCA5;CDCA8;TRHDE;SKA1;NCAPH;CCNB1;RACGAP1;PDGFC;ADGRG6;FAM83D;STIL;PLK1;CYBRD1;RAB27B;EIF2AK4;NDC80;VANGL1;TPX2;ANLN;DNMBP;KIF18B;KIF4A;MDM2;PHF19;TOP2A;QPRT;HMGB2;PTPN22;PYGL;KIF11;FOXM1;SYNE3;LMNB1;NUF2;PBK;WHSC1;CEP55;CTSC;HI…
all	RNAseq_Automatic_GEO_Signatures_Human_Down	Characterization Protac Directed Brafv600E GSE148500 3	105/250	2.06033e-19	5.53178e-18	3.4261	147.412	DCLRE1B;SERPINE2;DSCC1;HJURP;GRB10;KNTC1;KIF21B;ACTN1;IGFBP3;GPT2;SHISA2;WDR76;MSH6;SFRP1;MELK;MTHFD2;DKC1;TRIB2;PDE9A;GNE;EPHA2;ASF1B;BLM;CDCA4;CDCA5;SLC1A1;TGFA;NEDD4L;NCAPG;WDR62;SLC1A5;KIAA0040;DSN1;HSPH1;ORC6;ITPRIPL1;ORC1;MCMBP;CLSPN;FAM83D;MCL1;FANCI;EGR3;UBE2C;CBX2;NETO2;CDC6;ZWINT;KIF18B;CDK2;EZH2;FEN1;MCM7;MCM10;BRCA1;LMNB1;EXO1;GSG2;TIMP3;TCF19;RMI2;RFC4;KIF23;CTPS1;PPRC1;DUSP6;AJAP1;A…
all	RNAseq_Automatic_GEO_Signatures_Human_Down	Seqc Project GSE47792 1	105/250	2.06033e-19	5.53178e-18	3.4261	147.412	SERPINE2;SERPINE1;HJURP;BUB1B;TTF2;ICAM1;CDC20;MYB;RUVBL1;NUSAP1;KNTC1;KPNA2;MCCC2;IGFBP3;PDIA6;PDIA4;MTHFD2;DKC1;KDELR2;PRR11;LRRC59;RPN2;FAM114A1;CFI;CDCA8;TARS;PTTG1IP;IQGAP3;HSP90B1;CNN2;CCNB2;LDHA;CCNB1;PRDX4;FAM83D;S100A11;S100A10;TXNDC5;FANCI;XBP1;STIL;CDC6;VANGL1;TPX2;DIAPH1;P4HA1;BAMBI;KIF4A;CDK2;CALU;STT3A;CD24;EZH2;CDCA7L;NCAPG2;HMGB2;MCM10;BRCA1;PYGL;KIF11;FOXM1;LMNB1;SEC61A1;ITGB7;CA…
all	Rare_Diseases_AutoRIF_ARCHS4_Predictions	Dibasic aminoaciduria 1	91/200	8.67471e-20	7.34393e-18	3.94267	173.049	SLC46A3;ADAMDEC1;DHRS11;GDA;SLC23A1;GBA3;KRT20;PTPRH;PEPD;HEPH;MS4A18;ANPEP;FAM3B;CHP2;SLC39A5;UGT2A3;ENPP7;CUBN;SLC13A2;SLC6A19;SLC15A1;AMN;APOA4;SEPP1;PRAP1;TMEM82;TMEM253;SLC5A9;C1ORF115;CLDN15;MEP1B;SLC7A9;PRR15L;MEP1A;MALL;CDHR2;DPEP1;CDHR5;ALDOB;SOWAHA;CES2;PRR13;ABCG2;GUCY2C;SMIM24;ENPEP;OAT;TUBAL3;MAOA;SLC1A1;ITLN2;SLC3A1;SLC5A12;SLC5A1;SLC6A20;HSD17B11;CYP2C18;PBLD;DPP4;HSD11B2;SCIN;GPA3…
all	Rare_Diseases_AutoRIF_ARCHS4_Predictions	Hartnup disease	91/200	8.67471e-20	7.34393e-18	3.94267	173.049	SLC46A3;ADAMDEC1;DHRS11;SLC23A1;SLC2A2;GBA3;KRT20;PTPRH;PEPD;ANPEP;FAM3B;CHP2;SLC39A5;UGT2A3;ENPP7;CUBN;SLC13A2;SLC6A19;SLC15A1;AMN;G6PC;ENTPD5;APOA4;CMBL;SEPP1;PRAP1;SLC39A14;TMEM82;TMEM253;TMEM37;SLC5A9;C1ORF115;CLDN15;MEP1B;SLC7A9;PRR15L;MEP1A;MALL;CDHR2;TMBIM1;DPEP1;CDHR5;ALDOB;NBL1;CES2;UGT2B7;ABCG2;GUCY2C;ENPEP;OAT;TUBAL3;MAOA;SLC1A1;ITLN2;SLC3A1;SLC5A12;SLC5A1;CYP2C18;PBLD;DPP4;HSD11B2;GPA…
all	RNAseq_Automatic_GEO_Signatures_Human_Up	Determination Combinatorial Epithelial-To-Mesenchymal Rbm47 GSE75491 1	105/250	2.06033e-19	1.59919e-17	3.4261	147.412	MDC1;CCNF;HJURP;CASC5;MKI67;SMC4;CDC20;C4A;PNN;PTTG1;ANPEP;CHEK2;NUSAP1;TMPO;GBP5;WDHD1;MYLIP;MEF2C;RSAD2;DAPK2;FANCD2;TIMELESS;KIF20A;PRR11;CDCA5;CDCA8;NCAPG;ITPR2;IQGAP3;CCNB1;RACGAP1;CLSPN;FAM83D;ECT2;FANCI;STIL;UBE2C;PLK1;FANCA;CYBRD1;EIF2AK4;ZWINT;NDC80;TPX2;ANLN;DIAPH3;KIF18B;UBE2S;KIF4A;CEP85;FGFR3;TOP2A;ARHGAP11B;FKBP14;KIF14;HMGB2;PYGL;BRCA1;KIF15;LMNB1;TUBA1B;EXO1;NUF2;PBK;MYBL2;TK1;DLG…
all	RNAseq_Automatic_GEO_Signatures_Human_Up	Emergent Restricted Ig-Transmembrane Vsig GSE146314 1	105/250	2.06033e-19	1.59919e-17	3.4261	147.412	NUP107;CCNF;BUB1B;CASC5;MKI67;SMC4;ACTB;SMC2;CDC20;PTTG1;KPNA2;PAQR4;KNSTRN;NUP93;MELK;HAT1;KIF20A;KIF20B;DNMT1;BLM;PSMD12;PSMD11;MAOB;CDCA5;NCAPG;HMMR;HSP90B1;KIAA1524;STIP1;CCNB2;CCNB1;RACGAP1;G3BP1;MCMBP;ECT2;FAM83D;FANCI;PNPT1;XRCC5;UBE2C;NETO2;PA2G4;PAICS;EIF2S1;ZWINT;ANLN;TPX2;POLA2;UBE2S;TOP2A;FEN1;PAK1IP1;NCAPG2;KIF14;KIF11;KRT20;FOXM1;TUBA1B;SH3BGRL3;SPDL1;DLGAP5;CEP55;RFC5;RFC3;HSP90AA1…
all	MSigDB_Hallmark_2020	E2F Targets	90/200	3.41141e-19	1.7057e-17	3.86255	164.243	TOP2A;DCLRE1B;NUP107;MCM7;DSCC1;HMGB2;BUB1B;HMGB3;BRCA1;MKI67;SMC4;LMNB1;CDC20;PNN;PTTG1;CHEK2;STMN1;MYBL2;TK1;KPNA2;DLGAP5;TMPO;TCF19;TIPIN;RFC3;TUBB;CTPS1;KIF22;DCK;NME1;CIT;CDC25B;DDX39A;MELK;MTHFD2;CCNE1;TIMELESS;SRSF2;MCM3;MCM4;BIRC5;KIF2C;MCM6;ASF1B;MCM2;DNMT1;PCNA;RNASEH2A;PRKDC;SHMT1;CDCA8;HMMR;AURKB;AURKA;TBRG4;POLD3;CCNB2;PRDX4;ORC6;RACGAP1;UBR7;POLD1;USP1;RBBP7;E2F8;BARD1;GINS1;NOP56;D…
all	RNAseq_Automatic_GEO_Signatures_Human_Down	Il-27 Osteolysis E-Blended Ultra-High GSE104589 1	104/250	7.05626e-19	1.82565e-17	3.36904	140.81	TDRKH;MT-ND4;ITSN1;HJURP;GOLIM4;CASC5;MKI67;MT-ND2;SMC4;IKZF3;SMC2;CDC20;DPYSL2;STMN1;NUSAP1;NEK2;GTSE1;WLS;TMPO;PPP1R16B;MEF2C;SEPP1;MAF;MT-CO2;MT1H;KIF20A;KCTD12;PPIG;KIF20B;CCDC152;CDCA2;CDCA5;NCAPG;ITPR2;HMMR;MRO;SAMSN1;GPR82;CCNB2;CCNB1;CLSPN;FANCI;HSPA5;CBX1;SH2D1B;MYO5A;NFATC2;ZWINT;NDC80;DHFR;ANLN;TPX2;KIF18B;DIAPH3;KIF4A;KLRD1;GAPT;TOP2A;BTG2;KIF14;HMGB2;KIF11;FOXM1;KIF15;MT-ATP6;SPRED1;…
all	RNAseq_Automatic_GEO_Signatures_Human_Down	Quantitative Transcriptomes Mtorc2-Suppressed Glioblastoma GSE138475 1	104/250	7.05626e-19	1.82565e-17	3.36904	140.81	RAB3B;CERK;HJURP;CASC5;BUB1B;MKI67;SMC4;ACTB;ARHGAP35;SMC2;CDC20;STMN1;NUSAP1;KNTC1;KPNA2;HMGN2;TMPO;CDK5RAP2;WSB2;PRKCA;MELK;RRAGC;FAM64A;KIF20A;LAP3;VPS25;ZNF395;PRKDC;NCAPG;PTTG1IP;HMMR;IQGAP3;HSP90B1;CORO1C;CCNB2;LDHA;CCNB1;RACGAP1;FANCI;XRCC5;UBE2C;PLK1;GFPT1;CDC6;ZWINT;NDC80;DHFR;TPX2;ANLN;P4HA1;FASN;KIF4A;TOP2A;MCM7;NCAPG2;KIF14;KIF11;FOXM1;KIF15;TUBA1B;PBK;WHSC1;DLGAP5;CEP55;TCF19;HSP90AA…
all	RNAseq_Automatic_GEO_Signatures_Human_Down	Wild Cish Nk Ipsc-Nk GSE150155 1	104/250	7.05626e-19	1.82565e-17	3.36904	140.81	CYFIP2;CCNF;SIRPG;CASC5;MKI67;IKZF3;CDC20;STMN1;NUSAP1;KPNA2;TMPO;NUP210;HLA-C;TTC7A;PGD;CDC25B;CD8A;NBL1;VCL;ASF1B;DNMT1;ABCB1;CDCA5;CDCA8;NCAPG;HMMR;DPP4;CCNB2;CCNB1;RACGAP1;ERI1;PAG1;HLA-DQA1;S100A10;FANCI;SMAD3;APOBEC3G;PYHIN1;ZBTB16;PLK1;MEX3C;ZWINT;DHFR;TPX2;HNRNPD;KLRD1;BLMH;ITM2A;HLA-DRB1;TOP2A;SH3KBP1;SLC44A2;NCAPG2;KIF14;HMGB2;KIF11;FOXM1;LITAF;LIMD2;LMNB1;LFNG;RNF157;TUBA1B;ANXA6;PHGDH…
all	RNAseq_Automatic_GEO_Signatures_Human_Down	Alpha Xpo1 Prevent Remodel GSE112883 1	104/250	7.05626e-19	1.82565e-17	3.36904	140.81	SCARB1;DSCC1;GOLIM4;TTF2;CELSR1;CXCL14;HS6ST3;FADS2;CAPNS1;KPNA2;GEN1;WDHD1;PAQR4;NUP210;TTC7A;PGD;WDR76;MTHFD1;CTAGE5;MTHFD2;FANCD2;TIMELESS;SNRPA;ASF1B;LRRC59;DNMT1;PRKDC;CDCA5;MAZ;AK1;WDR62;PKMYT1;NCAPH;ACACA;STRIP2;RDH11;UBR7;CLSPN;FANCI;CDT1;IDH2;CDC6;NETO2;TRAPPC9;BMP7;ZWINT;POLA2;UCK2;FASN;PHF19;FEN1;MCM7;NCAPG2;LPCAT1;HMGB3;MCM10;BRCA1;PEPD;FOXM1;DHTKD1;LMNB1;LFNG;EXO1;MYBL2;TK1;WHSC1;ZNF…
all	RNAseq_Automatic_GEO_Signatures_Human_Down	Increases Efficacy Myeloproliferative Neoplasms GSE91062 3	104/250	7.05626e-19	1.82565e-17	3.36904	140.81	NUP107;NUP188;DSCC1;PRF1;ICAM1;TNFRSF8;KIF21B;WDHD1;TIPIN;TPM4;TAP2;TAP1;KAZN;WDR76;PDIA4;MTHFD1;MTHFD2;FANCD2;DNAJB11;ANOS1;LRRC59;DNMT1;BLM;PSMD11;PSMD14;CDCA5;INSIG1;NOP2;SLC1A5;SAMSN1;HSP90B1;STIP1;STRIP2;LDHA;HSPH1;ORC1;MCMBP;CLSPN;MCL1;XBP1;PNPT1;HSPA5;RAB27B;CDC6;PA2G4;PAICS;EIF2S1;BMP6;MANF;POLA2;DIAPH3;FASN;CALU;PLCH1;CALR;FEN1;ATP2A2;MCM10;CHAF1B;TUBA1B;SPRED1;EXO1;TIMM17A;TIMP3;PHGDH;M…
all	RNAseq_Automatic_GEO_Signatures_Human_Down	Tdp43 Srsf3 Downstream Mda-Mb231 GSE98016 3	104/250	7.05626e-19	1.82565e-17	3.36904	140.81	SERPINE1;CCNF;HJURP;LOXL4;MKI67;CDC20;FADS2;PTTG1;NUSAP1;NEK2;EPHB2;HMGN2;GTSE1;TMPO;TGM2;TPM4;ACTN1;IGFBP3;HPCAL1;TAP2;MELK;SRSF3;KIF20A;KIF20B;VCL;ASF1B;ZNF395;CDCA4;CDCA5;TROAP;NCAPG;CDCA8;IQGAP3;ADAMTS15;PRDX2;CCNB2;LDHA;CCNB1;RACGAP1;FAM83D;FZD1;FANCI;UBE2C;PLK1;VANGL1;ANLN;TPX2;KIF18B;DNMBP;KIF4A;SERINC2;PHF19;TOP2A;PTPRS;NCAPG2;KIF14;KIF11;FOXM1;LMNB1;MT-ATP6;TUBA1B;ADGRE5;SGCB;NUF2;RAC2;P…
all	Rare_Diseases_GeneRIF_ARCHS4_Predictions	Microcephalic osteodysplastic primordial dwarfism type 1	90/200	3.41141e-19	2.01453e-17	3.86255	164.243	TOP2A;TCERG1;ARHGAP11B;MCM7;MCM8;CCNF;NCAPG2;KIF14;HJURP;BUB1B;MCM10;KIF11;BRCA1;TTF2;MKI67;SMC4;SMC2;KIF15;LMNB1;EXO1;NUSAP1;KNTC1;WHSC1;DLGAP5;TMPO;GEN1;SUPT16H;RFC3;DDX10;KIF23;HAUS6;CKAP5;WDR76;CCNA2;ASPM;INCENP;KIFC1;FANCD2;NUP50;MCM3;MCM4;KIF2C;KIF20B;DTL;MCM2;DNMT1;BLM;CDCA2;SF3B3;PCNA;PRKDC;UHRF1;NCAPG;DDX21;WDR62;NCAPH;AURKA;KIAA1524;RACGAP1;ORC1;G3BP1;RAD54L;CLSPN;ASCC3;ECT2;BUB1;CCT5;E…
all	Rare_Diseases_GeneRIF_ARCHS4_Predictions	Pleuropulmonary blastoma	90/200	3.41141e-19	2.01453e-17	3.86255	164.243	TOP2A;PANK3;MCM8;KIF14;HJURP;BUB1B;HMGB3;MCM10;KIF11;TTF2;MKI67;SMC4;SMC2;KIF15;EXO1;NUF2;NUSAP1;KNTC1;WHSC1;DLGAP5;TMPO;GEN1;DSP;WDHD1;SUPT16H;RFC3;CKAP2;KIF23;HAUS6;CKAP5;WDR76;CCNA2;ASPM;MELK;FANCD2;NUP50;COL4A3;TIMELESS;MCM3;MCM4;KIF20B;DTL;BLM;CDCA2;PCNA;PRKDC;UHRF1;NCAPG;HMMR;NCAPH;SKA1;AURKB;SKA2;CCNB2;KIAA1524;CCNB1;ORC1;G3BP1;CLSPN;ECT2;MYH10;BUB1;BARD1;GINS1;FANCI;GINS2;POLQ;RRM1;XRCC5;…
all	Orphanet_Augmented_2021	X-linked intellectual disability, Van Esch type ORPHA:163976	58/101	3.86639e-19	2.04429e-17	6.33525	268.594	SUV39H2;NUP107;MCM8;DSCC1;NCAPG2;KIF14;BUB1B;CASC5;HNRNPR;MCM10;TTF2;BRCA1;KIF11;SMC4;SMC2;KIF15;MTBP;EXO1;KNTC1;SPDL1;DLGAP5;TMPO;RFC5;WDHD1;SUPT16H;RFC3;CKAP2;HAUS6;CKAP5;WDR76;MSH6;ASPM;MCM3;MCM4;KIF20B;DTL;SF3B3;PRKDC;GSTCD;NCAPG;KIAA1524;ORC1;CLSPN;FANCI;GINS1;POLQ;STIL;RRM1;TICRR;CENPE;CENPF;CENPI;PRC1;KIF4A;POLE2;RFWD3;NCAPD2;NCAPD3
all	Orphanet_Augmented_2021	X-linked reticulate pigmentary disorder ORPHA:85453	58/101	3.86639e-19	2.04429e-17	6.33525	268.594	SUV39H2;NUP107;MCM8;DSCC1;NCAPG2;KIF14;BUB1B;CASC5;HNRNPR;MCM10;TTF2;BRCA1;KIF11;SMC4;SMC2;KIF15;MTBP;EXO1;KNTC1;SPDL1;DLGAP5;TMPO;RFC5;WDHD1;SUPT16H;RFC3;CKAP2;HAUS6;CKAP5;WDR76;MSH6;ASPM;MCM3;MCM4;KIF20B;DTL;SF3B3;PRKDC;GSTCD;NCAPG;KIAA1524;ORC1;CLSPN;FANCI;GINS1;POLQ;STIL;RRM1;TICRR;CENPE;CENPF;CENPI;PRC1;KIF4A;POLE2;RFWD3;NCAPD2;NCAPD3
all	Rare_Diseases_AutoRIF_ARCHS4_Predictions	Non functioning pancreatic endocrine tumor	90/200	3.41141e-19	2.7625e-17	3.86255	164.243	TOP2A;MDC1;VARS;NUP188;MCM7;CCNF;NCAPG2;KIF14;BUB1B;SLC4A2;KIF11;FOXM1;SMC4;PFAS;LMNB1;CDC20;PTBP1;RAVER1;TRIM28;TMEM104;PPP6R1;GSG2;NUSAP1;MYBL2;WHSC1;GTSE1;MNX1;CEP55;TMPO;TCF19;ZNF282;KIF23;CKAP5;SENP3;CCNA2;ACLY;ASPM;INCENP;KIFC1;MCM4;KIF2C;KIF20A;THOP1;MCM2;LRRC59;PRKDC;HDAC1;CDCA5;TROAP;MAZ;NCAPG;CDCA8;IQGAP3;NCAPH;AURKB;DCAF15;STIP1;CCNB1;RACGAP1;NT5DC2;POLD1;FAM83D;BUB1;FANCI;HNRNPA3;TAF1…
all	Rare_Diseases_AutoRIF_ARCHS4_Predictions	Senter syndrome	90/200	3.41141e-19	2.7625e-17	3.86255	164.243	TOP2A;FEN1;PANK3;NUP107;MCM7;MCM8;DSCC1;NCAPG2;KIF14;BUB1B;HMGB3;HNRNPR;MCM10;KIF11;TTF2;SMC4;SMC2;KIF15;EXO1;NUF2;NUSAP1;KNTC1;TMPO;WDHD1;SUPT16H;RFC3;RFC4;DARS2;KIF23;HAUS6;ILF2;CKAP5;CCNA2;ASPM;MELK;MTHFD2;DKC1;FANCD2;NUP50;MCM3;MCM4;KIF2C;KIF20B;DTL;BLM;CDCA2;PCNA;PRKDC;NCAPG;TARS;DDX21;HMMR;NCAPH;CCNB2;KIAA1524;CCNB1;ORC1;G3BP1;USP1;CLSPN;ECT2;BUB1;CCT5;E2F8;BARD1;GINS1;FANCI;GINS2;POLQ;STIL…
all	Disease_Perturbations_from_GEO_up	breast cancer DOID-1612 human GSE3744 sample 978	77/157	2.43818e-19	4.09127e-17	4.53516	194.367	TOP2A;ADAMDEC1;CXCL9;SLC44A4;HJURP;KIF14;BUB1B;HMGB3;KIF11;ENO2;MKI67;FOXM1;KIF15;LMNB1;CDC20;PTTG1;NUF2;NUSAP1;PBK;NEK2;MYBL2;KPNA2;ZNF367;CEP55;DLGAP5;RMI2;RSAD2;CTPS1;SYNGR3;CCNA2;MMP11;ASPM;MELK;GPRC5A;ACOX2;CEACAM5;FAM64A;KIF2C;KIF20A;TLCD1;DTL;ASF1B;BLM;UHRF1;CDCA5;NCAPG;CDCA8;HMMR;CENPA;AURKA;CCNB1;RACGAP1;PMAIP1;FAM83D;KCNJ3;FANCI;GINS1;ARNT2;RRM2;SPAG5;UBE2C;NDC80;ZWINT;TPX2;ANLN;CENPE;G…
all	RNAseq_Automatic_GEO_Signatures_Human_Up	Bromouridine Ip Chase Bric-Seq GSE126784 1	104/250	7.05626e-19	5.02053e-17	3.36904	140.81	DCLRE1B;CCNF;HJURP;BUB1B;SMC4;CDC20;CHEK2;NUSAP1;KPNA2;GTSE1;WDHD1;TIPIN;SLX1B;WDR76;TRAIP;NUP93;MSH6;MELK;HAT1;KIF20B;ASF1B;BLM;CDCA2;RNASEH2A;NCAPG;CDCA8;HMMR;PKMYT1;DSN1;LDHA;CCNB1;ORC6;ORC1;CLSPN;FAM83D;FANCI;CDT1;FANCA;CDC6;PAICS;ZWINT;LSM3;DHFR;TPX2;POLA2;NASP;FEN1;MCM7;MCM8;CDCA7L;NCAPG2;HMGB3;MCM10;KIF11;ARRB2;KIF15;CHAF1B;EXO1;PBK;MYBL2;TK1;SPDL1;HIST1H1B;TCF19;RFC5;CBR1;HSP90AA1;TPI1;RF…
all	RNAseq_Automatic_GEO_Signatures_Human_Up	Cell Lymphoblastic T-All Chcqmu GSE141140 1	104/250	7.05626e-19	5.02053e-17	3.36904	140.81	DSCC1;HJURP;BUB1B;CASC5;CIB2;LDLRAD4;MKI67;CDC20;FADS2;MYB;STMN1;NUSAP1;KNTC1;KPNA2;GTSE1;WDHD1;EPDR1;PGD;KNSTRN;ILF2;TRAIP;NEIL3;MELK;TIMELESS;KIF20A;CDCA2;CDCA5;TROAP;CDCA8;WDR62;IQGAP3;MED12L;CORO1C;CCNB2;CCNB1;RACGAP1;TP53BP1;MYH10;BARD1;FANCI;PLK1;FANCA;CDC6;ZWINT;VANGL1;TPX2;ANLN;KIF18B;KIF4A;CEP85;EZH2;TOP2A;MCM7;NCAPG2;HMGB3;KIF11;BRCA1;KIF15;LMNB1;TUBA1B;EXO1;GSG2;PBK;PHGDH;WHSC1;DLGAP5;…
all	RNAseq_Automatic_GEO_Signatures_Human_Up	Si-Contol Treated M010817 Sismad7 GSE113472 1	104/250	7.05626e-19	5.02053e-17	3.36904	140.81	DCLRE1B;HJURP;CASC5;MSI2;MKI67;SMC4;CDC20;DPYSL2;STMN1;NUSAP1;KNTC1;HMGN2;WDHD1;MYLIP;RNF43;ADAM10;WDR76;WDFY1;TIMELESS;KIF20A;DNMT1;CDCA5;NCAPG;SKA2;CNN2;CCNB2;CCNB1;ORC1;EIF4EBP2;MBP;CLSPN;MYH10;FANCI;STIL;PLK1;FANCA;CDC6;FOXN3;ZWINT;DHFR;ANLN;TPX2;AMOTL2;DCP1A;EZH2;PCSK2;TOP2A;FEN1;BTG2;MCM7;HMGB2;HMGB3;SNX18P3;KIF11;FOXM1;LMNB1;CHAF1B;TUBA1B;HINT3;EXO1;CTSH;MYBL2;ZNF367;TCF19;RFC5;TGIF2;TSC22…
all	RNAseq_Automatic_GEO_Signatures_Human_Up	Polybrominated Diphenyl Ether Pbde GSE119587 1	104/250	7.05626e-19	5.02053e-17	3.36904	140.81	EHF;NUP107;CCNF;HJURP;BUB1B;JADE2;MKI67;TSKU;CDC14A;PTTG1;STMN1;MYB;NUSAP1;NEK2;GTSE1;TMPO;ARMT1;TRAIP;NEIL3;MELK;FANCD2;DKC1;FAM64A;KIF20A;KIF20B;PIF1;CDCA5;TROAP;CDCA8;NCAPG;ITPR2;HMMR;NCAPH;ADAMTS15;UGCG;CCNB1;RACGAP1;APOB;ECT2;STIL;PLK1;NFATC2;NDC80;TPX2;DIAPH3;KIF18B;CYP2S1;KIF4A;CYP2B7P;TOP2A;ARHGAP11B;SPIN4;WDR3;NCAPG2;KIF14;HMGB2;KIF12;KIF11;KIF15;LMNB1;SGCB;NUF2;CNTRL;PBK;ACADM;SPDL1;CEP…
all	RNAseq_Automatic_GEO_Signatures_Human_Up	Rna-Seq Pancreatic Cancer Panc1 GSE131126 1	104/250	7.05626e-19	5.02053e-17	3.36904	140.81	ARL6IP1;CCNF;HJURP;MKI67;CDC20;STS;TRIM28;PTTG1;PDK4;NUSAP1;NEK2;KPNA2;GTSE1;PTRF;ATP1B3;PDIA4;MAP7D1;DNAJB11;FAM64A;KIF20A;LRRC59;CDCA2;PSMD11;ABCB6;TROAP;MEPCE;RPN1;NCAPG;CDCA8;WDR62;NCAPH;STIP1;CCNB1;HSPH1;RACGAP1;TSPAN3;FAM83D;S100A10;HSPA5;UBE2C;ARHGEF39;SLC52A2;PLK1;MANF;ANLN;TPX2;NPLOC4;KIF18B;ADI1;P4HA2;UBE2S;FUBP1;KIF4A;CALR;MT-CYB;GCLM;FGFR3;PHF19;SNX12;HMGB3;TUBA1B;ADGRE5;TIMP3;DLGAP5;…
all	RNAseq_Automatic_GEO_Signatures_Human_Down	Independent Notch Lapatinib Her2 GSE62074 2	103/250	2.37692e-18	5.83166e-17	3.31279	134.435	HJURP;CASC5;BUB1B;MKI67;CDC20;PTTG1;STMN1;NUSAP1;NEK2;SLC39A8;ENPP3;KPNA2;WSB2;GPT2;CDC25B;NEIL3;MTHFD2;FANCD2;FAM64A;KIF20A;KIF20B;PRR11;CDCA2;TROAP;NCAPG;CDCA8;HMMR;SLC1A5;PKMYT1;IQGAP3;NCAPH;RHOBTB1;SKA2;CCNB2;KIAA1524;CCNB1;RACGAP1;FAM83D;ECT2;UBE2C;PLK1;ESRRG;SLC16A14;NDC80;ANLN;TPX2;DIAPH3;UBE2S;KIF4A;CPE;PHF19;TOP2A;CDCA7L;KIF14;HMGB2;KIF11;FOXM1;LMNB1;RNF157;TUBA1B;SPRED1;GSG2;CTSH;PHGDH;…
all	RNAseq_Automatic_GEO_Signatures_Human_Down	Krasg12C Produces Driver-Limited Collateral GSE130616 2	103/250	2.37692e-18	5.83166e-17	3.31279	134.435	SERPINE2;DSCC1;HJURP;PRDM1;MKI67;ENO2;FADS2;STMN1;NUSAP1;GTSE1;PDK1;TMPO;TGM2;PAQR4;HPCAL1;CD3EAP;TIMELESS;FAM64A;PDE9A;BLM;RNASEH2A;CDCA4;CDCA5;INSIG1;TGFA;NCAPG;PKMYT1;NCAPH;KIAA1524;LDHA;CCNB1;HSPH1;CLSPN;CEP78;FANCI;CDT1;SMAD3;FANCA;RAB27A;CDC6;NETO2;PAICS;NDC80;TPX2;POLA2;UCK2;NASP;UBE2S;KIF4A;CDK2;TOP2A;FEN1;MCM7;SH3KBP1;MCM8;NCAPG2;FHL2;HMGB3;MCM10;BRCA1;TUBA1B;MYBL2;TK1;DUSP4;TCF19;RFC5;R…
all	RNAseq_Automatic_GEO_Signatures_Human_Down	6Mer Seed Toxicity Micrornas GSE135453 6	103/250	2.37692e-18	5.83166e-17	3.31279	134.435	MDC1;RNH1;SLC4A2;ENO2;MKI67;SMC4;CDC20;ANKFY1;NUP210;IFRD2;PGD;MSH6;C9ORF69;MALL;TIMELESS;TTLL12;ASF1B;NAA60;RNASEH2A;CDCA4;CDCA5;TROAP;MEPCE;NOP2;NCAPG;PKMYT1;NCAPH;SKA2;KIAA1524;CCNB1;PIP5K1A;CLSPN;CEP78;FANCI;ESRRA;CDT1;SMAD3;INTS1;UBE2C;SLC52A2;PLK1;FANCA;C20ORF27;CDC6;PA2G4;ZWINT;DHFR;KIF18B;NASP;CDK2;INTS5;DUS1L;EZH2;PHF19;FEN1;MCM7;GPAA1;SNX12;MCM10;FOXM1;LMNB1;ADGRE5;RAC2;NELFB;MYBL2;TK1;…
all	RNAseq_Automatic_GEO_Signatures_Human_Down	Implication Noncoding Hypoxia Revealed GSE76743 1	103/250	2.37692e-18	5.83166e-17	3.31279	134.435	DSCC1;ECI2;CCNF;CDC20;TIPIN;IFRD2;POLRMT;KNSTRN;WDR76;MTHFD1;FANCD2;DKC1;TRIM14;ASF1B;PIF1;DNMT1;BLM;CDCA2;CDCA5;TROAP;NOP2;CDCA8;WDR62;PKMYT1;SKA1;NCAPH;CCNB1;ORC1;CLSPN;FAM83D;PLXNA4;GGT5;FANCI;UBE2C;PLK1;FANCA;C20ORF27;CDC6;PA2G4;PAICS;ZWINT;LY75-CD302;TPX2;POLA2;KIF18B;UBE2S;FEN1;DHRS11;MCM7;MCM10;BRCA1;PFAS;TUBA1B;CHAF1B;EXO1;MYBL2;TCF19;EIF5A;RFC3;CLUH;RFC4;CTPS1;KIF22;YDJC;NME1;GPRC5A;PSRC…
all	RNAseq_Automatic_GEO_Signatures_Human_Down	Profile Hepatocellular Carcinoma Sequencing GSE104310 1	103/250	2.37692e-18	5.83166e-17	3.31279	134.435	TDRKH;DSCC1;HJURP;BUB1B;MKI67;PTTG1;NUSAP1;KPNA2;GTSE1;ANAPC7;DDX10;TRAIP;ACLY;MELK;FANCD2;PSME3;RFX5;DNAJB11;KIF20A;PPIB;SNRPA;LRRC59;CDCA2;RNASEH2A;RPN2;CDCA5;TROAP;NCAPG;CDCA8;THY1;WDR62;HMMR;PKMYT1;NCAPH;ACACA;SKA2;STIP1;CCNB2;RACGAP1;ORC1;BLOC1S3;CLSPN;ECT2;FAM83D;FANCI;UBE2C;ARHGEF39;PLK1;CDC6;NDC80;MANF;ANLN;NPLOC4;DIAPH3;KIF18B;UBE2S;FASN;KIF4A;NAT9;EZH2;TOP2A;FEN1;MCM10;DDX41;FOXM1;TUBA1…
all	RNAseq_Automatic_GEO_Signatures_Human_Down	35 Paired Hcc Non-Tumor GSE124535 1	103/250	2.37692e-18	5.83166e-17	3.31279	134.435	DSCC1;HJURP;BUB1B;HNRNPR;MKI67;SMC4;CDC20;HMGN4;PPP4R1;IPO9;PTTG1;DHX57;STMN1;NUSAP1;UBAP2L;NEK2;KPNA2;WDHD1;SUPT16H;ANAPC7;TPM3;ACSL4;ILF2;WDR76;ACLY;MELK;PSME3;RFX5;KIF20A;DNMT1;CDCA2;IGSF3;PRKDC;CDCA5;NCAPG;CDCA8;THY1;HMMR;IQGAP3;NCAPH;CCNB2;CCNB1;RACGAP1;ECT2;BARD1;STIL;CBX1;NDC80;ANLN;UCK2;DIAPH3;KIF18B;KIF4A;CALU;C8ORF33;EZH2;TOP2A;NCAPG2;KIF14;HMGB2;TUBA1B;UBE2Q1;EXO1;NUF2;FLVCR1;PBK;SPDL1…
all	RNAseq_Automatic_GEO_Signatures_Human_Down	Generation Rnaseq Non-Small Lung GSE81089 1	103/250	2.37692e-18	5.83166e-17	3.31279	134.435	HJURP;BUB1B;PLOD2;MSI2;MKI67;CDC20;PPME1;NEK2;KNTC1;KPNA2;GTSE1;PDK1;GBAP1;IGFBP3;ILF2;PDIA6;PDIA4;NEIL3;DKC1;TIMELESS;FAM64A;KDELR2;KIF20A;CCDC150;LRRC59;CDCA5;CSTF2;CDCA8;NCAPG;UBFD1;THY1;HMMR;IQGAP3;LDHA;CCNB1;PRDX4;ORC1;CLSPN;ECT2;STIL;CBX3;PLK1;PMM2;KNOP1;CDC6;PAICS;ZWINT;ANLN;TPX2;KIF4A;CALU;ALDH18A1;TOP2A;NCAPG2;KIF14;HMGB3;MCM10;SLC2A5;CHAF1B;EXO1;NUF2;TIMP1;DLGAP5;CEP55;DSP;RMI2;TPI1;CCD…
all	RNAseq_Automatic_GEO_Signatures_Human_Down	Cd8 Treated Dot1L Inhibitor GSE108694 1	103/250	2.37692e-18	5.83166e-17	3.31279	134.435	CD86;CCNF;NRM;HJURP;SLA;BUB1B;SMC2;CEP128;PTTG1;CHEK2;MYB;STMN1;NUSAP1;NEK2;MAP3K5;WDR76;NEIL3;FANCD2;TIMELESS;ELMO1;TNIK;PRR11;SNRPA;ASF1B;CDCA5;SHMT1;NCAPG;PKMYT1;IQGAP3;NCAPH;SKA1;SKA2;CCNB2;ATXN1;RACGAP1;ORC1;UBR7;ECT2;FANCI;CDT1;KLHDC3;STIL;IDH2;NDC80;TPX2;KIF4A;CDK2;EZH2;TOP2A;SH3KBP1;NCAPG2;HMGB2;BRCA1;FOXM1;DUSP16;KIF15;GSG2;NUF2;CNTRL;MYBL2;WHSC1;DLGAP5;TCF19;ABCC1;ITGA4;CCDC34;CKAP2;ANO…
all	RNAseq_Automatic_GEO_Signatures_Human_Down	Primary Keratinocytes Exposed Cannabidiol GSE131565 1	103/250	2.37692e-18	5.83166e-17	3.31279	134.435	IFITM1;SAMD9L;SERPINE2;IFIT5;HJURP;CASC5;BUB1B;PLOD2;MKI67;CXCL14;IFIT3;SMC2;CDC20;STMN1;RUVBL1;EPSTI1;KPNA2;TRIM22;TMPO;SUPT16H;SP110;TAP2;SFRP1;MELK;MTHFD1;DKC1;LAP3;KIF20A;KIF20B;CDCA2;PRKDC;CDCA5;TROAP;THY1;HMMR;DDX60;IQGAP3;LYPD6;NCAPH;RHOBTB2;CCNB2;CCNB1;RACGAP1;DHX33;FAM83D;FANCI;STIL;PNPT1;UBE2C;NETO2;PA2G4;PAICS;ANLN;TPX2;DIAPH3;ITGA11;AMOTL2;XAF1;TOP2A;WDR3;NCAPG2;BRCA1;FOXM1;KIF15;LMNB…
all	Rare_Diseases_GeneRIF_ARCHS4_Predictions	Maturity-onset diabetes of the young	89/200	1.31467e-18	7.56439e-17	3.78389	155.794	TMEM45B;GDA;SLC23A1;GBA3;PTPRH;C4A;EPB41L4B;ANPEP;FAM3B;CHP2;SLC39A5;UGT2A3;MAN1A1;CHGB;SLC13A2;SLC6A19;SLC15A1;AMN;G6PC;HGD;GPX3;ENTPD5;TM4SF5;APOA4;PDZK1;SEPP1;PRAP1;SLC39A14;PRODH2;TMEM82;TMEM37;SLC5A9;C1ORF115;CTAGE5;RNF128;MEP1B;SLC7A9;PRR15L;MEP1A;ACOX1;CDHR2;DPEP1;CDHR5;ANG;ALDOB;SMPDL3A;CES2;UGT2B7;SMIM22;GUCY2C;ENPEP;MAOA;SAR1B;CFI;SLC5A1;CYP2C18;CYP3A5;PAPSS2;C2;ADH6;PBLD;DPP4;APOH;HSD1…
all	Rare_Diseases_AutoRIF_ARCHS4_Predictions	Aminoaciduria	89/200	1.31467e-18	9.79427e-17	3.78389	155.794	SLC46A3;ADAMDEC1;DHRS11;SLC23A1;SLC2A2;APOC4-APOC2;GBA3;KRT20;PTPRH;PEPD;ANPEP;FAM3B;CHP2;SLC39A5;UGT2A3;ENPP7;CUBN;SLC13A2;SLC6A19;SLC15A1;AMN;G6PC;HGD;ENTPD5;CYP4A11;APOA4;SEPP1;PRAP1;PRODH2;TMEM82;TMEM253;TMEM37;SLC5A9;SLC7A7;C1ORF115;CLDN15;MEP1B;SLC7A9;PRR15L;MEP1A;CDHR2;TMBIM1;DPEP1;CDHR5;ANG;ALDOB;AGXT;CES2;UGT2B7;GUCY2C;ENPEP;MAOA;ITLN2;SLC5A12;SLC5A1;HSD17B11;CYP2C18;C2;ADH6;PBLD;DPP4;GP…
all	Rare_Diseases_AutoRIF_ARCHS4_Predictions	Cystinuria	89/200	1.31467e-18	9.79427e-17	3.78389	155.794	SLC46A3;ADAMDEC1;DHRS11;SLC23A1;SLC2A2;GBA3;KRT20;PTPRH;PEPD;ANPEP;CHP2;SLC39A5;UGT2A3;ACADS;CUBN;SLC13A2;SLC6A19;SLC15A1;AMN;CLUH;G6PC;ENTPD5;CYP4A11;APOA4;CMBL;SEPP1;PRAP1;SLC39A14;TMEM82;TMEM253;TMEM37;SLC5A9;C1ORF115;CLDN15;MEP1B;SLC7A9;PRR15L;MEP1A;MALL;CDHR2;TMBIM1;DPEP1;CDHR5;ALDOB;CDH16;SLC27A2;CES2;UGT2B7;ABCG2;CERS2;GUCY2C;ENPEP;TUBAL3;MAOA;SHMT1;ITLN2;SLC5A12;SLC5A1;ATP1A1;MST1L;CYP2C1…
all	Rare_Diseases_AutoRIF_ARCHS4_Predictions	Dibasic aminoaciduria 2	89/200	1.31467e-18	9.79427e-17	3.78389	155.794	SLC46A3;TMEM45B;ADAMDEC1;DHRS11;GDA;SLC23A1;TREH;GBA3;KRT20;PTPRH;HEPH;ANPEP;FAM3B;CHP2;SLC39A5;UGT2A3;ENPP7;CUBN;SLC13A2;SLC6A19;SLC15A1;AMN;APOA4;SEPP1;PRAP1;TMEM82;TMEM253;SLC5A9;C1ORF115;CLDN15;MEP1B;SLC7A9;PRR15L;MEP1A;MALL;CDHR2;DPEP1;CDHR5;ALDOB;SOWAHA;CES2;ABCG2;GUCY2C;SMIM24;ENPEP;OAT;TUBAL3;MAOA;SLC1A1;ITLN2;SLC3A1;SLC5A12;SLC5A1;SLC6A20;CYP2C18;CYP3A5;PBLD;HSD11B2;SCIN;GPA33;SI;HSD17B2…
all	Rare_Diseases_AutoRIF_ARCHS4_Predictions	Dwarfism mental retardation and eye abnormality	89/200	1.31467e-18	9.79427e-17	3.78389	155.794	TOP2A;MCM7;MCM8;CDCA7L;NCAPG2;KIF14;HMGB2;THUMPD3;BUB1B;MCM10;KIF11;BRCA1;TTF2;MKI67;SMC4;SMC2;KIF15;EXO1;NUF2;PBK;NUSAP1;KNTC1;WHSC1;ZNF367;TMPO;CDK5RAP2;WDHD1;KIF23;CKAP5;CCNA2;ASPM;NEIL3;MELK;KIFC1;FANCD2;TIMELESS;MCM3;MCM4;KIF2C;MCM6;KIF20B;CDH16;DTL;MCM2;BLM;CDCA2;PRKDC;NCAPG;TARS;DDX21;IQGAP3;NCAPH;SKA2;KIAA1524;ORC1;G3BP1;CLSPN;ASCC3;ECT2;BUB1;FANCI;POLQ;CCDC18;STIL;RRM1;RRM2;SPAG5;XRCC5;C…
all	Orphanet_Augmented_2021	Autosomal recessive spastic paraplegia type 62 ORPHA:401785	57/101	2.41125e-18	1.20691e-16	6.08241	246.741	KIF11;CDC20;SEC61A1;POFUT1;PBK;TMED2;TK1;CEP55;PDIA3;DARS2;KIF23;PDIA6;PDIA5;PDIA4;LRRC42;MINPP1;RCN1;MELK;KIFC1;CANX;KDELR2;KIF20A;DTL;COPB2;LRRC59;CDCA2;RPN2;CDCA5;COPB1;RPN1;CDCA8;NCAPG;SLC1A5;IQGAP3;HSP90B1;AURKA;CCNB2;CCNB1;LDHA;PRDX4;CDC45;KDELC2;MLEC;FAM83D;TXNDC5;HN1L;GGH;ZWINT;VANGL1;EXT2;TPX2;KIF4A;RFWD3;CALU;STT3A;ALDH18A1;CALR
all	Orphanet_Augmented_2021	Global developmental delay-alopecia-macrocephaly-facial dysmorphism-structural brain anomalies syndrome ORPHA:544488	57/101	2.41125e-18	1.20691e-16	6.08241	246.741	TOP2A;FEN1;MCM7;BUB1B;MCM10;CDC20;PTTG1;EXO1;GSG2;RUVBL1;NUF2;NUSAP1;PBK;MYBL2;KPNA2;ZNF367;DLGAP5;CCT2;RFC3;RFC4;CTPS1;ILF2;GNL3;CCNA2;DKC1;KIF2C;MCM6;DTL;MCM2;CDCA2;PCNA;CDCA5;NCAPG;DDX21;HMMR;TYMS;CENPA;NCAPH;AURKA;CCNB1;CDC45;ORC1;BUB1;CCT5;GINS2;RRM1;RRM2;CDC6;PA2G4;PAICS;HNRNPAB;ZWINT;TPX2;KIF4A;CENPN;EZH2;MAD2L1
all	Orphanet_Augmented_2021	Hyper-IgM syndrome type 5 ORPHA:101092	57/101	2.41125e-18	1.20691e-16	6.08241	246.741	FEN1;MCM7;DSCC1;BUB1B;CDC20;EXO1;GSG2;RUVBL1;PBK;TK1;KPNA2;RFC5;CCT2;RFC3;RFC4;TUBB;ILF2;TRAIP;NME1;CCNA2;MTHFD1;TIMELESS;MCM3;BIRC5;MCM4;FAM64A;KIF2C;KIF20A;MCM6;MCM2;C17ORF53;RNASEH2A;PCNA;CDCA5;CDCA8;TYMS;CENPA;AURKB;CCNB2;CCNB1;CDC45;RACGAP1;RAD54L;CCT5;GINS2;PPIL1;RRM1;CBX2;PLK1;CDC6;PA2G4;PAICS;ZWINT;TICRR;TPX2;ALDH18A1;MAD2L1
all	Orphanet_Augmented_2021	Mutilating hereditary sensory neuropathy with spastic paraplegia ORPHA:139578	57/101	2.41125e-18	1.20691e-16	6.08241	246.741	FEN1;DSCC1;PAK1IP1;BUB1B;CDC20;PTTG1;EXO1;RUVBL1;NUF2;PBK;KPNA2;CEP55;CCT2;RFC3;RFC4;CTPS1;ILF2;KNSTRN;NME1;CCNA2;MELK;DKC1;MCM3;MCM4;KIF2C;KIF20A;DTL;MCM2;CDCA2;PCNA;PSMD14;CDCA5;CDCA8;NCAPG;TARS;HMMR;CENPA;NCAPH;AURKA;CCNB2;STIP1;CCNB1;CDC45;RACGAP1;BUB1;CCT5;GINS2;RRM1;CENPW;CDC6;PA2G4;PAICS;ZWINT;TPX2;KIF4A;CENPN;MAD2L1
all	MSigDB_Hallmark_2020	G2-M Checkpoint	88/200	4.96463e-18	1.24116e-16	3.70667	147.689	TOP2A;CCNF;HMGB3;KIF11;MKI67;SMC4;SMC2;KIF15;LMNB1;CDC20;RPS6KA5;PTTG1;EXO1;KIF5B;STMN1;CDC27;CHMP1A;PBK;NUSAP1;NEK2;MYBL2;KPNA2;HMGN2;TNPO2;TMPO;ATRX;KIF23;LIG3;KIF22;CDC25B;TRAIP;CCNA2;SLC7A5;DDX39A;INCENP;DKC1;NUP50;SRSF2;MCM3;BIRC5;KIF2C;MCM6;TOP1;KIF20B;MCM2;NOTCH2;YTHDC1;TROAP;HMMR;CENPA;AURKB;AURKA;PURA;CCNB2;ORC6;CDC45;RACGAP1;G3BP1;RAD54L;E2F3;BUB3;E2F4;BUB1;BARD1;GINS2;POLQ;STIL;SMAD3;U…
all	RNAseq_Automatic_GEO_Signatures_Human_Up	Search Diagnostic Marker Liver GSE159220 1	103/250	2.37692e-18	1.61065e-16	3.31279	134.435	TDRKH;HJURP;BUB1B;MKI67;HS6ST3;CDC20;FADS2;HMGN4;PTTG1;STMN1;KPNA2;GBAP1;PAQR4;ATP1B3;ILF2;TRAIP;ACLY;KIF20A;ASF1B;LRRC59;DNMT1;CDCA2;RNASEH2A;CDCA5;TROAP;CDCA8;WDR62;IQGAP3;LYPD6;NCAPH;ACACA;BCL2L12;CCNB1;RACGAP1;CLSPN;BARD1;CDT1;UBE2C;OSBPL3;PLK1;CBX1;FANCA;CDC6;ZWINT;TPX2;ANLN;KIF18B;DIAPH3;UBE2S;KIF4A;MAGED4;CHRFAM7A;ACBD3;TOP2A;FEN1;LPCAT1;KIF11;FOXM1;LMNB1;TUBA1B;TMEM104;GSG2;PBK;MYBL2;TK1;…
all	RNAseq_Automatic_GEO_Signatures_Human_Up	Tert Han Chinese Population GSE63863 1	103/250	2.37692e-18	1.61065e-16	3.31279	134.435	TDRKH;DSCC1;HJURP;BUB1B;SLC4A2;MKI67;MTBP;PTTG1;PPME1;NUSAP1;NEK2;KPNA2;GTSE1;DDX10;ACSL4;SCRIB;KNSTRN;ILF2;TRAIP;GNPAT;ACLY;NEIL3;MELK;FANCD2;CCNE1;PSME3;KIF20A;PIF1;LRRC59;CDCA2;PRKDC;CDCA5;TROAP;NCAPG;HMMR;IQGAP3;NCAPH;ACACA;FAM83H;STIP1;CCNB2;CCNB1;RACGAP1;BLOC1S3;ECT2;FANCI;UBE2C;ARHGEF39;PYCR2;CDC6;ANLN;TPX2;UCK2;DIAPH3;KIF18B;KIF4A;C8ORF33;EZH2;TOP2A;PIGU;FEN1;SRXN1;FOXM1;ROBO1;EXO1;NUF2;F…
all	RNAseq_Automatic_GEO_Signatures_Human_Up	Differential Studies Sequence Replication GSE51403 1	103/250	2.37692e-18	1.61065e-16	3.31279	134.435	NUP188;GPR68;DSCC1;BUB1B;LOXL4;ABAT;TTF2;MYB;RUVBL1;SLC39A8;SYBU;WDHD1;TIPIN;ANAPC7;SLC6A14;PDZK1;WDR76;MELK;MTHFD1;FANCD2;DKC1;TIMELESS;LRRC59;BLM;CHRNA5;IGSF1;CDCA5;NOP2;SLC1A4;NCAPH;SEC14L2;ORC1;CDH26;CLSPN;AMZ1;FANCI;XBP1;EGR3;CDC6;PAICS;ZWINT;DHFR;PKIB;POLA2;UCK2;CXCL12;NASP;CEP85;SDK2;EZH2;FEN1;MCM7;NCAPG2;FHL2;MCM10;BRCA1;PIGW;LMNB1;CHAF1B;TUBA1B;EXO1;ZNF367;TCF19;RFC5;RFC3;CTPS1;IL17RB;NM…
all	RNAseq_Automatic_GEO_Signatures_Human_Down	Immortalized Breast Luminal Enriched GSE108541 5	102/250	7.87483e-18	1.88863e-16	3.25731	128.282	CCNF;HJURP;NRM;BUB1B;ENO2;CDC20;STMN1;DPF3;NEK2;GTSE1;WDR76;RUNX2;CDC25B;MELK;PRR16;KCTD14;KIF20A;ASF1B;SLC22A4;PIF1;CDCA2;CDCA5;INSIG1;TROAP;DNAJC22;NCAPG;CDCA8;WDR62;THY1;NCAPH;CCNB2;CCNB1;ORC1;FAM83D;FANCI;CDT1;PLK1;FANCA;CDC6;ZWINT;NDC80;DHFR;TPX2;KIF18B;KIF4A;ITGA10;PHF19;MCM7;CDCA7L;HMGB2;PCSK9;KIF11;FOXM1;KIF15;LMNB1;EXO1;NUF2;PBK;ANXA6;MYBL2;SPDL1;DLGAP5;CEP55;TCF19;AHSA2;KIF23;CCNA2;TOX2…
all	RNAseq_Automatic_GEO_Signatures_Human_Down	Integrative Genomic Widespread Damage GSE55727 1	102/250	7.87483e-18	1.88863e-16	3.25731	128.282	CCNF;SERPINE1;HJURP;XYLT1;BUB1B;HNRNPR;KLHDC7B;SMC4;CDC20;DPYSL2;NEK2;KPNA2;GTSE1;PPFIA4;RPGRIP1L;WBP11;KNSTRN;MTHFD1;DKC1;FANCD2;SRSF2;KIF20A;PRR11;BLM;CDCA2;CDCA4;TROAP;SLC1A1;CDCA8;HMMR;NCAPH;DSN1;CCNB1;ORC6;RACGAP1;TP53BP1;FAM83D;ECT2;SLC19A1;STIL;CBX3;PLK1;PAICS;NDC80;TPX2;ANLN;HNRNPD;MDM4;PHF19;TTC26;NCAPG2;MCM10;KIF11;PFAS;HERPUD1;LMNB1;EXO1;WHSC1;CEP55;DLGAP5;RFC3;HSP90AA1;TUBB;CCDC113;GP…
all	RNAseq_Automatic_GEO_Signatures_Human_Down	Transcriptome-Wide Hur Inhibitor Kh-3 GSE129362 1	102/250	7.87483e-18	1.88863e-16	3.25731	128.282	IFITM3;SCARB1;IFITM2;ARL6IP1;NUP188;CCNF;PEBP1;TTF2;ACTB;CDC20;RPS6KA4;FADS2;PTTG1;KPNA2;GTSE1;MCCC2;PDIA3;NUP210;TPM4;ACSL4;KNSTRN;PDIA4;TRIM14;SRSF3;KIF20A;SNRPF;KIF20B;PRR11;PIF1;ZNF395;CDCA2;SHMT1;INSIG1;TROAP;CDCA8;HMMR;ACACA;PLAC8;CCNB2;KIAA1524;CCNB1;HSPH1;DPP7;RACGAP1;EPB41L3;CYC1;FAM83D;TXNDC5;UBE2C;CBX2;PLK1;PAICS;NDC80;ANLN;TPX2;KIF18B;FASN;TDP1;HNRNPC;ALDH18A1;TOP2A;KIF14;HMGB2;HMGB3;…
all	RNAseq_Automatic_GEO_Signatures_Human_Down	Licochalcone Ht-1080 R132C Idh1 GSE137934 1	102/250	7.87483e-18	1.88863e-16	3.25731	128.282	ARL6IP1;HJURP;BUB1B;SMC4;CDC20;CDH2;POFUT1;STMN1;NUSAP1;NEK2;MB21D2;KPNA2;GTSE1;TMPO;TGM2;SCARA3;RUNX2;SFRP1;MTHFD1;MT-CO3;KIF20A;PRR11;TRIB2;VCL;CDCA2;CDCA5;TGFA;CDCA8;TRHDE;CNN2;CCNB2;CCNB1;RACGAP1;FAM83D;ECT2;PLXNA4;SMAD3;UBE2C;PLK1;ZWINT;DHFR;ANLN;TPX2;KIF18B;DIAPH3;KIF4A;ITGA10;NFE2L3;NMT2;AMOTL2;TOP2A;NCAPG2;HMGB2;HMGB3;PTPRJ;KIF11;FOXM1;LMNB1;MT-ATP6;NUF2;PBK;TIMP3;SPDL1;DLGAP5;TCF19;CKAP2…
all	Disease_Perturbations_from_GEO_up	ulcerative colitis DOID-8577 human GSE9452 sample 923	150/424	1.51267e-18	2.11521e-16	2.60362	106.834	IFITM3;CD86;IFITM1;SAMD9L;IFITM2;NCF2;REG1B;IGHV3-23;UBE2L6;C4BPB;PRDM1;IFIT3;STS;LIPG;NAMPT;INSC;EPSTI1;FAM3B;ENPP2;NUSAP1;NEK2;PDK1;ZBP1;GBP5;SLC6A14;TAP1;LAX1;ASRGL1;IGLV1-36;IFI27;KIAA0125;IGKV4-1;CD274;CFI;IGHV4-59;CSF2RB;IGHV1-69;HMMR;SLC6A20;SAMSN1;C2;CD79A;PRDX4;IGLV1-40;CHST15;TNFRSF17;NCKAP1L;IGHA1;IGHA2;HLA-DQA1;TXNDC5;HLA-DRB5;DEFA6;APOBEC3G;UBE2C;RARRES3;OSBPL3;REG4;DEFA5;SLC16A14;AN…
all	Rare_Diseases_GeneRIF_ARCHS4_Predictions	Li Fraumeni syndrome	88/200	4.96463e-18	2.78516e-16	3.70667	147.689	PI4K2B;FEN1;VARS;NUP188;MCM7;CCNF;NCAPG2;BUB1B;SLC4A2;KIF11;MKI67;FOXM1;SMC4;LMNB1;CDC20;PTBP1;SEC61A1;RAVER1;TRIM28;PPP6R1;GSG2;NELFB;MYBL2;TK1;CEP55;TMPO;TCF19;EIF5A;CLUH;NSUN2;KIF23;KIF22;SENP3;CCNA2;TRAF7;INCENP;KIFC1;MCM3;MCM4;KIF2C;KIF20A;TTLL12;ZNF598;THOP1;MCM2;LRRC59;SF3B3;PCNA;PRKDC;HDAC1;CDCA5;NOP2;NCAPG;DDX21;SLC1A5;PKMYT1;IQGAP3;NCAPH;STIP1;NCLN;RACGAP1;POLD1;G3BP1;CCT5;FANCI;CDT1;RR…
all	Rare_Diseases_AutoRIF_ARCHS4_Predictions	Hepatoerythropoietic porphyria	88/200	4.96463e-18	3.55639e-16	3.70667	147.689	SLC46A3;DHRS11;SLC23A1;SLC2A2;APOC4-APOC2;GBA3;PTPRH;PEPD;ALAD;SCP2;ANPEP;SLCO2B1;CHP2;SLC39A5;UGT2A3;ACADS;CUBN;SLC13A2;SLC6A19;SLC15A1;AMN;G6PC;UGT1A1;ENTPD5;TM4SF5;APOA4;CMBL;SEPP1;PRAP1;TMEM82;TMEM253;SLC5A9;C1ORF115;CLDN15;MEP1B;ACOX2;SLC7A9;MEP1A;CDHR2;TMBIM1;DPEP1;CDHR5;ANG;ALDOB;AGXT;CES2;UGT2B7;OSBP2;GUCY2C;SMIM24;ENPEP;OAT;TUBAL3;MAOA;NATD1;ITLN2;SLC3A1;SLC5A12;SLC5A1;HSD17B11;CYP2C18;C…
all	Rare_Diseases_AutoRIF_ARCHS4_Predictions	Lynch syndrome	88/200	4.96463e-18	3.55639e-16	3.70667	147.689	TOP2A;PI4K2B;PANK3;NUP188;MCM7;CCNF;NCAPG2;KIF14;BUB1B;MCM10;ADAR;KIF11;TTF2;MKI67;FOXM1;SMC4;KIF15;LMNB1;EXO1;GSG2;NUSAP1;KNTC1;MYBL2;WHSC1;TMPO;WDHD1;SUPT16H;RFC3;DARS2;KIF23;CKAP5;CCNA2;ASPM;MTHFD1;MTHFD2;INCENP;KIFC1;NUP50;TIMELESS;MCM3;MCM4;KIF2C;KIF20A;DTL;MCM2;BLM;CDCA2;SF3B3;PRKDC;CDCA5;NCAPG;DDX21;NCAPH;TM9SF3;KIAA1524;RACGAP1;ORC1;G3BP1;ASCC3;RBM12;ECT2;UGGT1;BUB1;CCT5;E2F8;FANCI;STIL;R…
all	RNAseq_Automatic_GEO_Signatures_Human_Up	Sum52Pe Treated Pi3K-Mtor Inhibitors GSE123740 3	102/250	7.87483e-18	5.09358e-16	3.25731	128.282	CYFIP2;ARL6IP1;CCNF;HJURP;CASC5;LDLRAD4;MKI67;SMC4;ACTB;C1GALT1C1;PTTG1;LIPH;STMN1;NUSAP1;PLS3;NEK2;TNS4;KPNA2;GTSE1;SYBU;TPM4;TMEM139;SRSF2;FAM64A;KIF20A;KIF20B;ASF1B;PIF1;TROAP;ABHD2;NEDD4L;CDCA8;HMMR;IQGAP3;UGCG;KIAA1524;RACGAP1;ECT2;FAM83D;PLK1;ZWINT;DHFR;ANLN;TPX2;KIF18B;FASN;CD24;TOP2A;DOCK5;ARHGAP11B;BTG2;LPCAT1;KIF14;HMGB2;HMGB3;KIF11;LMNB1;TUBA1B;CASP7;NHSL1;ANXA6;CD36;TK1;DLGAP5;EDN1;HS…
all	RNAseq_Automatic_GEO_Signatures_Human_Up	Rank-Positive Rank-Negative Luminal Subpopulations GSE71203 1	102/250	7.87483e-18	5.09358e-16	3.25731	128.282	CCNF;HJURP;BUB1B;CASC5;MKI67;CEP128;SCAMP5;PTTG1;CDC27;NUSAP1;LRAT;KNTC1;FAM81A;SLC15A1;SERF1A;DGAT2;ESCO1;WDR76;GBGT1;TRAIP;MELK;NBL1;PRR11;ASF1B;CDCA2;CHRNA5;CDCA5;CDCA8;NCAPG;TNFRSF11A;HMMR;SLC6A20;PKMYT1;IQGAP3;NCAPH;SKA1;LDHA;DSN1;INPP5A;RACGAP1;FAM83D;FANCI;CDT1;UBE2C;PLK1;FANCA;AMMECR1;CDC6;ZWINT;NDC80;DHFR;TPX2;KIF18B;TCN2;SLC26A7;BLMH;TOP2A;ARHGAP11B;MCM8;BRCA1;KIF11;FOXM1;TSPAN12;GSG2;T…
all	RNAseq_Automatic_GEO_Signatures_Human_Up	Increased Stemness-Genes Bcl-2 Venetoclax GSE131422 1	102/250	7.87483e-18	5.09358e-16	3.25731	128.282	NCF2;BUB1B;CASC5;TTF2;SMC2;STS;NUSAP1;KPNA2;AZI2;XYLB;STARD5;ACTN1;APLP2;TRAIP;NEIL3;MELK;FANCD2;CCNE1;ZNF438;TTLL12;ASF1B;CDCA2;CDCA5;NCAPG;PKMYT1;NCAPH;KIAA1524;ORC1;CLSPN;FANCI;STIL;XRCC4;FUCA2;CBX1;FANCA;ZWINT;NDC80;DHFR;ANLN;TPX2;TCN2;CPD;KIF4A;TOP2A;SRXN1;NCAPG2;KIF14;MCM10;KIF11;BRCA1;FOXM1;CTSS;KIF15;LMNB1;FCGR3A;EXO1;GSG2;NUF2;MYBL2;TK1;SPDL1;ZNF367;DLGAP5;HIST1H1B;TCF19;SLC36A1;TUBB;KIF…
all	RNAseq_Automatic_GEO_Signatures_Human_Down	Differentiating Thp-1 Monocytes Macrophages GSE96800 1	101/250	2.56586e-17	6.0185e-16	3.20261	122.345	NUP107;CSF3R;CXORF21;HJURP;BUB1B;CASC5;MKI67;SMC4;ALDH1L2;CEP128;CDC20;FADS2;RASSF2;MYB;STMN1;NUSAP1;CAPN2;KNTC1;THSD7A;HMGN2;TMPO;ZNF684;GEN1;WDHD1;SLC15A2;FANCD2;TIMELESS;PPIG;BLM;NCAPG;HMMR;IQGAP3;SKA2;PLAC8;CCNB1;ZNF701;CLSPN;FANCI;STIL;CCDC18;EDEM1;FANCA;IRF2BP2;ZWINT;DHFR;ANLN;TPX2;CYP2C9;NASP;XAF1;EZH2;TOP2A;ARHGAP11B;STAG3L3;NCAPG2;KIF14;TCHH;HMGB2;BRCA1;AFF3;PCSK5;PTPRF;KIF15;LMNB1;CA2;C…
all	RNAseq_Automatic_GEO_Signatures_Human_Down	Mcf7 Treated Abemaciclib Sr11302 GSE157214 2	101/250	2.56586e-17	6.0185e-16	3.20261	122.345	CLSTN2;ECI1;CCNF;NRM;IRS2;MKI67;SMC4;PTTG1;STMN1;NUSAP1;NEK2;HMGN2;EIF2A;TMPO;ARMT1;IGFBP5;NFKBIL1;GTPBP2;KNSTRN;CDC25B;MTHFD2;FAM64A;KIF20A;PRR11;SNRPA;ABCG1;ZNF395;CDCA5;TROAP;NCAPG;CDCA8;SLC1A4;HMMR;PKMYT1;IQGAP3;SKA2;CNN2;RACGAP1;ORC1;KLHDC2;CDT1;UBE2C;PLK1;FOXN3;NDC80;TPX2;SLC6A9;PHF19;TOP2A;CNTNAP2;CDCA7L;KIF14;HMGB2;KIF11;FOXM1;KIF15;LMNB1;NUF2;PBK;PHGDH;MYBL2;WHSC1;CEP55;DLGAP5;TCF19;SUN2…
all	RNAseq_Automatic_GEO_Signatures_Human_Down	Notch1 Reciprocal Secretomes Csm GSE72407 2	101/250	2.56586e-17	6.0185e-16	3.20261	122.345	HJURP;XYLT1;BUB1B;MKI67;CDC20;CDH2;STMN1;GTSE1;ANKRD13A;SCARA3;SEMA6A;TPM4;IGFBP3;HSPG2;WDR76;SFRP1;MELK;FANCD2;TIMELESS;PKP4;KIF20A;PRR11;VCL;CDCA5;CDCA8;THY1;IQGAP3;SKA1;CORO1C;CNN2;CNN1;CCNB1;RACGAP1;FAM83D;MYH10;FANCI;FZD7;PLK1;CDC6;ZWINT;NDC80;TPX2;ANLN;RCAN1;DIAPH3;KIF18B;TMEM237;FUBP1;KIF4A;AMOTL2;TOP2A;SLC44A2;NCAPG2;MCM10;FOXM1;LMNB1;CHAF1B;PHGDH;MYBL2;TK1;WHSC1;CTSC;APPL2;TCF19;DSP;MYOF…
all	RNAseq_Automatic_GEO_Signatures_Human_Down	Alkbh5 Sustaining Foxm1 Programing GSE87515 1	101/250	2.56586e-17	6.0185e-16	3.20261	122.345	NUP107;PITPNB;GXYLT1;CASC5;BUB1B;PLOD2;MKI67;SMC4;SLC4A4;ICAM1;SMC2;PTTG1;KIF5B;STMN1;NUSAP1;SLC25A40;KNTC1;HMGN2;TMPO;WDHD1;STARD4;PDIA6;WDR76;MELK;FANCD2;HAT1;TIMELESS;KIF20B;PRR11;CDCA2;NCAPG;TWF1;NCAPH;SKA2;HSP90B1;KIAA1524;CCNB2;RACGAP1;CLSPN;ECT2;CEP78;FANCI;STIL;CBX3;GGH;NETO2;PAICS;NDC80;TPX2;NASP;KIF4A;CDK2;EZH2;TOP2A;MCM8;NCAPG2;KIF14;HMGB3;KIF11;FOXM1;KIF15;LMNB1;TUBA1B;SGCB;EXO1;NUF2;…
all	Disease_Perturbations_from_GEO_up	Breast Cancer C0006142 human GSE3744 sample 24	73/151	5.79199e-18	6.94212e-16	4.40528	174.846	TOP2A;ADAMDEC1;CXCL9;HJURP;KIF14;BUB1B;HMGB3;PLOD2;KIF11;MKI67;FOXM1;KIF15;LMNB1;CDC20;PTTG1;LAMP3;NUF2;NUSAP1;PBK;NEK2;MYBL2;KPNA2;ZNF367;CEP55;DLGAP5;RMI2;RSAD2;CTPS1;SYNGR3;CCNA2;MMP11;ASPM;MELK;GPRC5A;CEACAM5;FAM64A;KIF2C;KIF20A;TLCD1;DTL;HLA-DQB2;ASF1B;BLM;UHRF1;CDCA5;NCAPG;HMMR;CENPA;AURKA;CCNB1;RACGAP1;PMAIP1;FAM83D;KCNJ3;FANCI;GINS1;ARNT2;RRM2;UBE2C;NDC80;ZWINT;TPX2;ANLN;CENPE;GJB2;CENPF;…
all	Orphanet_Augmented_2021	Acquired partial lipodystrophy ORPHA:79087	56/101	1.44495e-17	7.0446e-16	5.84088	226.485	VARS;MCM7;CCNF;BUB1B;FOXM1;PFAS;CDC20;PTBP1;TRIM28;GSG2;MYBL2;TK1;EIF5A;TUBB;SCRIB;TRAIP;SAPCD2;INCENP;KIFC1;TIMELESS;MCM4;KIF2C;KIF20A;TTLL12;THOP1;MCM2;C17ORF53;UHRF1;CDCA5;CDCA8;PKMYT1;IQGAP3;CENPA;AURKB;RECQL4;STIP1;CCNB1;CDC45;NT5DC2;POLD1;RAD54L;CDT1;CBX2;PLK1;HNRNPAB;ZWINT;TICRR;TPX2;BOP1;KIF18B;UBE2S;PRC1;KIF4A;NCAPD2;CENPO;EIF3B
all	Orphanet_Augmented_2021	Progressive myoclonic epilepsy type 9 ORPHA:457265	56/101	1.44495e-17	7.0446e-16	5.84088	226.485	VARS;MCM7;CCNF;BUB1B;FOXM1;PFAS;CDC20;PTBP1;TRIM28;GSG2;MYBL2;TK1;EIF5A;TUBB;SCRIB;TRAIP;SAPCD2;INCENP;KIFC1;TIMELESS;MCM4;KIF2C;KIF20A;TTLL12;THOP1;MCM2;C17ORF53;UHRF1;CDCA5;CDCA8;PKMYT1;IQGAP3;CENPA;AURKB;RECQL4;STIP1;CCNB1;CDC45;NT5DC2;POLD1;RAD54L;CDT1;CBX2;PLK1;HNRNPAB;ZWINT;TICRR;TPX2;BOP1;KIF18B;UBE2S;PRC1;KIF4A;NCAPD2;CENPO;EIF3B
all	Disease_Perturbations_from_GEO_up	H1N1 DOID-0050211 human GSE27131 sample 514	149/427	8.15625e-18	8.55387e-16	2.54768	100.245	IFITM3;PECR;IGHV3-23;HJURP;LGALSL;CASC5;PLOD2;MKI67;SMC2;PTTG1;MYB;EPSTI1;GRB10;NUSAP1;NEK2;CEP97;KPNA2;WDHD1;HGF;PDIA4;CHIT1;MELK;IFI27;MTHFD2;DNAJB11;HIST1H2BF;TRIB1;SLC27A2;SLC22A4;CDCA2;MAOB;CDCA5;NCAPG;SLC1A4;HMMR;SAMSN1;NCAPH;MED12L;HSP90B1;UBE2J1;UGCG;CCNB2;LDHA;CCNB1;ORC1;PDGFC;TNFRSF17;CLSPN;IGHA1;ECT2;FANCI;XBP1;ANKRD22;PLK1;GGH;CDC6;BMX;LSM3;NDC80;DHFR;TPX2;ANLN;BST1;VNN1;BAMBI;KIF4A;L…
all	Rare_Diseases_GeneRIF_ARCHS4_Predictions	Acanthocytosis	87/200	1.83709e-17	9.81532e-16	3.63085	139.918	SLC46A3;TMEM45B;ADAMDEC1;DHRS11;SLC23A1;C2ORF88;PTPRJ;GBA3;KRT20;PTPRH;CASP5;ANPEP;RPS6KA1;FAM3B;CHP2;SLC39A5;UGT2A3;CUBN;SLC13A2;SLC6A19;SLC15A1;AMN;ENTPD5;NCOA4;APOA4;SEPP1;PRAP1;TMEM82;TMEM253;SLC5A9;C1ORF115;CLDN15;MEP1B;SLC7A9;PRR15L;MEP1A;ACOX1;MALL;CDHR2;TMBIM1;DPEP1;CDHR5;ALDOB;CES2;ABCG2;GUCY2C;ENPEP;TUBAL3;MAOA;FGL2;ITLN2;SLC5A12;SLC5A1;HSD17B11;CYP2C18;C2;PBLD;TGOLN2;DPP4;HSD11B2;APOL6…
all	Rare_Diseases_GeneRIF_ARCHS4_Predictions	Postural orthostatic tachycardia syndrome	87/200	1.83709e-17	9.81532e-16	3.63085	139.918	ADAMDEC1;DHRS11;SLC23A1;NRL;SLC2A2;GBA3;PTPRH;ICAM1;BMPER;ANPEP;CHP2;SLC39A5;UGT2A3;GEN1;CUBN;SLC13A2;SLC6A19;SLC15A1;AMN;G6PC;APOA4;SEPP1;PRAP1;TMEM253;TMEM37;SLC5A9;C1ORF115;RNF128;MEP1B;SLC7A9;OAF;PRR15L;MEP1A;MALL;CDHR2;DPEP1;CDHR5;ALDOB;SOWAHA;CES2;UGT2B7;ABCG2;GUCY2C;C11ORF96;ENPEP;C1S;MAOA;ITLN2;SLC3A1;SLC5A12;SLC5A1;SLC6A20;SLC1A7;CYP2C18;C2;PBLD;DPP4;RP11-400G3.5;SI;HSD17B2;TM4SF20;UGT1A…
all	Rare_Diseases_AutoRIF_ARCHS4_Predictions	Congenital sucrase-isomaltase deficiency	87/200	1.83709e-17	1.26725e-15	3.63085	139.918	SLC46A3;TMEM45B;UGT1A10;ADAMDEC1;DHRS11;GDA;SLC23A1;GBA3;KRT20;PTPRH;HEPH;ANPEP;FAM3B;CHP2;SLC39A5;UGT2A3;CUBN;SLC13A2;SLC6A19;SLC15A1;AMN;APOA4;SEPP1;PRAP1;TMEM82;TMEM253;SLC5A9;C1ORF115;CLDN15;MEP1B;SLC7A9;PRR15L;MEP1A;MALL;CDHR2;DPEP1;CDHR5;ALDOB;SOWAHA;CES2;ABCG2;GUCY2C;SMIM24;ENPEP;OAT;HPGD;TUBAL3;MAOA;SLC1A1;ITLN2;SLC3A1;SLC5A12;SLC5A1;SLC6A20;HSD17B11;CYP2C18;PBLD;DPP4;HSD11B2;SCIN;GPA33;R…
all	Rare_Diseases_AutoRIF_ARCHS4_Predictions	Mutagen sensitivity	87/200	1.83709e-17	1.26725e-15	3.63085	139.918	FEN1;VARS;NUP188;MCM7;CCNF;NCAPG2;BUB1B;SLC2A2;APOC4-APOC2;FOXM1;SMC4;PFAS;FTCD;LMNB1;CDC20;PTBP1;TRIM28;EXO1;GSG2;MYBL2;TK1;TMPO;EIF5A;RFC3;CYP4A11;DARS2;KIF23;CTPS1;KIF22;SLC39A14;PRODH2;CCNA2;MTHFD1;INCENP;KIFC1;MCM3;MCM4;KIF2C;ANG;AGXT;THOP1;SNRPA;UGT2B7;MCM2;LRRC59;SF3B3;PRKDC;CDCA5;SHMT1;NCAPG;TYMS;PKMYT1;NCAPH;AURKB;ADH6;CDC45;ORC1;APOH;POLD1;RAD54L;UGT1A4;BUB1;CCT5;FANCI;CDT1;RRM1;RRM2;AM…
all	GeDiPNet_2023	Liver Carcinoma	190/581	7.55295e-19	1.57781e-15	2.32167	96.8766	VIPR1;IL1RN;CCNF;HJURP;BUB1B;IRS2;MKI67;GBA3;COMT;CXCL14;ACTB;CDC20;MTBP;PTTG1;BMPER;STMN1;PDK4;NUSAP1;LRAT;NEK2;GTSE1;SLC25A47;PDIA3;HGF;PRKCD;USP2;UBE2E2;TSC2;ACSL4;PGD;WDR76;TRAIP;MSH6;ACLY;NEIL3;SFRP1;MELK;MT1A;FANCD2;CCNE1;KIF20A;ASF1B;CD274;LRRC59;GNAZ;ABCB1;CDCA2;CDCA5;TROAP;CDCA8;NCAPG;TGFA;THY1;IQGAP1;WDR62;HMMR;MRO;PKMYT1;IQGAP3;SKA1;NCAPH;ACACA;C2;PLAC8;ADH4;PRDX2;CCNB2;CCNB1;CYP2B6;AD…
all	RNAseq_Automatic_GEO_Signatures_Human_Up	Sum52Pe Treated Pi3K-Mtor Inhibitors GSE123740 1	101/250	2.56586e-17	1.58749e-15	3.20261	122.345	CCNF;FAM13A;HJURP;CASC5;SMC4;ACTB;C1GALT1C1;PTTG1;LIPH;NUSAP1;NEK2;TNS4;KPNA2;GTSE1;SYBU;CDK5RAP2;TPM4;TMEM139;SRSF2;FAM64A;KIF20A;KIF20B;ASF1B;ZNF552;PIF1;CDCA2;TROAP;NEDD4L;CDCA8;NCAPG;HMMR;IQGAP3;CCNB2;KIAA1524;CCNB1;HSPH1;RACGAP1;FAM83D;ECT2;TMEM50B;PLK1;FBXO32;ZWINT;DHFR;ANLN;TPX2;KIF18B;FASN;TOP2A;ARHGAP11B;BTG2;LPCAT1;KIF14;HMGB2;HMGB3;LMNB1;TUBA1B;CNTRL;ANXA6;CD36;DLGAP5;EDN1;HSP90AA1;EDN…
all	RNAseq_Automatic_GEO_Signatures_Human_Up	Egfr Mek Signature Datasets GSE59765 1	101/250	2.56586e-17	1.58749e-15	3.20261	122.345	GPR68;DSCC1;CCNF;HJURP;BUB1B;SMC4;ICAM1;SLC39A8;KPNA2;GTSE1;PDIA3;IGFBP3;KNSTRN;MELK;CTAGE5;MALL;PLAA;KIF20A;LRRC59;PSMD12;CDCA2;PSMD11;PSMD14;CFI;NCAPG;HMMR;NCAPH;HSP90B1;UGCG;ADAMTS15;CCNB2;CCNB1;CD14;CLSPN;FAM83D;FANCI;XBP1;STIL;HSPA5;PLK1;FANCA;FBXO32;SLC16A14;ZWINT;TPX2;POLA2;AKR1B10;DIAPH3;CALU;CALR;GCLM;TOP2A;FEN1;MCM7;SLC44A2;NCAPG2;KIF14;LPCAT1;KIF11;PYGL;SIPA1L2;FOXM1;LITAF;TUBA1B;CA2;E…
all	RNAseq_Automatic_GEO_Signatures_Human_Up	H9 Embronic Hesc Rpe GSE127352 1	101/250	2.56586e-17	1.58749e-15	3.20261	122.345	HJURP;BUB1B;CDC20;KIF5A;NUSAP1;KPNA2;SEMA6A;TPM3;ILF2;MSH6;MTHFD1;MTHFD2;FANCD2;SRSF2;FAM64A;SNRPF;PIF1;CDCA2;CDCA5;NOP2;CDCA8;NCAPG;TARS;THY1;WDR62;SLC1A5;NCAPH;CCNB2;CCNB1;ORC1;FAM83D;UBE2C;FZD7;RCC2;CBX2;PLK1;PMM2;CDC6;PA2G4;PAICS;NDC80;TPX2;KIF18B;NASP;CYP2S1;KIF4A;CD24;TDGF1;TOP2A;CNTNAP2;FEN1;MCM7;NCAPG2;HMGB3;MCM10;FOXM1;KIF15;LMNB1;TUBA1B;RBPMS2;MYBL2;DLGAP5;EIF5A;CCT2;PROSER1;RRAS2;CTPS1…
all	RNAseq_Automatic_GEO_Signatures_Human_Down	Pc-3 Sirna Sicont Siell2 GSE134214 1	100/250	8.22195e-17	1.88707e-15	3.14865	116.617	HJURP;BUB1B;CASC5;MKI67;CDC20;PTTG1;KIF5B;STMN1;NUSAP1;CAPN2;IL6R;WDHD1;SCARA3;IGFBP5;PRKCA;CMBL;ALDH3A2;TMX4;ORAI2;KIF20A;PRR11;NGEF;UNC119B;RPN2;CDCA5;TNFRSF11A;TRHDE;CCNB1;UBR7;RDH10;MLEC;TXNDC5;PLK1;C20ORF27;FOXN3;ZWINT;DHFR;ANLN;TPX2;PKIB;KIF18B;UBE2S;REEP3;KIF4A;PHF19;TOP2A;PTPRS;MCM7;NCAPG2;KIF14;HMGB3;KIF11;FOXM1;LMNB1;RNF157;NUF2;PBK;PHGDH;MYBL2;DLGAP5;CEP55;DUSP4;TCF19;KIF23;CIT;ALDH1A3…
all	RNAseq_Automatic_GEO_Signatures_Human_Down	S6K2 Target Mapki-Resistant Nras-Mutant GSE127916 2	100/250	8.22195e-17	1.88707e-15	3.14865	116.617	AHCYL1;BUB1B;MKI67;SMC4;SMC2;DPYSL2;STMN1;NUSAP1;NEK2;HMGN2;GTSE1;CDK5RAP2;TMPO;PAQR4;TPM3;ATP1B3;PDIA4;SFRP1;MTHFD1;TIMELESS;FAM64A;KIF20A;KIF20B;PRR11;ABCG1;C11ORF96;GNAZ;DNMT1;RNASEH2A;IGSF3;PRKDC;NCAPG;CDCA8;NCAPH;CNN2;CCNB1;PTCH1;PA2G4;CDC6;FOXN3;EEF2;ZWINT;DHFR;TPX2;ANLN;NASP;ADI1;KIF4A;TBXAS1;STT3A;NMT2;TOP2A;MCM7;MCM10;KIF11;LITAF;KIF15;PBK;IDS;TK1;WHSC1;XXYLT1;DLGAP5;CEP55;TPI1;MYOF;SORD…
all	RNAseq_Automatic_GEO_Signatures_Human_Down	Age-Dependent Gene Changes Islets GSE57973 6	100/250	8.22195e-17	1.88707e-15	3.14865	116.617	RAB3B;TUSC3;HJURP;CASC5;ENO2;DACH2;SMC4;HS6ST3;FADS2;CDH2;POFUT1;STMN1;NEK2;PAQR4;KCNH6;MELK;ORAI2;TIMELESS;EMID1;OSBP2;DNMT1;CDCA8;NCAPG;PKD1P5;WDR62;FBXO41;NCKIPSD;DSN1;CCNB1;EPB41L3;RP11-1415C14.3;NDN;CLSPN;NLRP1;CDT1;KLHDC3;MGAM;UBE2C;FANCA;GGH;DHFR;TPX2;ANLN;KIF18B;SPIRE2;CPE;PCSK2;ROBO2;MCM7;NCAPG2;KIF11;PEPD;FOXM1;KIF15;LMNB1;ZNF367;TCF19;MME;ATP6AP2;MANEAL;DCK;TMEM37;PITPNM1;INCENP;DNAJC6…
all	RNAseq_Automatic_GEO_Signatures_Human_Down	Villus Unexplained Abortion Abortions GSE121950 1	100/250	8.22195e-17	1.88707e-15	3.14865	116.617	MT-ND6;GLDC;CCNF;PITPNA;CDC20;PTTG1;LIPG;NUSAP1;HMCN1;KPNA2;GTSE1;MNX1;TIPIN;GPT2;KNSTRN;NEIL3;MELK;CCNE1;FANCD2;DNAJB11;KIF20A;ASF1B;ABCG2;CDCA2;RNASEH2A;CDCA4;CDCA5;TROAP;CDCA8;WDR62;HMMR;SLC30A10;PKMYT1;RHOBTB2;CCNB2;CCNB1;ORC1;SCAP;FANCI;CDT1;KL;UBE2C;CBX2;PLK1;CDC6;ZWINT;DHFR;TPX2;POLA2;KIF18B;KIF4A;PPT2;EZH2;FEN1;MCM7;HMGB2;FOXM1;LMNB1;PBK;MYBL2;HMGCS2;CTSE;DLGAP5;CCNA2;PSRC1;SAPCD2;KIFC1;M…
all	Rare_Diseases_GeneRIF_ARCHS4_Predictions	Chromosome 12 ring	86/200	6.66085e-17	3.39703e-15	3.55639	132.467	TOP2A;MDC1;FEN1;NUP188;MCM7;CCNF;NCAPG2;HJURP;BUB1B;KIF11;MKI67;FOXM1;SMC4;LMNB1;CDC20;PTBP1;TRIM28;GSG2;NUF2;NUSAP1;MYBL2;WHSC1;CEP55;TMPO;TCF19;CCT2;KIF23;KIF22;CKAP5;SENP3;CIT;DDB1;CCNA2;ASPM;MELK;INCENP;KIFC1;CTDSP2;CANX;MCM3;MCM4;KIF2C;KIF20A;MCM2;LRRC59;CDCA2;SF3B3;PRKDC;CDCA5;NCAPG;CDCA8;HMMR;IQGAP3;NCAPH;STIP1;CCNB1;USP1;PIP5K1A;ASCC3;RBM12;ECT2;FAM83D;BUB1;CCT5;FANCI;RRM1;HNRNPA3;RRM2;SP…
all	Rare_Diseases_GeneRIF_ARCHS4_Predictions	Muir-Torre syndrome	86/200	6.66085e-17	3.39703e-15	3.55639	132.467	TOP2A;FEN1;MCM7;DSCC1;CDCA7L;NCAPG2;BUB1B;HMGB3;HNRNPR;MCM10;KIF11;FOXM1;SMC4;PFAS;LMNB1;EXO1;RUVBL1;KNTC1;MYBL2;TMPO;WDHD1;CCT2;SUPT16H;RFC3;RFC4;NSUN2;TUBB;DARS2;KIF23;CTPS1;ILF2;CKAP5;CCNA2;ASPM;MTHFD1;MTHFD2;INCENP;KIFC1;DKC1;MCM3;MCM4;KIF20A;KIF20B;DTL;MCM2;BLM;SF3B3;PRKDC;CDCA5;NCAPG;TARS;DDX21;STIP1;ORC1;G3BP1;RBM12;ECT2;BUB1;CCT5;GINS1;FANCI;HN1L;RRM1;HNRNPA3;SPAG5;XRCC5;CBX3;RCC2;CDC6;PA…
all	Orphanet_Augmented_2021	Hyperornithinemia-hyperammonemia-homocitrullinuria syndrome ORPHA:415	55/101	8.32195e-17	4.00521e-15	5.60992	207.708	FEN1;DSCC1;NCAPG2;BUB1B;EXO1;GSG2;NUF2;PBK;ZNF367;TMPO;RFC5;WDHD1;CCT2;RFC3;DARS2;CTPS1;KNSTRN;TRAIP;CCNA2;SLC25A15;MTHFD1;TIMELESS;MCM3;MCM4;KIF2C;KIF20A;MCM6;DTL;MCM2;CDCA2;CDCA5;CDCA8;NCAPG;HMMR;CENPA;NCAPH;AURKA;CCNB1;CDC45;ORC1;FAM83D;BUB1;CCT5;GINS2;RRM1;CDC6;PAICS;ZWINT;TPX2;KIF4A;POLE2;PXMP2;CENPN;ALDH18A1;NCAPD3
all	HDSigDB_Mouse_2021	OPC1cyc Oligodendrocyte Precursor Cell Markers PMID30078729	45/69	3.29221e-18	4.13995e-15	8.78405	353.602	FEN1;CDCA2;NCAPG2;CDCA8;NCAPG;KIF11;HMMR;MKI67;TYMS;CENPA;AURKB;NCAPH;SKA1;KIF15;AURKA;CDC20;CCNB2;CCNB1;RACGAP1;NUF2;NUSAP1;PBK;ECT2;BUB1;RFC4;CENPW;RRM2;UBE2C;CKAP2;KIF22;KNSTRN;SHCBP1;NDC80;CCNA2;ASPM;CENPE;CENPF;MELK;INCENP;PRC1;TACC3;BIRC5;KIF20B;SPC24;SPC25
all	RNAseq_Automatic_GEO_Signatures_Human_Up	Young Quiescent Mrc-5 Fibroblasts GSE60883 1	100/250	8.22195e-17	5.01422e-15	3.14865	116.617	SERPINE1;HJURP;CASC5;BUB1B;PLOD2;SMC4;CDC20;HERC4;RASSF2;PTTG1;ANPEP;NUSAP1;ENPP2;ANKRD13A;PDK1;TMPO;IGFBP5;IGFBP3;HGF;PDIA6;PDIA4;SPOCD1;SFRP1;DNAJB11;KIF20A;KIF20B;PRR11;CD274;NCAPG;THY1;IQGAP3;CORO1C;HSP90B1;CCNB2;LDHA;CCNB1;NUAK2;RACGAP1;EPB41L3;S100A10;MCL1;HSPA5;TIPARP;PLK1;IDH2;GGH;CDC6;MANF;ANLN;TPX2;BST1;DIAPH3;KIF4A;CDK2;CALR;TOP2A;NCAPG2;HMGB2;KIF11;FOXM1;HERPUD1;LMNB1;TUBA1B;MYBL2;TK1…
all	RNAseq_Automatic_GEO_Signatures_Human_Down	Able Endotheliocytes Cultivated Electrospun GSE123045 2	99/250	2.59086e-16	5.82126e-15	3.09544	111.093	MT-ND4L;CCNF;ITSN1;HJURP;CASC5;BUB1B;PLOD2;MKI67;SMC4;IFIT3;SMC2;CDC20;CDH2;PTTG1;NUSAP1;HMCN1;GTSE1;RSAD2;ACSL4;ATP11A;SPOCD1;KIF20A;PRR11;VCL;ASF1B;PRKDC;TROAP;SEL1L;NCAPG;CDCA8;IQGAP1;HMMR;IQGAP3;SKA1;CCNB2;KIAA1524;LDHA;CCNB1;RACGAP1;ADGRG6;CLSPN;FAM83D;ECT2;FANCI;PLK1;MICAL2;ZWINT;NDC80;EXT1;DHFR;TPX2;ANLN;DIAPH3;KIF4A;AMOTL2;TOP2A;NCAPG2;ATP2A2;KIF11;FOXM1;PFAS;PTPRF;TUBA1B;PBK;MYBL2;TK1;DL…
all	RNAseq_Automatic_GEO_Signatures_Human_Down	Prmt4Kd Cord Derived Cd34 GSE46056 1	99/250	2.59086e-16	5.82126e-15	3.09544	111.093	DCLRE1B;TMEM41A;NUP188;NRM;TTF2;TMEM141;PTTG1;CHEK2;NUSAP1;TMPO;WDHD1;CLEC11A;LIG3;THOC6;PDIA4;DDX39A;CCNE1;EOGT;SRSF2;TRIM14;CDCA5;NCAPG;CSF2RB;HMMR;IQGAP3;NCAPH;CCNB2;KIAA1524;RACGAP1;RDH11;G3BP1;CLSPN;MYH10;CEP78;EDEM3;BARD1;FANCI;EDEM1;RCC2;GGH;NDC80;POLA2;UBE2S;KIF4A;CDK2;EZH2;MDM1;FEN1;MTMR12;MCM10;BRCA1;MAGT1;PIGW;FOXM1;PFAS;LMNB1;CHAF1B;PTER;SPDL1;TCF19;RFC5;RFC3;RFC4;CTPS1;KIF22;WDR34;HA…
all	RNAseq_Automatic_GEO_Signatures_Human_Down	Cd95L Si Shrnas Kill GSE87817 1	99/250	2.59086e-16	5.82126e-15	3.09544	111.093	ARL6IP1;HJURP;BUB1B;SMC2;CDC20;PTTG1;STMN1;NUSAP1;NEK2;KPNA2;TMPO;TGM2;SFRP1;DKC1;FANCD2;HIST1H2BF;KIF20A;TTLL12;PRR11;ASF1B;CDCA2;CDCA5;NCAPG;NCAPH;SKA2;PLAC8;CCNB2;CCNB1;RACGAP1;ORC1;UBR7;MCMBP;CYC1;FAM83D;ECT2;UBE2C;PA2G4;NDC80;ANLN;TPX2;PM20D2;PHF19;TOP2A;FEN1;MCM7;HMGB2;HMGB3;MCM10;KIF11;KIF15;LMNB1;TUBA1B;NUF2;PBK;TK1;ZNF367;DLGAP5;CEP55;HIST1H1B;RFC3;TUBB;CKAP2;KIF23;KIF22;HIST2H2BE;CCNA2;…
all	RNAseq_Automatic_GEO_Signatures_Human_Down	Divergent Erf3 Upf1 Uorf GSE126385 2	99/250	2.59086e-16	5.82126e-15	3.09544	111.093	NUP188;TMEM167A;CCNF;BUB1B;CPOX;CASC5;MKI67;CDC20;TRIM28;PTTG1;STMN1;KPNA2;TMPO;STARD4;NUP93;ACLY;DDX39A;KIF20A;KIF20B;DNMT1;CDCA2;PRKDC;CDCA5;INSIG1;NCAPG;NCAPH;ACACA;STIP1;LDHA;CCNB1;HSPH1;RACGAP1;RBM12;FAM83D;UBE2C;PLK1;PAICS;ANLN;TPX2;UBE2S;FASN;CDK2;FAT1;AMOTL2;TOP2A;FEN1;MCM7;KIF14;HMGB2;MCM10;KIF11;SH3RF1;LMNB1;TUBA1B;PBK;TK1;DLGAP5;CEP55;EIF5A;HSP90AA1;RFC4;VBP1;TUBB;CKAP2;KIF23;HAUS6;KIF…
all	Orphanet_Augmented_2021	Constitutional mismatch repair deficiency syndrome ORPHA:252202	55/102	1.49559e-16	7.01804e-15	5.49023	200.057	SUV39H2;NUP107;MCM8;DSCC1;WDR3;NCAPG2;BUB1B;MCM10;BRCA1;KIF11;SMC4;SMC2;KIF15;MTBP;EXO1;NUF2;KNTC1;SPDL1;DLGAP5;TMPO;WDHD1;CCT2;SUPT16H;RFC3;RFC4;CKAP2;CKAP5;MSH6;CCNA2;ASPM;MCM3;MCM4;MCM6;BLM;PRKDC;GSTCD;NCAPG;KIAA1524;ORC1;RACGAP1;ECT2;BUB1;FANCI;POLQ;RRM1;XRCC5;CDC6;PAICS;TICRR;CENPF;CENPI;PRC1;FUBP1;POLE2;NCAPD3
all	Orphanet_Augmented_2021	Desmoplastic small round cell tumor ORPHA:83469	55/102	1.49559e-16	7.01804e-15	5.49023	200.057	TCERG1;NUP107;NUP188;MCM7;NAT10;HNRNPR;MCM10;PFAS;PNN;PTBP1;UBAP2L;RFC5;SUPT16H;NSUN2;HAUS5;KIF22;ILF2;TRAIP;DKC1;KIFC1;TIMELESS;MCM3;SRSF3;MCM4;KIF2C;DTL;MCM2;DNMT1;SF3B3;UHRF1;CDCA5;TROAP;WDR62;CDC45;EXOSC10;ORC1;RAD54L;RBBP7;FANCI;NOP56;SF3A3;CDT1;SPAG5;CBX2;PA2G4;HNRNPAB;ZWINT;TICRR;KIF18B;NASP;RFWD3;HNRNPD;NCAPD2;HNRNPC;EIF3B
all	Rare_Diseases_GeneRIF_ARCHS4_Predictions	Chylomicron retention disease	85/200	2.36627e-16	1.10623e-14	3.48325	125.328	SLC23A1;TMEM181;SLC2A2;APOC4-APOC2;PLOD2;GBA3;PTPRH;C4A;TMED2;SLC39A5;UGT2A3;MAN1A1;HMGCS2;CUBN;SLC6A19;G6PC;ABCC2;HGD;ENTPD5;ACSL4;TM4SF5;APOA4;UNC93A;PDZK1;PTGR1;SEPP1;PRAP1;SLC39A14;PDIA6;PRODH2;TMEM82;PDIA4;DNAJC3;TMEM37;SLC5A9;C1ORF115;CTAGE5;RNF128;MEP1B;ACOX2;SLC7A9;MEP1A;CDHR2;MST1P2;DPEP1;KDELR2;ANG;ALDOB;CES2;UGT2B7;COPB2;ENPEP;SEC23A;OAT;RPN2;FAM114A1;COPB1;CFI;DNAJC22;SLC5A1;SLC30A10;…
all	Rare_Diseases_GeneRIF_ARCHS4_Predictions	Hepatorenal syndrome	85/200	2.36627e-16	1.10623e-14	3.48325	125.328	SLC46A3;TMEM45B;ADAMDEC1;DHRS11;SLC23A1;APOC4-APOC2;GBA3;KRT20;PTPRH;PEPD;CASP5;ANPEP;SLCO2B1;FAM3B;CHP2;SLC39A5;UGT2A3;SLC36A1;SLC13A2;SLC6A19;SLC15A1;AMN;G6PC;ENTPD5;APOA4;SEPP1;PRAP1;TMEM82;TMEM253;TMEM37;SLC5A9;SLC7A7;C1ORF115;MEP1B;SLC7A9;PRR15L;MEP1A;ACOX1;MALL;CDHR2;TMBIM1;DPEP1;CDHR5;ALDOB;CES2;UGT2B7;GUCY2C;ENPEP;MAOA;ITLN2;SLC5A12;SLC5A1;HSD17B11;CYP2C18;C2;ADH6;PBLD;DPP4;HSD11B2;GPA33;…
all	Rare_Diseases_GeneRIF_ARCHS4_Predictions	Short bowel syndrome	85/200	2.36627e-16	1.10623e-14	3.48325	125.328	SLC46A3;ADAMDEC1;DHRS11;SLC23A1;GBA3;KRT20;PTPRH;ANPEP;CHP2;SLC39A5;UGT2A3;PXDC1;TNS3;SH3D19;CUBN;SLC13A2;SLC6A19;AMN;MME;ENTPD5;ANO6;APOA4;SEPP1;PRAP1;SLC39A14;TMEM82;TMEM253;TMEM37;SLC5A9;C1ORF115;RNF128;MEP1B;SLC7A9;OAF;PRR15L;MEP1A;ACOX1;MALL;CDHR2;TMBIM1;DPEP1;CDHR5;ALDOB;NBL1;SMPDL3A;CES2;ABCG2;GUCY2C;ENPEP;RETSAT;C1S;MAOA;C1R;SLC1A1;ITLN2;SLC5A12;SLC5A1;CYP2C18;PAPSS2;PBLD;TGOLN2;DPP4;HSD1…
all	Rare_Diseases_GeneRIF_ARCHS4_Predictions	Usher syndrome	85/200	2.36627e-16	1.10623e-14	3.48325	125.328	TMEM45B;SLC27A1;DHRS11;SLC23A1;GBA3;KRT20;PTPRH;ANPEP;ADAMTSL3;FAM3B;CHP2;SLC39A5;UGT2A3;MCF2L2;CUBN;SLC13A2;SLC6A19;SLC15A1;AMN;G6PC;GPR35;ENTPD5;APOA4;SEPP1;PRAP1;TMEM82;TMEM253;SLC5A9;C1ORF115;CLDN15;MEP1B;SLC7A9;PRR15L;MEP1A;MALL;CDHR2;DPEP1;ELMO3;CDHR5;ALDOB;SOWAHA;CES2;GUCY2C;ENPEP;MAOA;ITLN2;SLC3A1;SLC5A12;SLC5A1;SLC6A20;CYP2C18;CYP3A5;C2;PBLD;SCIN;ERBB3;GPA33;SI;HSD17B2;TM4SF20;EPS8L3;BCO…
all	HDSigDB_Human_2021	Genes Down-Regulated In Genes Changed In HDACi 106 Treated Vs Untreated Healthy Donor Blood Cells GSE30933	424/1643	1.02015e-17	1.28335e-14	1.69408	66.2792	RNH1;CLEC10A;ITSN1;SMC4;SMC2;CAPNS1;EPSTI1;EARS2;GBP5;WSB2;ZNF282;CLEC11A;COL23A1;DDX10;CACNA2D4;NUP93;DDX39A;MTHFD1;MTHFD2;PSME3;RBP1;RFX5;ANOS1;SRFBP1;ZSCAN26;PRR11;ASF1B;MTMR2;CDCA2;NLRX1;ABCB6;FICD;RPN2;SAR1B;CDCA5;RPN1;CDCA8;NCAPG;SKA1;C2;RHOT2;HSPH1;PDGFC;NCKAP1L;SLC19A1;FUCA2;PMM2;RMDN3;ZNF35;UCK2;TCN2;EIF6;SLC6A9;ADI1;FASN;PNOC;CDK12;DUS1L;ARHGAP9;STAG3L3;PIGQ;PIGW;PFAS;ARHGAP4;OSBPL10;CH…
all	Rare_Diseases_AutoRIF_ARCHS4_Predictions	Attenuated FAP	85/200	2.36627e-16	1.60261e-14	3.48325	125.328	MCM7;CCDC47;NCAPG2;BUB1B;SMC4;LMNB1;CDC20;PTBP1;SEC61A1;TRIM28;EXO1;TMED2;MYBL2;PDIA3;WDHD1;SUPT16H;RFC3;RRAS2;DARS2;KIF23;SLC39A14;PDIA6;CKAP5;PDIA4;DDB1;CCNA2;ACLY;MELK;MTHFD1;INCENP;KIFC1;CCNE1;CANX;MCM3;MCM4;KDELR2;GARS;KIF2C;KIF20A;CERS2;LRRC59;RPN2;PRKDC;CDCA5;RPN1;USO1;NCAPG;TWF1;HSD17B4;TARS;DDX21;SLC1A5;TM9SF3;HSP90B1;STIP1;CCNB1;RACGAP1;G3BP1;MLEC;FAM83D;BUB1;CCT5;FANCI;HN1L;RRM1;HNRNPA…
all	RNAseq_Automatic_GEO_Signatures_Human_Down	Microrna Sphk1 Papillary Thyroid GSE87307 1	98/250	8.02828e-16	1.75758e-14	3.04294	105.768	ARL6IP1;HNRNPR;MKI67;SMC4;ALDH1L2;CDC20;PTTG1;FTH1;CHORDC1;STMN1;NUSAP1;NEK2;HMGN2;KPNA2;TNS3;GTSE1;KNSTRN;CDC25B;ALDH3A2;SRSF2;FAM64A;PKP4;KIF20A;PRR11;SNRPA;LRRC59;TROAP;MAZ;NEDD4L;CDCA8;PTTG1IP;HMMR;SLC1A5;PLAC8;CNN2;ADAMTS15;CCNB2;CCNB1;ZNF703;RBM12;FAM83D;ODF2;RCC2;PLK1;LAYN;TPX2;UBE2S;AMOTL2;HNRNPC;PHF19;THRB;HMGB2;FOXM1;LFNG;TUBA1B;ADGRE5;PHGDH;TK1;ZNF367;DLGAP5;CEP55;SUN2;HSP90AA1;KIF23;S…
all	RNAseq_Automatic_GEO_Signatures_Human_Down	Osteogenic Programming Fungal Metabolite GSE96788 1	98/250	8.02828e-16	1.75758e-14	3.04294	105.768	NRM;BUB1B;IRS2;MKI67;CDC20;RPS6KA4;TRIM28;PTTG1;NUSAP1;KNTC1;HMGN2;KPNA2;GTSE1;CDK5RAP2;PAQR4;TPM3;KAZN;KNSTRN;DDX39A;MTHFD1;FANCD2;TIMELESS;FAM64A;PKP4;KIF20A;TELO2;SNRPA;RABL6;DNMT1;RNASEH2A;TROAP;CCNB2;CCNB1;RACGAP1;ORC1;DVL1;FAM83D;FANCI;UBE2C;ARHGEF39;PLK1;FANCA;C20ORF27;NDC80;TPX2;ANLN;POLA2;DIAPH3;KIF4A;CEP85;PHF19;MCM7;NCAPG2;FOXM1;PFAS;LMNB1;PTBP1;TUBA1B;PBK;MYBL2;TK1;WHSC1;DLGAP5;RAB8A;…
all	RNAseq_Automatic_GEO_Signatures_Human_Down	6Mer Seed Toxicity Micrornas GSE135453 1	98/250	8.02828e-16	1.75758e-14	3.04294	105.768	SCARB1;SERPINE1;CCNF;MKI67;SMC4;CDC20;PTTG1;EPHB2;TPM3;ENTPD6;UBE2E1;TAP2;PGD;ALDH3A2;MELK;MTHFD2;DKC1;VPS25;ASF1B;DNMT1;CDCA4;CDCA5;TROAP;NOP2;CDCA8;NCAPG;SLC1A5;PKMYT1;NCAPH;RTN4;BCL2L12;MRPL20;LDHA;CCNB1;DHX33;RACGAP1;ORC1;CLSPN;FAM83D;UBE2C;PLK1;FANCA;PA2G4;CDC6;NETO2;ZWINT;ANLN;TPX2;KIF18B;UBE2S;FASN;CDK2;ALDH18A1;CEP85;LGMN;PHF19;FEN1;CNTNAP1;MCM7;MCM10;FOXM1;LMNB1;MYBL2;TK1;TCF19;LYPLA2;CL…
all	RNAseq_Automatic_GEO_Signatures_Human_Down	Major Determinant Mitotic Fate GSE68219 4	98/250	8.02828e-16	1.75758e-14	3.04294	105.768	CASC4;BUB1B;JADE2;MANEA;MTBP;LAPTM4A;DPYSL2;KIF5B;STMN1;NUSAP1;KNTC1;NEK2;GTSE1;TMPO;WLS;GEN1;SCARA3;RECQL;UBE2E1;MINPP1;TIMELESS;KIF20A;KIF20B;ASF1B;BLM;CHRNA5;TROAP;SLC1A1;GSKIP;CDCA8;SKA1;NCAPH;TMTC4;UGT8;CCNB1;RACGAP1;MLEC;SSR1;RBM12;SMAD3;CBX3;PLK1;DHFR;ANLN;TPX2;POLA2;KIF18B;FUBP1;KIF4A;CDK2;FEN1;SPIN4;NCAPG2;MCM10;MAGT1;BRCA1;KIF15;TUBA1B;CASP8;SGCB;NUF2;PBK;CEP55;DLGAP5;ACTR2;COMMD2;GPX8;…
all	RNAseq_Automatic_GEO_Signatures_Human_Down	Rala Ralb Independently Ras GSE126794 2	98/250	8.02828e-16	1.75758e-14	3.04294	105.768	DSCC1;GOLIM4;ALDH1L2;SMC2;SLC39A8;HMGN2;WLS;TMPO;WDHD1;TIPIN;PAQR4;ILF2;CCNE1;HAT1;TIMELESS;BLM;NCAPG;TARS;SLC1A5;PKMYT1;HSPBP1;CORO1A;SKA1;NCAPH;LDHA;HSPH1;ORC1;ERI1;UBR7;MCMBP;TSPAN3;RSU1;AKIRIN1;CBX3;RCC2;CBX1;RAB27A;PA2G4;ZWINT;DHFR;UCK2;CDK2;CALU;TOP2A;PIGS;MCM7;MCM8;MCM10;DUSP16;LMNB1;CHAF1B;TUBA1B;SPRED1;EXO1;PHGDH;TCF19;CCT2;HSP90AA1;RFC3;TPI1;RFC4;NSUN5;TUBB;DUSP6;SAPCD2;CPTP;ITGA8;ATP6V…
all	Orphanet_Augmented_2021	Mandibular hypoplasia-deafness-progeroid features-lipodystrophy syndrome ORPHA:363649	54/101	4.6072e-16	2.13524e-14	5.38886	190.301	VARS;MCM7;CCNF;PFAS;CDC20;PTBP1;RAVER1;TRIM28;GSG2;MYBL2;TK1;KIF22;POLRMT;YDJC;THOC6;TRAIP;DDX39A;KIFC1;RPUSD1;TIMELESS;MCM3;KIF2C;TTLL12;THOP1;ZNF598;SNRPA;TELO2;ASF1B;MCM2;C17ORF53;RNASEH2A;CDCA4;CDCA5;CDCA8;PKMYT1;AURKB;BCL2L12;DCAF15;RECQL4;NDOR1;CDC45;NCLN;ORC1;POLD1;RAD54L;CDT1;WDR18;PLK1;FANCA;BOP1;UBE2S;TACC3;NCAPD2;FBXL6
all	Rare_Diseases_GeneRIF_ARCHS4_Predictions	Benign recurrent intrahepatic cholestasis 1	84/200	8.23594e-16	3.55413e-14	3.41141	118.488	SLC46A3;ADAMDEC1;DHRS11;SLC23A1;SLC2A2;GBA3;KRT20;PTPRH;EPB41L4B;ANPEP;CHP2;SLC39A5;UGT2A3;CUBN;SLC13A2;SLC6A19;SLC15A1;AMN;G6PC;ENTPD5;APOA4;SEPP1;PRAP1;SLC39A14;TMEM82;TMEM253;SLC5A9;C1ORF115;MEP1B;SLC7A9;PRR15L;MEP1A;ACOX1;MALL;CDHR2;DPEP1;CDHR5;ALDOB;SOWAHA;NBL1;CES2;UGT2B7;ABCG2;GUCY2C;ENPEP;OAT;RETSAT;TUBAL3;MAOA;SLC1A1;ITLN2;SLC5A12;SLC5A1;ATP1A1;CYP2C18;PBLD;DPP4;HSD11B2;GPA33;RP11-400G3.…
all	Rare_Diseases_GeneRIF_ARCHS4_Predictions	Benign recurrent intrahepatic cholestasis 2	84/200	8.23594e-16	3.55413e-14	3.41141	118.488	SLC46A3;ADAMDEC1;DHRS11;SLC23A1;SLC2A2;GBA3;KRT20;PTPRH;EPB41L4B;ANPEP;CHP2;SLC39A5;UGT2A3;CUBN;SLC13A2;SLC6A19;SLC15A1;AMN;G6PC;ENTPD5;APOA4;SEPP1;PRAP1;SLC39A14;TMEM82;TMEM253;SLC5A9;C1ORF115;MEP1B;SLC7A9;PRR15L;MEP1A;ACOX1;MALL;CDHR2;DPEP1;CDHR5;ALDOB;SOWAHA;NBL1;CES2;UGT2B7;ABCG2;GUCY2C;ENPEP;OAT;RETSAT;TUBAL3;MAOA;SLC1A1;ITLN2;SLC5A12;SLC5A1;ATP1A1;CYP2C18;PBLD;DPP4;HSD11B2;GPA33;RP11-400G3.…
all	Rare_Diseases_GeneRIF_ARCHS4_Predictions	Cholestasis progressive familial intrahepatic 1	84/200	8.23594e-16	3.55413e-14	3.41141	118.488	SLC46A3;TMEM45B;SLC23A1;SLC2A2;APOC4-APOC2;GBA3;KRT20;PTPRH;C4A;EPB41L4B;ANPEP;FAM3B;CHP2;SLC39A5;UGT2A3;SLC13A2;SLC6A19;SLC15A1;AMN;G6PC;HGD;ENTPD5;APOA4;SEPP1;PRAP1;SLC39A14;TMEM82;TMEM37;SLC5A9;C1ORF115;RNF128;MEP1B;SLC7A9;PRR15L;MEP1A;ACOX1;MALL;CDHR2;DPEP1;CDHR5;ALDOB;SOWAHA;CES2;UGT2B7;GUCY2C;ENPEP;MAOA;CFI;ITLN2;SLC5A12;SLC5A1;CYP2C18;C2;ADH6;PBLD;DPP4;HSD11B2;ERBB3;GPA33;RP11-400G3.5;SI;A…
all	Rare_Diseases_GeneRIF_ARCHS4_Predictions	Weaver syndrome	84/200	8.23594e-16	3.55413e-14	3.41141	118.488	TOP2A;MDC1;NUP188;MCM7;MCM8;NCAPG2;KIF14;BUB1B;HNRNPR;MCM10;KIF11;BRCA1;TTF2;MKI67;SMC4;SMC2;LMNB1;EXO1;NUSAP1;KNTC1;WHSC1;TMPO;WDHD1;SUPT16H;RFC3;NUP210;KIF23;CTPS1;HAUS6;CKAP5;CCNA2;ASPM;INCENP;KIFC1;DKC1;NUP50;TIMELESS;MCM3;MCM4;KIF2C;MCM6;DTL;MCM2;BLM;CDCA2;SF3B3;PCNA;PRKDC;CDCA5;NCAPG;TARS;DDX21;NCAPH;RACGAP1;ORC1;G3BP1;USP1;RBM12;BUB1;E2F8;FANCI;STIL;RRM1;HNRNPA3;SPAG5;XRCC5;RCC2;CDC6;DEK;P…
all	Microbe_Perturbations_from_GEO_up	H1N1 influenza virus (pandemic strain) human peripheral blood cells GDS4240 microbe:174	151/447	1.3269e-16	4.13994e-14	2.42359	88.6029	IFITM3;PECR;SERPINE2;IGHV3-23;HJURP;LGALSL;CASC5;BUB1B;PLOD2;MKI67;SMC2;FADS2;PTTG1;LIPH;MYB;GRB10;NUSAP1;NEK2;KPNA2;WDHD1;HGF;PGD;CHIT1;MELK;IFI27;MTHFD2;DNAJB11;HIST1H2BF;SLC27A2;CDCA2;MAOB;MAOA;CDCA5;NCAPG;SLC1A4;SAMSN1;NCAPH;RHOBTB1;MED12L;HSP90B1;UBE2J1;KIAA1524;UGCG;CCNB2;LDHA;CCNB1;ORC1;PDGFC;CLSPN;IGHA1;FANCI;ANKRD22;PLK1;GGH;CDC6;BMX;NDC80;DHFR;TPX2;ANLN;BST1;VNN1;BAMBI;KIF4A;LCN2;CYSTM1…
all	RNAseq_Automatic_GEO_Signatures_Human_Up	Generates Th17 Pathogenicity Microenvironments GSE148669 1	98/250	8.02828e-16	4.6949e-14	3.04294	105.768	LTV1;SERPINE2;TMEM200A;STS;IPO9;DPYSL2;TNFRSF8;KNTC1;SLC25A44;MB21D1;WDHD1;STARD4;SUPT16H;ACTN1;AC079325.6;ATP1B3;PDIA6;ACLY;MTHFD1;MAPKAPK3;SLC9A7;DKC1;FANCD2;TIMELESS;ASPHD2;GNE;DNMT1;GSTCD;NOP2;SLC1A5;IQGAP3;KIAA1524;STIP1;HSPH1;ORC6;ORC1;LONRF3;CLSPN;CCDC18;XRCC5;CDC6;NETO2;PARP14;PAICS;POLA2;FASN;CDK2;CD24;EZH2;ITM2C;PHF19;MDM1;SUV39H2;MCM7;MCM8;CCDC47;ATP2A2;MCM10;BRCA1;FOXM1;MEOX1;EXO1;GSG…
all	RNAseq_Automatic_GEO_Signatures_Human_Up	Bacteroides Fragilis Toxin Bft GSE113218 1	98/250	8.02828e-16	4.6949e-14	3.04294	105.768	ARL6IP1;CCNF;HJURP;NUSAP1;KPNA2;SLC16A4;WDHD1;PAQR4;WDR76;SLC9A2;MSH6;EML5;NEIL3;KDELR2;FAM64A;KIF20A;VCL;ASF1B;BLM;CDCA2;CHRNA5;SLC1A1;CDCA8;HMMR;NCAPH;RTN4;RHOBTB1;TMTC4;UGCG;UGT8;LDHA;HSPH1;ORC1;RSU1;TSPAN3;FAM83D;NETO2;ZWINT;VANGL1;GJB2;POLA2;REEP5;SELL;NASP;CDK2;DEGS1;CD24;LRP11;TOP2A;FEN1;PIGU;MCM10;KIF15;EXO1;ANXA6;SPDL1;DLGAP5;C3ORF58;TCF19;RFC5;RMI2;RFC4;KIF22;CCNA2;KIFC1;INCENP;MCM3;MCM…
all	RNAseq_Automatic_GEO_Signatures_Human_Up	Form Jarid2 Required Keratinocytes GSE102116 1	98/250	8.02828e-16	4.6949e-14	3.04294	105.768	COL16A1;GDA;MKI67;CDC20;NUSAP1;CAPN2;KNTC1;WDHD1;TIPIN;MEF2C;SCARA3;SUPT16H;SFMBT2;PDIA6;WDR76;MTHFD1;MALL;SUCLG1;KIF20A;CCDC150;PDE9A;ASF1B;CSTF3;TROAP;NCAPH;LDHA;RACGAP1;ORC1;UBR7;CYC1;FAM83D;TXNDC5;BARD1;FANCI;MLKL;PLK1;FANCA;CDC6;PAICS;LSM3;ANLN;NASP;KIF4A;HNRNPC;ARHGAP11B;FEN1;HMGB2;MCM10;LMNB1;DHTKD1;TUBA1B;EXO1;PSTPIP2;DLGAP5;C3ORF58;TCF19;EIF5A;RFC3;CIT;CCNA2;ANO1;ALDH1A3;SAPCD2;KIFC1;INC…
all	Disease_Perturbations_from_GEO_up	ulcerative colitis DOID-8577 human GSE9452 sample 454	141/413	5.08199e-16	4.73754e-14	2.4592	86.6023	IFITM3;IFITM1;SAMD9L;IFITM2;CPNE5;NCF2;REG1B;IGHV3-23;UBE2L6;C4BPB;PRDM1;IFIT3;STS;LIPG;NAMPT;INSC;FAM3B;ENPP2;NUSAP1;PDK1;ZBP1;SLC6A14;TAP1;LAX1;ASRGL1;IGLV1-36;IFI27;KIAA0125;IGKV4-1;SERPING1;KIF20A;CD274;CFI;CSF2RB;IGHV1-69;THY1;HMMR;SLC6A20;SAMSN1;C2;CD79A;PRDX4;IGLV1-40;CHST15;TNFRSF17;NCKAP1L;IGHA1;IGHA2;HLA-DQA1;TXNDC5;HLA-DRB5;DEFA6;UBE2C;RARRES3;OSBPL3;REG4;DEFA5;SLC16A14;ANLN;CXCL11;VNN…
all	RNAseq_Automatic_GEO_Signatures_Human_Down	Gspt1 Phenotypically Heterobifunctional Phthalimide GSE108763 2	97/250	2.44617e-15	5.094e-14	2.99116	100.635	DSCC1;MYB;CHORDC1;TNFRSF8;PDIA3;PPP1R16B;SUPT16H;PDIA6;WDR76;PDIA4;MSH6;MTHFD1;DKC1;DNAJB11;SRSF2;SRSF3;TTLL12;PPIB;ABCG1;BLM;CDCA5;UBE2J1;HSP90B1;STIP1;LDHA;HSPH1;ITPRIPL1;ORC1;MCMBP;CLSPN;SLC19A1;CDT1;XBP1;HSPA5;CBX2;PA2G4;CDC6;PAICS;MANF;DHFR;PM20D2;NASP;HNRNPD;CALR;ITM2A;EZH2;FEN1;MCM7;CDCA7L;WDR3;ATP2A2;MCM10;HERPUD1;LMNB1;CHAF1B;TUBA1B;EXO1;MYBL2;ZNF367;HSP90AA1;RFC3;TPI1;CTPS1;SLC39A14;GNL…
all	RNAseq_Automatic_GEO_Signatures_Human_Down	Food-Derived Apigenin Luteolin Introns GSE128097 2	97/250	2.44617e-15	5.094e-14	2.99116	100.635	ECI2;HJURP;CASC5;BUB1B;SMC4;CXCL14;GLS;CDC20;FADS2;DPYSL2;STMN1;NUSAP1;KNTC1;NEK2;HMGN2;TNS3;GTSE1;TMPO;KNSTRN;CDC25B;MELK;FAM64A;KIF20A;PIF1;CDCA2;TROAP;NCAPG;HMMR;NCAPH;CCNB2;LDHA;CCNB1;ATXN1;RACGAP1;PDGFC;CLSPN;UBE2C;ARHGEF39;CBX2;PLK1;FOXN3;ZWINT;NDC80;ANLN;NASP;UBE2S;KIF4A;HNRNPD;PHF19;TOP2A;MCM7;QPRT;KIF14;HMGB3;KIF11;LMNB1;TUBA1B;MYBL2;DLGAP5;CEP55;ANXA1;TUBB;GPX8;WDR34;CCNA2;ASPM;PSRC1;SA…
all	RNAseq_Automatic_GEO_Signatures_Human_Down	Searching Mir-508 509 506 GSE77462 2	97/250	2.44617e-15	5.094e-14	2.99116	100.635	NUP107;ARL6IP1;HJURP;BUB1B;SMC4;CDC20;LIPE;PTTG1;NUSAP1;NEK2;HMGN2;CDK5RAP2;GPT2;KNSTRN;TRAIP;NEIL3;MTHFD2;DKC1;FAM64A;KIF20A;SNRPA;CDCA2;CDCA4;CDCA8;NCAPG;HMMR;NCAPH;SKA1;SKA2;CCNB2;RACGAP1;ECT2;SMAD3;ODF2;ARHGEF39;PYCR2;NFKB1;NDC80;TPX2;ANLN;GJB2;DIAPH3;UBE2S;KIF4A;LCN2;PHF19;TOP2A;C9ORF91;C2CD5;SH3KBP1;NCAPG2;HMGB2;KIF11;KIF15;NUF2;PBK;CEP55;DLGAP5;KLF10;RMI2;WARS;CKAP2;GPX8;KIF23;KIF22;SLC39A…
all	RNAseq_Automatic_GEO_Signatures_Human_Down	Cdk7 Thz1 Alters Ends GSE102243 5	97/250	2.44617e-15	5.094e-14	2.99116	100.635	IFITM3;DCLRE1B;CCNF;HJURP;BUB1B;MKI67;IKZF2;SMC4;CDC20;FADS2;PTTG1;CHORDC1;KPNA2;HMGN2;GTSE1;MEF2C;NUP210;HGF;CLEC11A;ADAM10;MSH6;CCNE1;PSME3;TIMELESS;KIF20A;VCL;CDCA2;RPN2;ABHD4;UBA6;NCAPG;CDCA8;SAMSN1;NCAPH;ACAT1;CCNB2;LDHA;CCNB1;ORC1;RSU1;SMYD3;CLSPN;FAM83D;ECT2;CDT1;UBE2C;CBX2;PLK1;IDH2;CDC6;PAICS;ZWINT;VANGL1;ANLN;TPX2;TOP2A;FEN1;MCM7;HMGB2;MCM10;LMNB1;CA2;EXO1;ANXA6;CHAMP1;MYBL2;TK1;XXYLT1;…
all	RNAseq_Automatic_GEO_Signatures_Human_Down	Polybrominated Diphenyl Ethers Pbdes GSE111203 4	97/250	2.44617e-15	5.094e-14	2.99116	100.635	SERPINE2;CLSTN2;GPR68;SMC4;FAM134B;SLC39A6;FAM53B;KNTC1;HMCN1;TMPO;WDHD1;ARMT1;TPM4;SLC6A14;ATP11C;KAZN;MTHFD1;SRSF2;SRSF3;ABCG1;ASF1B;MAOB;DNAJC22;NEDD4L;NDRG1;ORC1;CLSPN;FANCI;CBX3;INSR;FANCA;BMP7;ESR1;ZWINT;TPX2;SDK1;NASP;FAT1;REL;CD24;PCSK2;TOP2A;BTG2;FEN1;MCM7;CDCA7L;CCDC47;NCAPG2;HMGB2;TMEM181;MCM10;BRCA1;KIF11;LMNB1;DHTKD1;TUBA1B;EXO1;KIF13B;TIMP3;MAN1A1;TK1;ZNF367;TCF19;RFC5;RFC3;MME;MYOF…
all	RNAseq_Automatic_GEO_Signatures_Human_Down	6Mer Seed Toxicity Micrornas GSE135453 2	97/250	2.44617e-15	5.094e-14	2.99116	100.635	KCNG1;SERPINE2;HJURP;HNRNPR;MKI67;SMC4;CDC20;RAVER1;PTTG1;ZMIZ2;CHORDC1;NUSAP1;NEK2;GTSE1;ATP11C;EPDR1;CACNA2D4;KNSTRN;CDC25B;MSH6;NEIL3;MELK;TRIM14;PKP4;KIF20A;TRIB1;PHPT1;DNMT1;BLM;RNASEH2A;MRPL18;TROAP;NCAPG;HMMR;IQGAP3;NCAPH;SKA2;CNN2;CCNB2;RACGAP1;FAM83D;S100A10;CEP78;CDT1;CCDC18;C20ORF27;UPF3B;CDC6;NDC80;TPX2;KIF18B;KIF4A;TOP2A;FEN1;MCM10;BRCA1;KIF11;KIF15;LMNB1;PHGDH;MYBL2;TK1;SPDL1;DLGAP5…
all	RNAseq_Automatic_GEO_Signatures_Human_Down	Characterization Protac Directed Brafv600E GSE148500 5	97/250	2.44617e-15	5.094e-14	2.99116	100.635	SERPINE2;LOXL4;HTR7;GRB10;TIPIN;ACTN1;IGFBP3;GPT2;SHISA2;WDR76;MSH6;SFRP1;TMX4;MTHFD2;DKC1;TRIB2;GNE;EPHA2;ASF1B;BLM;IGSF3;CDCA4;CDCA5;SLC1A1;TGFA;NEDD4L;SLC1A5;PKMYT1;KIAA0040;LDHA;ITPRIPL1;ORC6;ORC1;MCMBP;CLSPN;FAM83D;EGR3;UBE2C;FZD7;FANCA;NETO2;PAICS;UCK2;KIF18B;NASP;CDK2;FEN1;MCM7;PAK1IP1;WDR3;MCM10;LMNB1;EXO1;GSG2;TIMP3;TCF19;ANXA1;NSUN2;CTPS1;PPRC1;DUSP6;NME1;ANO1;ALDH1A3;SLC25A15;GPRC5A;TB…
all	RNAseq_Automatic_GEO_Signatures_Human_Down	Notch1 Reciprocal Secretomes N1Icd GSE72404 1	97/250	2.44617e-15	5.094e-14	2.99116	100.635	RAB3B;TMEM200A;GPR68;HJURP;CASC5;SMC4;SMC2;ANPEP;FTH1;NAMPT;EPHB2;HMGN2;WLS;TMPO;TGM2;WDHD1;SCARA3;HGF;PDIA4;SFRP1;MELK;PRR11;SLC22A4;DNMT1;NCAPG;DPP4;KIAA1524;CCNB2;CCNB1;RACGAP1;EPB41L3;PDGFC;FANCI;CDC6;NETO2;PAICS;ZWINT;DHFR;ANLN;TPX2;DNMBP;NFE2L3;TOP2A;FEN1;MCM7;CDCA7L;NCAPG2;KIF14;HMGB2;KIF11;BRCA1;LMNB1;GM2A;RAC2;WHSC1;CEP55;TCF19;KIF23;NRG1;SLC39A14;DUSP6;CCNA2;ASPM;MCM4;BIRC5;KIF2C;ITGA6;…
all	RNAseq_Automatic_GEO_Signatures_Human_Down	Canonical Non-Canonical Roles Variant GSE94013 2	97/250	2.44617e-15	5.094e-14	2.99116	100.635	MT-ND4L;MDC1;NUP107;ARL6IP1;DSCC1;GOLIM4;BUB1B;TTF2;MT-ND2;MT-ND3;ALDH1L2;SMC2;CDH2;PTTG1;DPYSL2;STMN1;NUSAP1;NEK2;HMGN2;WDHD1;RECQL;SEPP1;TMX4;TIMELESS;MT-CO2;BLM;CSTF2;NCAPG;SLC1A4;NCAPH;CCNB2;CCNB1;RACGAP1;APOH;AC240274.1;CLSPN;ECT2;FANCI;ZWINT;DHFR;GLUD1;ANLN;TPX2;TMEM237;KIF4A;CDK2;MCM8;NCAPG2;HMGB2;HMGB3;MCM10;BRCA1;KIF11;FOXM1;LMNB1;TUBA1B;SGCB;NUF2;CNTRL;PBK;TMED2;PHGDH;DNM1L;CEP55;DLGAP5…
all	RNAseq_Automatic_GEO_Signatures_Human_Down	Hoxc4 Hoxc6 Binding Sites GSE129951 1	97/250	2.44617e-15	5.094e-14	2.99116	100.635	AHCYL1;CLSTN2;GLDC;HJURP;BUB1B;DPYSL2;NUSAP1;NEK2;GTSE1;PPP1R16B;TIPIN;PDIA6;RRAGC;MTHFD2;CCNE1;KIF20A;KCTD17;PRR11;CDCA5;INSIG1;SLC1A1;CDCA8;NCAPG;MED12L;NCAPH;ORC1;UBR7;ADGRG6;FAM83D;BARD1;STIL;EDEM1;PLK1;CDC6;NDC80;DHFR;TPX2;POLA2;KIF18B;TMEM237;KIF4A;C8ORF33;MCUR1;HMGB3;MCM10;BRCA1;FOXM1;ELAVL1;SGCB;EXO1;GSG2;NUF2;KIF13B;MYBL2;SPDL1;WHSC1;SLC36A1;RFC3;KIF23;CTPS1;SLC39A14;CKAP5;CIT;INCENP;KIF…
all	HDSigDB_Human_2021	OPC1cyc Oligodendrocyte Precursor Cell Markers PMID30078729	45/73	8.24245e-17	5.32064e-14	7.52735	278.773	FEN1;CDCA2;NCAPG2;CDCA8;NCAPG;KIF11;HMMR;MKI67;TYMS;CENPA;AURKB;NCAPH;SKA1;KIF15;AURKA;CDC20;CCNB2;CCNB1;RACGAP1;NUF2;NUSAP1;PBK;ECT2;BUB1;RFC4;CENPW;RRM2;UBE2C;CKAP2;KIF22;KNSTRN;SHCBP1;NDC80;CCNA2;ASPM;CENPE;CENPF;MELK;INCENP;PRC1;TACC3;BIRC5;KIF20B;SPC24;SPC25
all	HDSigDB_Human_2021	Genes Up-Regulated In HDACi-106 Treated PBMCs From Friedreich Ataxia Patients Vs Controls GSE30933	126/347	8.45888e-17	5.32064e-14	2.70136	99.974	GHDC;RNH1;DSCC1;CCNF;HJURP;BUB1B;TTF2;CDC20;RPS6KA4;PTTG1;SLCO2B1;EPSTI1;NUSAP1;KNTC1;LGALS9;EPHB2;MB21D2;TRIM21;TRIM22;GBP5;TAP2;GBGT1;MELK;MAPKAPK3;RBP1;SERPING1;ZSCAN26;KIF20A;LAP3;CDCA2;PSMD14;SAR1B;BRI3;CDCA5;CSTF2;CDCA8;NCAPG;SLC38A10;HMMR;PKMYT1;C2;RASGRP3;CCNB2;HSPH1;MLEC;NDN;CDT1;UBE2C;RMDN3;GLMP;TPX2;TCN2;UBE2S;PHF19;TOP2A;CXCL9;MAST4;ATP2A2;ARRB1;MCM10;KIF11;PEPD;HAPLN3;KIF15;SLC2A8;TN…
all	Orphanet_Augmented_2021	Familial pancreatic carcinoma ORPHA:1333	56/109	1.3694e-15	6.26918e-14	4.95682	169.644	TOP2A;SUV39H2;NUP107;NCAPG2;KIF14;BUB1B;CASC5;MCM10;BRCA1;KIF11;SMC4;SMC2;KIF15;EXO1;NUF2;NUSAP1;KNTC1;SPDL1;CEP55;DLGAP5;WDHD1;RFC3;CKAP2;HAUS6;KIF23;SENP1;CCNA2;ASPM;MELK;PALLD;KIF20B;DTL;CDCA2;GSTCD;NCAPG;HMMR;KIAA1524;G3BP1;CLSPN;ASCC3;ECT2;BUB1;FANCI;GINS1;POLQ;STIL;RRM1;XRCC5;NDC80;CENPE;CENPF;DIAPH3;CENPI;RFWD3;KRAS;MAD2L1
all	Microbe_Perturbations_from_GEO_down	Cryptosporidium parvum human cultured intestinal epithelial cells GDS3500 microbe:204	96/239	2.46356e-16	7.68631e-14	3.16836	113.87	SLC46A3;UGT1A10;ADAMDEC1;DHRS11;MS4A8;PEBP1;SAT2;GBA3;PEPD;CXCL14;HEBP1;SCP2;ANPEP;CHP2;UGT2A3;ACADM;HMGN2;CBR1;SLC6A19;PHYH;MME;NCOA4;APOA1;APOA4;PDZK1;CMBL;PTGR1;SEPP1;PRAP1;HADHB;SLC7A7;RNF128;MEP1B;SLC7A9;MEP1A;CDHR2;DPEP1;MT1H;SUCLG1;CDHR5;ALDOB;SGK1;SLC25A5;CES2;MATN2;ABCG2;SLC25A6;SMIM24;ENPEP;DDC;OAT;MAOA;ITLN1;SLC3A1;SLC5A1;PTTG1IP;ATP1A1;NTS;CYP3A4;HSD17B11;NDRG1;CYP3A5;PAPSS2;PBLD;CST3…
all	Microbe_Perturbations_from_GEO_up	H1N1 influenza virus (pandemic strain) human peripheral blood cells GDS4240 microbe:173	139/406	6.32607e-16	9.86866e-14	2.46903	86.4079	IFITM3;IFITM1;IGHV3-23;HJURP;CASC5;PLOD2;MKI67;ALDH1L2;PTTG1;EPSTI1;GRB10;NUSAP1;NEK2;CEP97;KPNA2;WDHD1;RSAD2;HGF;PDIA4;CHIT1;MELK;IFI27;MTHFD2;HAT1;DNAJB11;HIST1H2BF;TRIB1;SLC22A4;CD274;CDCA2;CDCA5;NCAPG;HMMR;SAMSN1;NCAPH;HSP90B1;UBE2J1;UGCG;CCNB2;LDHA;CCNB1;TNFRSF17;CLSPN;IGHA1;XBP1;ANKRD22;PLK1;GGH;CDC6;BMX;LSM3;DHFR;SULT1B1;TPX2;ANLN;VNN1;KIF4A;LCN2;CYSTM1;CD24;IGKV3-20;ITM2C;TOP2A;IGHM;AQP10…
all	Orphanet_Augmented_2021	Currarino syndrome ORPHA:1552	53/101	2.45218e-15	1.09589e-13	5.17708	174.166	MCM7;FOXM1;CDC20;EXO1;PBK;NEK2;MYBL2;MNX1;CEP55;MANEAL;WDR34;SAPCD2;KIFC1;TIMELESS;BIRC5;MCM4;KIF2C;KIF20A;TLCD1;MCM2;CHRNA5;CDCA5;TROAP;CDCA8;PKMYT1;IQGAP3;CENPA;AURKB;AURKA;RECQL4;CCNB2;CCNB1;CDC45;RAD54L;RHPN2;ECT2;GINS1;HN1L;CDT1;GINS2;RRM2;CBX2;PLK1;CDC6;PAICS;KAZALD1;ZWINT;TICRR;TPX2;UCK2;KIF18B;PRC1;KIF4A
all	Orphanet_Augmented_2021	VACTERL with hydrocephalus ORPHA:3412	53/101	2.45218e-15	1.09589e-13	5.17708	174.166	SUV39H2;NCAPG2;KIF14;BUB1B;CASC5;MCM10;BRCA1;KIF11;SMC4;SMC2;KIF15;MTBP;EXO1;NUF2;NUSAP1;KNTC1;SPDL1;DLGAP5;WDHD1;TIPIN;RFC3;RFC4;CKAP2;HAUS6;KIF23;WDR76;CCNA2;ASPM;NEIL3;MELK;KIF20B;DTL;BLM;NCAPG;KIAA1524;ORC1;CLSPN;BUB1;FANCI;POLQ;STIL;CDC6;SHCBP1;NDC80;CENPE;CENPF;DIAPH3;RAD51;CENPI;PRC1;POLE2;AUNIP;MAD2L1
all	Rare_Diseases_GeneRIF_ARCHS4_Predictions	Cystinuria	83/200	2.80837e-15	1.18905e-13	3.34082	111.938	ADAMDEC1;DHRS11;GDA;SLC23A1;DIRAS2;GBA3;KRT20;PTPRH;SCAMP5;EPB41L4B;ANPEP;KIF5A;FAM3B;CHP2;SLC39A5;UGT2A3;CUBN;SLC13A2;SLC6A19;SLC15A1;AMN;APOA4;SEPP1;PRAP1;TMEM82;TMEM253;STX1B;SLC5A9;C1ORF115;CLDN15;MEP1B;PRR15L;MEP1A;DNAJC6;MALL;CDHR2;DPEP1;CDHR5;ALDOB;SOWAHA;NAT8L;NGEF;CES2;ABCG2;GUCY2C;ENPEP;OAT;TUBAL3;MAOA;SLC1A1;ITLN2;ATP1A3;SLC5A12;SLC5A1;CYP2C18;PBLD;HSD11B2;CAMK2N1;GPA33;SI;TM4SF20;NCDN…
all	RNAseq_Automatic_GEO_Signatures_Human_Up	Cyclin Atypical E2Fs Hela GSE133416 1	97/250	2.44617e-15	1.39236e-13	2.99116	100.635	DCLRE1B;ARL6IP1;DSCC1;NRM;HJURP;STMN1;NUSAP1;KNTC1;CEP97;PAQR4;ACTN1;TAP2;WDR76;MSH6;DDX39A;MELK;KIF20A;ASF1B;DNMT1;MAOB;CDCA4;SLC41A3;CDCA8;HMMR;PKMYT1;IQGAP3;EIF1AD;ORC1;ADGRG6;MCL1;CDT1;UBE2C;SRD5A1;ODF2;ARHGEF39;IDH2;RAB27A;CDC6;UBE2A;NDC80;ANLN;CDK2;AMOTL2;CEP85;TOP2A;BTG2;MCM7;HMGB2;MCM10;ADGRE5;EXO1;CNTRL;CASP2;TK1;ZNF367;CEP55;TCF19;EDN1;RMI2;RFC3;TUBB;DCK;PGM2L1;CIT;FAM222A;PSRC1;KIFC1;M…
all	RNAseq_Automatic_GEO_Signatures_Human_Up	Mdamb231 Response Skp2 Knockdown GSE163110 1	97/250	2.44617e-15	1.39236e-13	2.99116	100.635	TDRKH;NUP107;ARL6IP1;RTCB;CCNF;BUB1B;MANEA;CDC20;RPS6KA5;PTTG1;NEK2;KNTC1;KPNA2;TMPO;GEN1;WDHD1;PRKAB2;KNSTRN;WDR76;KIF20A;KIF20B;TTPAL;PRR11;PIF1;DNMT1;BLM;CDCA2;PRKDC;NCAPG;HMMR;SKA1;NCAPH;KIAA1524;CCNB1;RACGAP1;CEP78;STIL;SMAD3;PLK1;FANCA;AMMECR1;CDC6;NDC80;DHFR;ANLN;PM20D2;KIF18B;NASP;TOP2A;ARHGAP11B;DHRS11;MCM7;KIF14;HMGB2;MCM10;KIF11;KIF15;TUBA1B;GSG2;PBK;WHSC1;DLGAP5;CKAP2;KIF23;DCK;RAP2C;…
all	RNAseq_Automatic_GEO_Signatures_Human_Down	Multiforme Consistent Hes3 Interference GSE120647 4	96/250	7.32851e-15	1.46193e-13	2.94006	95.6903	C9ORF91;MT-ND4L;MT-ND4;FEN1;C2CD5;NUP107;CERK;MTMR12;MCM7;SPIN4;TMEM167A;DSCC1;TMEM181;HMGB3;BRCA1;SMC4;LITAF;ELAVL1;NUDT4;LMNB1;CDC20;CHAF1B;TUBA1B;CASP2;CHAC2;KNTC1;GTSE1;ZNF367;DLGAP5;TCF19;GEN1;RFC5;TIPIN;RFC3;SLC15A2;RFC4;PAQR4;WSB2;RECQL;COMMD2;WDR76;CCNA2;MELK;EOGT;MCM4;MT-CO2;MT-CO3;TLCD1;MCM6;SMPDL3A;DTL;ASF1B;EPHA2;MCM2;FAM72A;PHLPP2;BLM;DNMT1;PCNA;C2ORF69;UHRF1;CSTF2;TOR1AIP2;WDR62;PKM…
all	RNAseq_Automatic_GEO_Signatures_Human_Down	Notch1 Reciprocal Secretomes N1Icd GSE72404 3	96/250	7.32851e-15	1.46193e-13	2.94006	95.6903	TOP2A;RAB3B;COL16A1;SERPINE2;MCM7;NCAPG2;KIF14;HJURP;HMGB2;CASC5;BUB1B;KIF11;BRCA1;SMC4;SMC2;LMNB1;EFEMP2;PTTG1;EXO1;ANPEP;NUSAP1;IDS;KNTC1;MAN1A1;WHSC1;HMGN2;CEP55;DLGAP5;TMPO;WLS;MAP3K5;TCF19;SCARA3;IGFBP5;HGF;KIF23;EMP2;NRG1;WNT16;WDR76;CIT;PDIA4;CCNA2;ASPM;SFRP1;TMX4;MELK;BIRC5;MCM4;KIF2C;ITGA6;MCM6;PRR11;DTL;BIRC3;C1S;C1R;UHRF1;HMMR;TYMS;TRHDE;NCAPH;SKA1;THSD4;PTGS1;AURKA;DPP4;CCNB2;CCNB1;RA…
all	RNAseq_Automatic_GEO_Signatures_Human_Down	Elucidate Function Rorc Rorgamma GSE74981 1	96/250	7.32851e-15	1.46193e-13	2.94006	95.6903	DCLRE1B;FEN1;MCM7;DSCC1;CDCA7L;WDR3;ABAT;KIF12;MCM10;BRCA1;MT-ND3;SMC2;FAM134B;IPO9;BMPER;EXO1;MYB;SLC39A6;SLC39A8;MYBL2;TK1;ZNF367;HIST1H1B;TCF19;GEN1;RFC5;CDV3;CCT2;RMI2;ARMT1;TGIF2;NCOA5;TUBB;SLC6A14;PDZK1;WDR34;WDR76;RAP2C;MSH6;RPUSD1;SRSF2;MCM3;SRSF3;MCM4;MT-CO3;MCM6;DTL;THOP1;ASF1B;MATN2;MCM2;UNC119B;BLM;PSMD12;PCNA;UHRF1;BRCC3;ZMPSTE24;RECQL4;DSN1;LDHA;PARD6B;HSPH1;CDC45;ORC1;UBR7;POLD1;NT…
all	RNAseq_Automatic_GEO_Signatures_Human_Down	Fgf2 Core-Fucosylations N-Glycans Integrins GSE115240 1	96/250	7.32851e-15	1.46193e-13	2.94006	95.6903	DCLRE1B;FEN1;MCM7;TMEM200A;NCAPG2;HJURP;NRM;BUB1B;PTPN22;MCM10;MKI67;FOXM1;SYNE3;CDC20;PTTG1;EXO1;ZMIZ2;INSC;SLC39A8;WHSC1;EPHB2;KPNA2;GTSE1;DUSP4;TCF19;WDR76;CIT;MSH6;SAPCD2;KIFC1;INCENP;FANCD2;NUP50;MCM3;ORAI1;MCM4;KIF2C;ITGA6;TOP1;PRR11;ASF1B;MCM2;USP13;DNMT1;BLM;PCNA;CDCA4;UHRF1;CDCA5;TROAP;NCAPG;PKMYT1;TFPI;NCAPH;ARNTL2;AURKB;AURKA;POLD3;KIAA1524;STRIP2;CCNB1;ORC6;CDC45;ORC1;POLD1;DVL1;MCMBP…
all	RNAseq_Automatic_GEO_Signatures_Human_Down	Salivary Duct New Opportunities GSE138581 1	96/250	7.32851e-15	1.46193e-13	2.94006	95.6903	TOP2A;VARS;KIF14;HJURP;BUB1B;CASC5;SLA;MCM10;KIF11;MKI67;FOXM1;SMC4;ACTB;ARHGAP4;TUBA1B;EXO1;SLCO2B1;NUF2;PBK;NUSAP1;NEK2;GTSE1;CEP55;ATP6AP2;CKAP2;KIF23;SIRT6;RHOC;CIT;NUP93;CCNA2;ACLY;ASPM;NEIL3;DDX39A;MELK;KIFC1;MAP7D1;TIMELESS;TRIM14;HCLS1;ARHGEF1;KIF20A;KCTD17;ASF1B;DNMT1;CDCA2;TROAP;NCAPG;WDR62;SDSL;IQGAP3;CENPA;AURKB;CCNB2;KIAA1524;CDC45;RACGAP1;ORC1;RAD54L;MICALCL;FAM83D;BUB1;FANCI;CDT1;P…
all	RNAseq_Automatic_GEO_Signatures_Human_Down	Rna-Seq Paraquat-Treated Cells GSE150524 1	96/250	7.32851e-15	1.46193e-13	2.94006	95.6903	ARL6IP1;MCM7;DSCC1;NCAPG2;KIF14;HMGB2;BUB1B;HMGB3;HNRNPR;TTF2;SMC4;ACTB;LMNB1;TUBA1B;CHEK2;CHORDC1;STMN1;NUF2;CNTRL;PBK;NEK2;ACADM;KPNA2;GTSE1;DLGAP5;CEP55;TMPO;RFC5;TIPIN;HSP90AA1;TUBB;SORD;KIF23;WNT16;KNSTRN;ATG12;WDR76;PDIA4;MSH6;CCNA2;ACLY;PSRC1;FANCD2;MALL;MCM3;SRSF3;MCM4;BIRC5;KIF20A;MCM6;TOP1;DNAJC8;KIF20B;FAM72B;USP13;CDCA2;UHRF1;HDAC1;INSIG1;HMMR;TYMS;NCAPH;HSP90B1;ACAT1;AURKA;CCNB2;STIP…
all	RNAseq_Automatic_GEO_Signatures_Human_Down	Complementary Information Detected Punch-P GSE73565 1	96/250	7.32851e-15	1.46193e-13	2.94006	95.6903	TOP2A;ARHGAP11B;ARL6IP1;CCNF;KIF14;HJURP;HMGB2;TMEM181;BUB1B;CASC5;KIF11;TTF2;MKI67;KIF15;ADGRE5;NUF2;CNTRL;NUSAP1;TRIM69;NEK2;TMEM189-UBE2V1;KPNA2;RP11-1212A22.1;GTSE1;TNPO2;DLGAP5;CEP55;GEN1;NUP210;COL25A1;TUBB;CKAP2;KIF23;KIF22;CKAP5;CIT;CCNA2;ASPM;SLC7A6;CLIP1;OBSCN;MELK;PSRC1;INCENP;KIFC1;FANCD2;KIF2C;KIF20A;DOCK1;VCL;NOTCH2;PIF1;CDCA2;IGSF3;CDCA5;TROAP;CDCA8;NCAPG;DBF4B;CENPA;NCAPH;AURKB;AU…
all	RNAseq_Automatic_GEO_Signatures_Human_Down	Cdk11 Required Replication-Dependent Histone GSE118051 1	96/250	7.32851e-15	1.46193e-13	2.94006	95.6903	TOP2A;SUV39H2;FEN1;SERPINE2;MCM7;MCM8;DSCC1;CCDC47;NCAPG2;BUB1B;MKI67;SMC2;CDC20;TUBA1B;DPYSL2;GSG2;NUF2;PBK;SLC39A6;SIRPA;TK1;KPNA2;GTSE1;DLGAP5;TMPO;RFC5;CDV3;WARS;RFC4;ACTN1;TUBB;NCOA4;TAP2;CKAP2;GPX8;ATP1B3;HAUS6;KIF22;CCNA2;MINPP1;ACLY;ASPM;PSRC1;STIM2;HIST1H2BF;MCM4;FAM64A;MCM6;ASF1B;PHLPP2;HIST1H2BM;CDCA2;PCNA;HIST1H2BO;CHRNA5;SLC43A3;TROAP;CDCA8;PKD1P5;ATP1A3;TYMS;IQGAP3;LRP8;MED12L;AURKB…
all	RNAseq_Automatic_GEO_Signatures_Human_Down	Facilitates Quantitative H2O2-Treated Imr90 GSE134088 1	96/250	7.32851e-15	1.46193e-13	2.94006	95.6903	TOP2A;ARHGAP11B;C2CD5;ARL6IP1;MCM7;NCAPG2;HMGB2;CASC5;BUB1B;HMGB3;KIF11;ARRB2;MKI67;GLI1;FOXM1;SMC4;KIF15;LMNB1;RNF157;NHSL1;PTTG1;DPYSL2;STMN1;CNTRL;NUSAP1;PHGDH;KNTC1;TK1;WHSC1;SPA17;HMGN2;DLGAP5;TMPO;SCARA3;MME;LMO4;BTN3A2;KIF22;CIT;CDC25B;C1QL1;ASPM;PSRC1;KIFC1;OAS3;MCM3;SRSF3;BIRC5;KIF20A;HNRNPH3;SNRPF;MCM6;MNS1;CCDC152;MCM2;ZNF395;SLC43A3;SHMT1;INSIG1;TROAP;PELI2;CEBPG;PALM3;FAM129A;NCAPG;I…
all	Rare_Diseases_AutoRIF_ARCHS4_Predictions	Aplastic anemia	83/200	2.80837e-15	1.80365e-13	3.34082	111.938	PI4K2B;FEN1;NUP188;MCM7;NCAPG2;HMGB2;BUB1B;MCM10;TTF2;SMC4;ARHGAP4;LMNB1;PTBP1;PPP6R1;EXO1;RPS6KA1;RAC2;NUSAP1;MYBL2;LGALS9;TK1;TMPO;TCF19;MAP4K1;RFC3;NUP210;KIF22;CCNA2;DDX39A;INCENP;KIFC1;DKC1;BTK;SRSF2;MCM3;HCLS1;MCM4;KIF2C;IRF5;DOCK2;DTL;SNRPA;MCM2;TRABD;PCNA;SLC43A3;HDAC1;CDCA5;NCAPG;DDX21;TYMS;PKMYT1;CORO1A;NCAPH;AURKB;P2RY8;DCAF15;CDC45;ORC1;SH3BP1;POLD1;RAD54L;NCKAP1L;FANCI;CDT1;GINS2;DUT…
all	Rare_Diseases_AutoRIF_ARCHS4_Predictions	Fetal valproate syndrome	83/200	2.80837e-15	1.80365e-13	3.34082	111.938	TOP2A;VARS;CCNF;NCAPG2;HJURP;BUB1B;HMGB3;KIF11;FOXM1;PFAS;LMNB1;CDC20;PTBP1;TRIM28;GSG2;RBPMS2;MYBL2;WHSC1;CEP55;DLGAP5;TMPO;EIF5A;TUBB;RRAS2;KIF23;CKAP5;SENP3;DDB1;TRAF7;MELK;INCENP;KIFC1;MCM3;MCM4;GARS;KIF2C;KIF20A;TOP1;VCL;MCM2;LRRC59;CDCA2;CDCA5;NCAPG;CDCA8;TARS;UBFD1;SLC1A5;NCAPH;AURKB;STIP1;CCNB1;RACGAP1;NT5DC2;POLD1;G3BP1;MLEC;RBM12;ECT2;FAM83D;BUB1;HN1L;HNRNPA3;RRM2;SPAG5;XRCC5;FZD7;RCC2;…
all	Rare_Diseases_AutoRIF_ARCHS4_Predictions	Rapadilino syndrome	83/200	2.80837e-15	1.80365e-13	3.34082	111.938	TOP2A;AC004980.7;WFIKKN1;MCM7;MCM8;CCNF;NCAPG2;KIF14;HJURP;BUB1B;MCM10;KIF11;BRCA1;TTF2;MKI67;FOXM1;SMC4;KIF15;LMNB1;EXO1;NUF2;NUSAP1;KNTC1;WHSC1;TMPO;WDHD1;SUPT16H;TAP2;KIF23;KIF22;CKAP5;CCNA2;ASPM;MELK;INCENP;KIFC1;FANCD2;NUP50;MCM3;MCM4;KIF2C;KIF20A;KIF20B;DTL;RABL6;MCM2;CDCA2;SF3B3;PRKDC;NCAPG;NCAPH;KIAA1524;ORC1;G3BP1;USP1;RAD54L;E4F1;ASCC3;ECT2;BUB1;FANCI;CDT1;POLQ;STIL;RRM1;SPAG5;XRCC5;BFA…
all	Orphanet_Augmented_2021	Inclusion body myopathy with Paget disease of bone and frontotemporal dementia ORPHA:52430	53/102	4.2276e-15	1.86711e-13	5.07112	167.84	FEN1;MCM7;DSCC1;NCAPG2;BUB1B;HNRNPR;KIF11;CDC20;PTBP1;TUBA1B;NUF2;KPNA2;WDHD1;CCT2;SUPT16H;RFC3;TUBB;ILF2;TRAIP;CCNA2;DKC1;KIFC1;TIMELESS;MCM3;MCM4;KIF2C;MCM6;MCM2;PCNA;CDCA5;CDCA8;NCAPG;TYMS;CCNB1;CDC45;RAD54L;CCT5;FANCI;HNRNPA3;RRM1;CBX3;XRCC5;CBX2;PA2G4;PAICS;HNRNPAB;ZWINT;NASP;KIF4A;HNRNPD;NCAPD2;HNRNPC;EIF3B
all	Rare_Diseases_GeneRIF_ARCHS4_Predictions	Chromosome 1q deletion	82/200	9.3813e-15	3.75922e-13	3.27145	105.668	TOP2A;MDC1;VARS;CCNF;NCAPG2;BUB1B;SLC2A2;APOC4-APOC2;KIF11;MKI67;FOXM1;SMC4;FTCD;CDC20;PTBP1;EXO1;NUF2;PBK;NUSAP1;CEP55;TMPO;DARS2;KIF23;SLC39A14;PDIA6;CKAP5;PRODH2;PDIA4;CCNA2;ASPM;MELK;MTHFD1;INCENP;KIFC1;MCM3;BIRC5;MCM4;KIF2C;KIF20A;AGXT;CERS2;LRRC59;CDCA2;PRKDC;CDCA5;SHMT1;NCAPG;CDCA8;IQGAP3;NCAPH;AURKB;CCNB2;CCNB1;RACGAP1;APOH;G3BP1;UGT1A4;ECT2;FAM83D;BUB1;CCT5;FANCI;RRM1;AMBP;SPAG5;PLK1;F11…
all	Rare_Diseases_GeneRIF_ARCHS4_Predictions	Retinoblastoma	82/200	9.3813e-15	3.75922e-13	3.27145	105.668	TOP2A;MDC1;FEN1;VARS;NUP188;MCM7;CCNF;NCAPG2;HJURP;BUB1B;KIF11;MKI67;FOXM1;SMC4;LMNB1;CDC20;PTBP1;RAVER1;TRIM28;PPP6R1;EXO1;GSG2;NUSAP1;MYBL2;WHSC1;CEP55;TMPO;TCF19;NUP210;NSUN2;KIF23;KIF22;CKAP5;SENP3;CCNA2;ASPM;INCENP;KIFC1;MCM3;MCM4;KIF2C;KIF20A;MCM2;LRRC59;SF3B3;PRKDC;CDCA5;MAZ;NCAPG;CDCA8;SLC1A5;IQGAP3;NCAPH;DCAF15;STIP1;RACGAP1;POLD1;PIP5K1A;BUB1;FANCI;HNRNPA3;TAF15;RRM2;SPAG5;RCC2;PLK1;EEF…
all	Rare_Diseases_GeneRIF_ARCHS4_Predictions	Retinopathy pigmentary mental retardation	82/200	9.3813e-15	3.75922e-13	3.27145	105.668	TOP2A;HBS1L;NUP188;CCNF;NCAPG2;KIF14;HJURP;BUB1B;MKI67;FOXM1;SMC4;BICD2;HS6ST3;KIF15;CDC20;TUBA1B;IPO9;EXO1;NUF2;PBK;NUSAP1;UBAP2L;KNTC1;NEK2;WHSC1;TMPO;TCF19;TUBB;CKAP2;CTPS2;KIF23;KIF22;NBPF1;CKAP5;CIT;DDB1;CCNA2;ASPM;MELK;PSRC1;INCENP;KIFC1;CANX;MCM4;KDELR2;KIF2C;KIF20A;MCM2;SF3B3;PRKDC;CDCA5;TROAP;NCAPG;CDCA8;WDR62;IQGAP3;SKA2;CCNB2;KIAA1524;CCNB1;RACGAP1;PIP5K1A;ASCC3;ECT2;BUB1;FANCI;SPAG5;O…
all	RNAseq_Automatic_GEO_Signatures_Human_Up	Profiles Restoration Bap1 Deficient GSE97224 3	96/250	7.32851e-15	3.96018e-13	2.94006	95.6903	TOP2A;SEMA5A;FEN1;CERK;SERPINE2;MCM7;NCAPG2;LPCAT1;HMGB2;XYLT1;CASC5;KIF11;MKI67;PTPRF;FAM134B;CHAF1B;POFUT1;EXO1;NUSAP1;TMED2;KIF1A;ZNF367;TCF19;RFC5;WDHD1;ST6GAL1;SUPT16H;NUP210;PAQR4;TSC22D1;TPM4;ACTN1;ENTPD6;EMP2;ANO6;MANEAL;HSPG2;WDR76;PDIA4;DNAJC3;TUBB2A;KIFC1;MCM3;MCM4;BIRC5;ITGA6;MFGE8;DTL;ASF1B;MATN2;OSBP2;PCNA;CDCA5;TYMS;PKMYT1;LYPD6;GRAMD4;LRP8;TGOLN2;LIMA1;DSN1;CDC45;RACGAP1;ERBB3;MGA…
all	RNAseq_Automatic_GEO_Signatures_Human_Up	Mammary Mcf-10A Sr Sr-Like GSE137440 1	96/250	7.32851e-15	3.96018e-13	2.94006	95.6903	SCARB1;FEN1;VARS;NCAPG2;MCM10;PFAS;ACTB;LIPE;FADS2;STS;TMEM104;EXO1;INSC;PBK;DPF3;SH3BGRL3;MYBL2;TIMP1;SPDL1;KPNA2;ZNF367;CEP55;SYBU;TMPO;LYPLA2;RFC3;RFC4;ITGA4;PLLP;KIF23;CTPS1;KNSTRN;FRMD1;NUP93;ACLY;MELK;NDUFS8;FRMD8;TIMELESS;MCM4;DTL;OSBP2;LRRC59;C11ORF98;DNMT1;BLM;CDCA4;UHRF1;INSIG1;WDR62;PKMYT1;NOL6;AURKA;SRM;ORC6;CDC45;NCLN;ORC1;MSTO1;RDH11;RRP36;CD14;CLSPN;E2F4;RP11-347C12.3;ECT2;SLC25A22…
all	RNAseq_Automatic_GEO_Signatures_Human_Up	Urothelial Bladder Ucb Adjacent GSE133624 1	96/250	7.32851e-15	3.96018e-13	2.94006	95.6903	TOP2A;SLC44A5;ARL6IP1;MCM7;KIF14;HJURP;BUB1B;CASC5;HMGB3;BRCA1;SMC4;KIF15;NHSL1;EXO1;NUF2;RUVBL1;NEK2;KPNA2;SLC39A4;RFC5;WDHD1;HSP90AA1;TPI1;NSUN2;DARS2;KNSTRN;ILF2;NME1;CIT;TRAIP;TTI1;CCNA2;ACLY;ASPM;PSRC1;DKC1;FANCD2;RBM12B;TIMELESS;MCM4;FAM64A;KIF2C;MAPKAPK5;KIF20A;C17ORF53;PFKFB4;CDCA2;RNASEH2A;CHRNA5;PSMD14;PRKDC;CDCA4;UBA6;UHRF1;TROAP;CDCA8;NCAPG;HMMR;IQGAP3;CENPA;AURKB;AURKA;RECQL4;CCNB1;H…
all	RNAseq_Automatic_GEO_Signatures_Human_Up	Scrna-Seq Vitiligo Multi-Step Process GSE129921 2	96/250	7.32851e-15	3.96018e-13	2.94006	95.6903	IFITM3;IFITM1;SAMD9L;CXCL9;IFITM2;TESK2;UBE2L6;IKZF2;HAPLN3;IFIT3;CTSS;ICAM1;TNFSF13B;C4A;NUB1;CASP7;NAMPT;CASP1;TRIM69;TRIM21;TRIM22;CTSC;TGM2;GBP5;BATF2;WARS;BTN3A1;DTX3L;SP110;IL15;SFMBT2;HGF;MYOF;RHBDF2;HLA-B;TAP2;HLA-C;TAP1;BAZ1A;HLA-F;PARP9;RUNX2;DUSP6;HLA-E;SPOCD1;ETV7;GBP1P1;SFRP1;MRAS;MAF;AIM2;IFI27;ACOX2;IRF1;SERPING1;IRF8;LCP2;LAP3;CD47;TOP1;IRF9;HLA-DQB1;BIRC3;CD274;C1S;C1R;DDX60;C2;A…
all	RNAseq_Automatic_GEO_Signatures_Human_Down	Hbv-Mll4 Integration Basis Chinese GSE65485 1	95/250	2.15866e-14	4.22722e-13	2.88965	90.9279	TOP2A;PIGU;VARS;MCM7;KIF14;HJURP;NAT10;BUB1B;HNRNPR;DDX41;MKI67;TUBA1B;IPO9;PTTG1;EXO1;NUF2;RUVBL1;PBK;NUSAP1;UBAP2L;NEK2;SPDL1;KPNA2;DLGAP5;CEP55;TCF19;ANAPC7;ATP6AP1;NSUN5;TPM3;TUBB;CKAP2;SCRIB;ILF2;TRAIP;CCNA2;ACLY;ASPM;DDX39A;MELK;KIFC1;INCENP;GORASP2;PSME3;RFX5;DNAJB11;MCM3;KIF2C;GARS;ITGA6;KIF20A;TMEM9;MCM6;DTL;ASF1B;LRRC59;CDCA2;RPN2;CDCA5;TROAP;HM13;NCAPG;CDCA8;THY1;HMMR;IQGAP3;CENPA;NCAP…
all	RNAseq_Automatic_GEO_Signatures_Human_Down	Ctcf Modulates Estrogen Matrix GSE85088 1	95/250	2.15866e-14	4.22722e-13	2.88965	90.9279	TOP2A;CLSTN2;SPIN4;MCM8;NCAPG2;NRM;HMGB2;BUB1B;KIF11;ITGAE;KIF15;CEP128;CDC20;FADS2;TUBA1B;HINT3;STMN1;ANXA6;PBK;NUSAP1;ZNF568;MYBL2;TK1;ENPP3;ZNF367;TCF19;RFC5;RFC3;KLF13;DARS2;KIF23;NSUN7;KIF22;UPK3B;MYT1;CIT;ANO1;MELK;PSRC1;ACOX2;KIFC1;FANCD2;BIRC5;FAM64A;KIF2C;PRR11;ASF1B;FAM72A;BLM;PCNA;RNASEH2A;CDCA5;SLC1A4;WDR62;TYMS;IQGAP3;CORO1A;NCAPH;AURKB;AURKA;RECQL4;DPP4;CCNB2;PARD6B;CDC45;UBR7;RAD54…
all	RNAseq_Automatic_GEO_Signatures_Human_Down	Pharmacological Inhibition Heg1-Krit1 Interaction GSE137450 1	95/250	2.15866e-14	4.22722e-13	2.88965	90.9279	MCM7;NCAPG2;LPCAT1;HNRNPR;ARRB1;TSPAN12;FOXM1;PFAS;ELAVL1;ACTB;FADS2;C1GALT1C1;RASSF2;DPYSL2;ANXA6;TMED2;KNTC1;MYBL2;TK1;XXYLT1;CTSC;TMPO;TGM2;TCF19;PPP1R16B;RFC5;ST6GAL1;SCARA3;HSP90AA1;RFC4;SERPINB9;BTN3A2;PDIA6;WDR76;GBGT1;PDIA5;PDIA4;PROCR;ACLY;MTHFD1;OAS3;TIMELESS;MCM3;MCM4;KDELR2;ITGA6;MCM6;MAPRE2;MCM2;DNMT1;FOCAD;OAT;PCNA;PRKDC;UHRF1;SHMT1;RPN1;HSD17B4;TYMS;HSP90B1;LDHA;CDC45;ORC1;INPP5D;P…
all	RNAseq_Automatic_GEO_Signatures_Human_Down	Novel Model Nafld Dish GSE138052 1	95/250	2.15866e-14	4.22722e-13	2.88965	90.9279	TOP2A;FEN1;MCM7;GLDC;CCNF;KIF14;HJURP;LOXL4;CASC5;BUB1B;SLC2A2;HMGB3;KIF11;MKI67;ROBO1;LMNB1;CDC20;FADS2;TUBA1B;ATP7B;NUSAP1;DACT2;PLS3;NEK2;MYBL2;TK1;KPNA2;GTSE1;DLGAP5;HIST1H1B;SLC15A2;TPM4;TPM3;TUBB;KIF23;TM4SF4;KIF22;HIST2H2BE;CIT;CCNA2;MAF;KIFC1;INCENP;SRSF2;BIRC5;MCM4;FAM64A;KIF2C;KIF20A;SGK1;PRR11;UGT2B7;MCM2;CDCA2;HIST1H2BO;CDCA5;DNAJC22;CDCA8;NCAPG;HMMR;SLC30A10;IQGAP3;CYP3A5;NCAPH;AURKB…
all	Rare_Diseases_AutoRIF_ARCHS4_Predictions	Inborn renal aminoaciduria	82/200	9.3813e-15	5.82423e-13	3.27145	105.668	SLC46A3;ADAMDEC1;DHRS11;SLC23A1;SLC2A2;SLC4A2;GBA3;PTPRH;PEPD;ANPEP;CHP2;SLC39A5;UGT2A3;ACADS;CUBN;SLC13A2;SLC6A19;SLC15A1;AMN;CLUH;G6PC;ENTPD5;CYP4A11;APOA4;CMBL;SEPP1;PRAP1;SLC39A14;TMEM82;TMEM253;TMEM37;SLC5A9;C1ORF115;CLDN15;MEP1B;SLC7A9;PRR15L;MEP1A;CDHR2;DPEP1;CDHR5;ALDOB;CDH16;CES2;UGT2B7;ABCG2;CERS2;GUCY2C;ENPEP;RETSAT;TUBAL3;MAOA;SHMT1;ITLN2;SLC5A12;SLC5A1;ATP1A1;MST1L;CYP2C18;PBLD;HSD11…
all	Rare_Diseases_AutoRIF_ARCHS4_Predictions	Pleuropulmonary blastoma	82/200	9.3813e-15	5.82423e-13	3.27145	105.668	TOP2A;MDC1;PANK3;VARS;NUP188;MCM7;CCNF;NCAPG2;BUB1B;KIF11;MKI67;FOXM1;SMC4;PFAS;LMNB1;PTBP1;TRIM28;EXO1;GSG2;UBAP2L;MYBL2;WHSC1;TMPO;SUPT16H;NSUN2;TUBB;PPRC1;CKAP5;DDB1;CCNA2;ACLY;ASPM;MTHFD1;INCENP;KIFC1;CANX;TIMELESS;SRSF2;MCM3;MCM4;KIF2C;KIF20A;MCM2;LRRC59;SF3B3;PRKDC;NCAPG;DDX21;UBFD1;NCAPH;STIP1;RACGAP1;G3BP1;PIP5K1A;ASCC3;RBM12;CCT5;FANCI;RRM1;HNRNPA3;SPAG5;XRCC5;RCC2;CBX2;CDC6;EEF2;PAICS;H…
all	Microbe_Perturbations_from_GEO_down	Mycobacterium tuberculosis human THP-1 macrophages GDS4781 microbe:224	86/212	4.43711e-15	6.92189e-13	3.21532	106.262	TOP2A;GALNT12;CERK;CLSTN2;MCM7;MCM8;FLT3;DSCC1;CDCA7L;CCNF;NCAPG2;HJURP;HMGB2;CASC5;MCM10;KIF11;PYGL;AFF3;KIF15;EXO1;MYB;PBK;CASP2;PHGDH;NEK2;MYBL2;THSD7A;SLC12A6;CEP97;DLGAP5;HIST1H1B;WLS;TCF19;WDHD1;RFC3;NUP210;KIF23;WDR76;CIT;ASPM;NEIL3;RNF125;DTL;ASF1B;HIST1H2BM;BLM;CDCA2;HMMR;IQGAP3;NCAPH;PLAC8;AP3M2;CDC45;RACGAP1;UBR7;OXCT1;SMYD3;E2F8;SPAG5;INSR;PLK1;RAB27A;BMP8B;CDC6;KLF4;SHCBP1;TMEM154;TI…
all	RNAseq_Automatic_GEO_Signatures_Human_Up	Thymic Conditions Containing Th1-Cytokines GSE112923 1	95/250	2.15866e-14	1.08416e-12	2.88965	90.9279	ARHGAP11B;FEN1;MAST4;QPRT;HJURP;HMGB2;FHL2;BUB1B;HMGB3;SLC4A4;PCSK5;CDC20;SERP2;TUBA1B;CASP7;PTTG1;GSG2;STMN1;NUSAP1;HOXA1;NEK2;KPNA2;HMGN2;GTSE1;PTRF;TCF19;RMI2;PTGIS;KNSTRN;CIT;TRAIP;CCNA2;NEIL3;TOX2;MELK;PSRC1;KIFC1;PALLD;RNF207;BIRC5;FAM64A;KIF2C;DENND6B;KIF20A;PRR11;ASF1B;PIF1;SMIM24;ENPEP;BRSK2;CDCA2;PCNA;CDCA5;TROAP;CDCA8;SLC6A20;SDSL;TYMS;PKMYT1;IQGAP3;CENPA;SKA1;AURKB;PLAC8;CCNB2;CCNB1;R…
all	RNAseq_Automatic_GEO_Signatures_Human_Up	Sum52Pe Treated Pi3K-Mtor Inhibitors GSE123740 2	95/250	2.15866e-14	1.08416e-12	2.88965	90.9279	CYFIP2;TOP2A;DOCK5;BTG2;ARL6IP1;CCNF;FAM13A;LPCAT1;HMGB2;CASC5;HMGB3;KIF11;ACTB;LMNB1;C1GALT1C1;TUBA1B;LAPTM4A;CASP7;LIPH;STMN1;ANXA6;NUSAP1;EFHD1;CD36;TNS4;KPNA2;DLGAP5;SYBU;CDK5RAP2;EDN1;HSP90AA1;RFC3;EDN2;TPM4;DTX3L;TUBB;SLC2A12;EMP2;CIT;SLC22A23;ASPM;TBC1D2;GPRC5A;KIFC1;TMEM139;OAS3;SLCO2A1;SRSF2;MCM3;MCM4;KIF20A;MCM6;ASF1B;ZNF552;MCM2;PTGER4;UHRF1;ABHD2;NEDD4L;CDCA8;TYMS;IQGAP3;AURKB;LIMA1;M…
all	RNAseq_Automatic_GEO_Signatures_Human_Up	Und Pd-1 Pool Predictive GSE99531 2	95/250	2.15866e-14	1.08416e-12	2.88965	90.9279	TOP2A;FEN1;MCM7;GLDC;SIRPG;GOLIM4;HMGB2;CASC5;BUB1B;PTPRJ;PRDM1;MSI2;MKI67;SMC4;SMC2;KIF15;SLC2A8;SERP2;ZC3H12C;GSG2;STMN1;NUSAP1;CTLA4;MYBL2;TK1;WHSC1;GTSE1;TNS3;TMPO;HAVCR2;TCF19;RMI2;ZNF282;WDR34;SYNGR3;RUNX2;TIAM2;ASPM;NEIL3;TOX2;MELK;TBC1D4;FANCD2;ADPRH;TRAF5;TIMELESS;MCM3;BIRC5;ASF1B;MCM2;PCNA;UHRF1;CSTF2;CDCA8;AKAP5;CXCR6;TYMS;PKMYT1;TTBK1;NCAPH;AURKB;CCNB2;DSN1;ATXN1;RACGAP1;UBR7;NHS;SNX9…
all	RNAseq_Automatic_GEO_Signatures_Human_Up	Nras Embryonal Rhabdomyosarcoma Erms GSE118939 1	95/250	2.15866e-14	1.08416e-12	2.88965	90.9279	FAM49B;FEN1;IFITM2;MCM7;MCM8;DSCC1;CDCA7L;MCM10;BRCA1;SMC4;KIF15;CHAF1B;EXO1;CHEK2;TIMP3;TK1;ZNF367;TMPO;RFC5;WDHD1;TIPIN;RMI2;RFC3;HSP90AA1;RFC4;NUP210;MME;MYEOV;CTPS1;KIF22;WDR34;WDR76;DUSP6;ALDH1A3;DDX39A;MELK;KIFC1;FANCD2;MCM3;MCM4;MCM6;DTL;ASF1B;MCM2;FAM72A;BLM;KRT80;PCNA;CDCA4;UHRF1;SHMT1;CDCA5;NCAPG;SLC1A5;TYMS;PKMYT1;LRP8;NCAPH;AURKB;POLD3;KIAA1524;LDHA;DSN1;ITPRIPL1;CDC45;ORC1;UBR7;POLD1…
all	RNAseq_Automatic_GEO_Signatures_Human_Up	Perivascular Vesicles Psc-Evs Pscs GSE130086 1	95/250	2.15866e-14	1.08416e-12	2.88965	90.9279	TOP2A;ARHGAP11B;NCAPG2;KIF14;GXYLT1;CASC5;BUB1B;HMGB3;MCM10;KIF11;BRCA1;MKI67;FOXM1;KIF15;CEP128;LMNB1;CDC20;TUBA1B;NUSAP1;ZNF326;TK1;OSTF1;WHSC1;CEP55;FBXW4;EIF5A;WDHD1;EIF5B;TPI1;CCDC34;TPM3;IFRD2;HAUS6;NME1;ASPM;MTHFD1;INCENP;PITPNM3;TIMELESS;MCM3;TRIM14;MCM4;BIRC5;FAM64A;KIF2C;PKP4;KIF20A;HNRNPH3;NSRP1;ASF1B;MCM2;RNASEH2A;UHRF1;CDCA5;NCAPG;HMMR;IQGAP3;CENPB;CORO1C;AURKA;MRPL20;CCNB1;CDC45;RAC…
all	RNAseq_Automatic_GEO_Signatures_Human_Up	Mirna-200B Explored Fluorescence Reporter GSE154429 1	95/250	2.15866e-14	1.08416e-12	2.88965	90.9279	TOP2A;PIGS;PIGU;ARHGAP8;ARL6IP1;GDA;CDCA7L;CCNF;HJURP;HMGB2;ENO2;ACTB;PTBP1;TUBA1B;CHAF1B;EEF2K;GM2A;EXO1;CHEK2;DPYSL2;STMN1;NUSAP1;CASP2;WDR6;TK1;TPI1;PAQR4;TUBB;MYEOV;KAZN;KIF23;EDF1;CTPS1;KNSTRN;WDR76;NME1;CDC25B;PDIA4;CCNA2;PROCR;MELK;TBC1D4;INCENP;FANCD2;TIMELESS;MCM3;BIRC5;TTLL12;TRIB1;FAM72B;RABL6;USP13;RNASEH2A;IGSF3;CDCA4;COX15;UHRF1;CDCA5;DNAJC22;MFF;RBFA;LRP8;NCAPH;CENPB;AURKB;FAM83H;N…
all	Disease_Perturbations_from_GEO_up	Barrett's esophagus DOID-9206 human GSE34619 sample 453	111/309	1.36696e-14	1.14688e-12	2.64837	84.5457	GDA;GOLIM4;SLC4A4;NR3C2;FAM134B;ANPEP;RASSF6;HGD;ANXA13;PRKCA;TM4SF4;PDZK1;CMBL;PDIA5;SLC9A2;RNF128;PRR15L;KCTD14;HOXB5;ABCG2;ABHD2;SLC1A1;SLC6A20;DDX60;RHOBTB1;ADH6;SLC9A1;PLAC8;DPP4;ADH4;UGT8;SI;AGMO;TSPAN3;RHPN2;IGHA1;TSPAN1;EDEM3;GSDMB;FER1L4;CHKA;RARRES3;MUC17;REG4;ARHGEF38;B3GALT5;LRRC66;TMPRSS15;ACER2;SULT1B1;VNN1;CYP2S1;CYSTM1;PLCH1;SLC26A3;IGKV3-20;DOCK5;SLC44A4;MS4A8;PTPRJ;KRT20;PTPRH;A…
all	RNAseq_Automatic_GEO_Signatures_Human_Down	Mst1 Foxo1 Umbilical Vein GSE116033 1	94/250	6.2513e-14	1.17563e-12	2.83991	86.343	IFITM3;GALNT12;PI4K2B;IFITM1;CD40;SAMD9L;IFIT5;FAM107A;UBE2L6;IRS2;KIF11;JADE2;IFIT3;CTSS;TNFSF13B;LAMP3;NAMPT;EPSTI1;CASP1;TRIM69;LGALS9;TRIM21;TRIM22;TCF19;BATF2;PARP3;WARS;RSAD2;MME;BTN3A1;DTX3L;SP110;RHBDF2;HLA-B;TAP2;HLA-C;TAP1;BTN3A3;BTN3A2;HLA-F;PARP9;CDC25B;SPOCD1;ETV7;SLC7A5;IFI27;OAS2;OAS3;IRF1;MALL;SLCO2A1;TRIM14;LAP3;CD47;IRF9;BIRC3;PTGER4;C1R;INSIG1;NLRC5;NCAPG;DDX60;SEC14L2;STRIP2;A…
all	RNAseq_Automatic_GEO_Signatures_Human_Down	Expression Profiling Etoposide-Induced Senescent GSE99028 1	94/250	6.2513e-14	1.17563e-12	2.83991	86.343	TOP2A;MCM7;NCAPG2;KIF14;HJURP;HMGB2;BUB1B;CASC5;MCM10;KIF11;MKI67;SMC4;ALDH1L2;SYNE3;KIF15;LMNB1;CDC20;EFEMP2;STMN1;NUF2;PBK;NUSAP1;PHGDH;KNTC1;MYBL2;GTSE1;DLGAP5;HIST1H1B;TMPO;SCARA3;STARD5;WARS;PTGIS;ITGA4;MYOF;KIF23;KIF22;WDR76;CIT;ANO1;ASPM;MELK;MTHFD1;KIFC1;FANCD2;BIRC5;KIF2C;KIF20A;MCM6;KIF20B;PRR11;MCM2;BLM;UHRF1;C1R;TROAP;NCAPG;HMMR;SLC1A5;IQGAP3;TRHDE;NCAPH;AURKB;CCNB2;CCNB1;CDC45;RACGAP…
all	RNAseq_Automatic_GEO_Signatures_Human_Down	Maps Epigenomic State Lines GSE134459 3	94/250	6.2513e-14	1.17563e-12	2.83991	86.343	DSCC1;WDR3;CCNF;KIF14;NRM;MCM10;MKI67;ELAVL1;CHAF1B;IMPA1;PTTG1;GSG2;RUVBL1;TMPO;TIPIN;HSP90AA1;RFC3;RFC4;IFRD2;DHPS;DDX10;CD3EAP;ACSL4;CTPS1;SHISA2;PPRC1;GNL2;WDR76;KLF16;CIT;PSRC1;MTHFD1;INCENP;DKC1;FANCD2;KIF2C;THOP1;DTL;FAM72B;ASF1B;BLM;RNASEH2A;CHRNA5;CDCA4;SLC43A3;UHRF1;CDCA5;NOP2;NEDD4L;NCAPG;DDX21;FBXO45;PKMYT1;CORO1A;HSPBP1;NCAPH;AURKB;AURKA;RECQL4;BCL2L12;STIP1;KIAA1524;DHX33;ORC1;MCMBP…
all	RNAseq_Automatic_GEO_Signatures_Human_Down	Pbde-Exposed Unveils Pcg Intermediary GSE143260 3	94/250	6.2513e-14	1.17563e-12	2.83991	86.343	FEN1;MCM7;SLC44A2;NCF2;CCNF;NRM;HJURP;CIB2;FOXM1;CX3CL1;CDC20;TUBA1B;TRIM28;ADGRE5;STMN1;RAC2;PHGDH;SH3BGRL3;TK1;HMGN2;KPNA2;C16ORF74;PTRF;TCF19;SCARA3;TUBB;HLA-C;KIF22;WDR34;UPK3B;CDC25B;C1QL1;NUP93;RPL3P4;TBC1D2;DDX39A;TUBB2A;PSRC1;KIFC1;MAP7D1;BIRC5;KIF2C;NBL1;THOP1;SNRPA;MAD1L1;ASF1B;EPHA2;GRB7;PIF1;C17ORF53;RNASEH2A;CDCA4;CDCA5;TROAP;USP11;MEPCE;MAZ;CDCA8;WDR62;SLC1A5;TYMS;PKMYT1;CENPA;AURKB…
all	RNAseq_Automatic_GEO_Signatures_Human_Down	Rnaseq Analysis Nr0B1 Lof GSE89569 1	94/250	6.2513e-14	1.17563e-12	2.83991	86.343	NUP188;SRXN1;GDA;CDCA7L;HJURP;BCCIP;MCM10;BRCA1;MKI67;FOXM1;SMC4;ACTB;CCAR1;SMC2;CDC20;TUBA1B;PSMD7;EXO1;CHORDC1;TIMM17A;MYBL2;SPDL1;KPNA2;HMGN2;CEP55;CCT2;EIF5B;SUPT16H;HSP90AA1;TPM3;TUBB;CTPS1;ILF2;SENP1;DDX39A;TUBB2A;MTHFD1;DKC1;PSME3;SRSF2;TIMELESS;SBDS;MCM4;HNRNPH3;MCM6;KIF20B;PPID;LRRC59;KRT80;PCNA;SF3B3;UHRF1;CDCA5;DDX21;TYMS;PKMYT1;NCAPH;NOL6;CORO1C;TGOLN2;STIP1;CCNB1;HSPH1;USP1;MLEC;MCMB…
all	RNAseq_Automatic_GEO_Signatures_Human_Down	Facile Generating Tumorigenic Spheroids GSE106848 1	94/250	6.2513e-14	1.17563e-12	2.83991	86.343	VARS;MCM7;SERPINE1;CCNF;HJURP;HMGB2;CASC5;KIF11;FOXM1;SMC4;PTPRF;KIF15;CDC20;RPS6KA4;PTBP1;TUBA1B;PTTG1;STMN1;NEK2;MYBL2;SPDL1;MB21D2;HMGN2;GTSE1;PTRF;DLGAP5;CEP55;TMPO;EIF5A;EDN1;TUBB;KIF23;NRG1;KNSTRN;CCNA2;SLC7A5;TUBB2A;MELK;PSRC1;PALLD;BIRC5;KIF20A;DOCK2;PRR11;EPHA2;KRT80;CDCA2;CDCA4;TUFT1;UHRF1;CDCA8;DDX21;SLC1A5;HMMR;TYMS;NCAPH;SKA2;AURKA;SRM;CYTH3;UGCG;KIAA1524;CCNB2;CDC45;RACGAP1;ORC1;USP…
all	RNAseq_Automatic_GEO_Signatures_Human_Down	Cellular Hepatitis Virus Hev GSE88731 1	94/250	6.2513e-14	1.17563e-12	2.83991	86.343	IFITM3;IFITM1;SAMD9L;IFITM2;NCF2;IFIT5;HJURP;CASC5;UBE2L6;ADAR;MKI67;FOXM1;IFIT3;ICAM1;C4A;NUB1;CASP7;TRIM5;LAMP3;EPSTI1;NUSAP1;TRIM69;LGALS9;TRIM21;TRIM22;KLF10;GBP5;BATF2;RMI2;RFC3;RSAD2;BTN3A1;DTX3L;SP110;HLA-B;TAP2;HLA-C;TAP1;BTN3A2;GTPBP2;PARP9;HIST2H2BE;HLA-E;ETV7;CCNA2;IFI27;OAS2;OAS3;IRF1;TRIM14;LAP3;IRF9;BIRC3;CD274;HIST1H2BM;HIST1H2BO;TROAP;NLRC5;TNFRSF11A;DDX60;NCAPH;RASGRP3;APOL6;ORC6…
all	RNAseq_Automatic_GEO_Signatures_Human_Down	Chipseq T47D Trps1 Chd4 GSE114213 2	94/250	6.2513e-14	1.17563e-12	2.83991	86.343	RNF11;ARL6IP1;CCNF;HJURP;FHL2;PTPRJ;ITGAL;FOXM1;LITAF;DHTKD1;CDC20;LFNG;TUBA1B;NUSAP1;NEK2;TK1;XXYLT1;KPNA2;GTSE1;HIST1H1B;POLH;TMPO;DUSP4;EIF5A;WSB2;PAQR4;ATP6AP1;MYOF;TAP1;CCDC117;KIF22;CDC25B;CCNA2;SLC7A5;ACLY;PSRC1;ACOX2;SAPCD2;PSME3;BIRC5;MCM4;FAM64A;KIF20A;SOWAHA;NBL1;PRR11;ASF1B;FAM72A;HIST1H2BO;IGSF3;CDCA4;CDCA5;TROAP;DNAJC22;ASB13;CDCA8;ATP1A1;LRP8;TOB1;AURKA;TBRG4;BCL2L12;ADAMTS15;CCNB2…
all	RNAseq_Automatic_GEO_Signatures_Human_Down	Anti-Fibrosis Dihydroartemisinin Fibroblast People GSE162550 1	94/250	6.2513e-14	1.17563e-12	2.83991	86.343	TOP2A;SEMA5A;SNED1;ARL6IP1;HJURP;BUB1B;LOXL4;KIF11;MKI67;HAPLN3;ACTB;LMNB1;TUBA1B;STMN1;PBK;NUSAP1;TK1;KPNA2;TNS3;PPFIA4;CTSC;CEP55;DLGAP5;APPL2;ANKRD13A;TMPO;PDK1;SCARA3;PTGIS;IGFBP5;ITGA4;IGFBP3;CKAP2;ADAM10;KIF23;PDIA6;CIT;PDIA4;CCNA2;ASPM;KIFC1;PALLD;BIRC5;KIF20A;KIF20B;VCL;MATN2;ZNF395;MEGF6;RPN2;NCAPG;CDCA8;NEXN;THY1;HMMR;TYMS;IQGAP3;SLC1A7;HSP90B1;CNN2;ADAMTS15;CNN1;CCNB1;KDELC2;RDH10;FAM8…
all	Rare_Diseases_GeneRIF_ARCHS4_Predictions	Hartnup disease	81/200	3.06983e-14	1.1877e-12	3.20328	99.6687	SLC46A3;ADAMDEC1;DHRS11;SLC23A1;GBA3;KRT20;PTPRH;HEPH;ANPEP;FAM3B;CHP2;SLC39A5;UGT2A3;CUBN;SLC13A2;SLC6A19;SLC15A1;AMN;APOA4;SEPP1;PRAP1;TMEM82;TMEM253;TRAF7;SLC5A9;C1ORF115;CLDN15;MEP1B;SLC7A9;PRR15L;MEP1A;MALL;CDHR2;DPEP1;CDHR5;ALDOB;SOWAHA;NBL1;CES2;ABCG2;GUCY2C;ENPEP;OAT;TUBAL3;MAOA;SLC1A1;ITLN2;SLC3A1;SLC5A12;SLC5A1;ATP1A1;CYP2C18;PBLD;DPP4;HSD11B2;LIMA1;GPA33;SI;TM4SF20;UGT1A5;EPS8L3;SULT1A…
all	Rare_Diseases_GeneRIF_ARCHS4_Predictions	Werner's syndrome	81/200	3.06983e-14	1.1877e-12	3.20328	99.6687	FEN1;VARS;NUP188;MCM7;CCNF;NCAPG2;BUB1B;SLC4A2;KIF11;MKI67;FOXM1;SMC4;PFAS;LMNB1;CDC20;PTBP1;RAVER1;TRIM28;PPP6R1;EXO1;GSG2;MYBL2;TMPO;TCF19;EIF5A;CLUH;NUP210;NSUN2;KIF23;KIF22;CKAP5;SENP3;DDB1;CCNA2;MTHFD1;INCENP;KIFC1;MCM3;MCM4;KIF2C;KIF20A;THOP1;MCM2;LRRC59;SF3B3;PRKDC;CDCA5;NCAPG;DDX21;SLC1A5;PKMYT1;IQGAP3;NCAPH;DCAF15;STIP1;RACGAP1;POLD1;CCT5;FANCI;HN1L;RRM2;TAF15;SPAG5;RCC2;CDC6;PA2G4;EEF2;…
all	HDSigDB_Mouse_2021	Genes Up-Regulated In HDACi-106 Treated PBMCs From Friedreich Ataxia Patients Vs Controls GSE30933	125/355	1.70074e-15	1.42579e-12	2.57288	87.4976	GHDC;RNH1;VARS;DSCC1;CCNF;HJURP;BUB1B;TTF2;CDC20;RPS6KA4;PTTG1;SLCO2B1;EPSTI1;NUSAP1;KNTC1;LGALS9;EPHB2;MB21D2;TRIM21;GBP5;TAP2;GBGT1;MELK;MAPKAPK3;RBP1;SERPING1;ZSCAN26;KIF20A;LAP3;CDCA2;PSMD14;SAR1B;BRI3;CDCA5;CSTF2;CDCA8;NCAPG;SLC38A10;HMMR;PKMYT1;C2;RASGRP3;CCNB2;HSPH1;MLEC;NDN;CDT1;UBE2C;RMDN3;GLMP;TPX2;TCN2;UBE2S;PHF19;TOP2A;CXCL9;MAST4;ATP2A2;ARRB1;MCM10;KIF11;PEPD;HAPLN3;KIF15;SLC2A8;TNFS…
all	Rare_Diseases_AutoRIF_ARCHS4_Predictions	Kanzaki disease	81/200	3.06983e-14	1.84437e-12	3.20328	99.6687	SLC46A3;ADAMDEC1;DHRS11;SLC23A1;GBA3;KRT20;PTPRH;PEPD;HEPH;ANPEP;RPS6KA1;FAM3B;CHP2;SLC39A5;UGT2A3;LGALS9;ACADS;SLC36A1;CUBN;SLC13A2;SLC6A19;SLC15A1;AMN;APOA4;SEPP1;PRAP1;TMEM82;TMEM253;SLC5A9;SLC7A7;C1ORF115;CLDN15;MEP1B;SLC7A9;PRR15L;MEP1A;MALL;CDHR2;TMBIM1;DPEP1;CDHR5;ALDOB;NBL1;CES2;GUCY2C;SMIM24;ENPEP;OAT;TUBAL3;MAOA;ITLN2;SLC3A1;SLC5A12;SLC5A1;HSD17B11;PBLD;DPP4;HSD11B2;GPA33;SI;TM4SF20;EPS…
all	Rare_Diseases_AutoRIF_ARCHS4_Predictions	Li Fraumeni syndrome	81/200	3.06983e-14	1.84437e-12	3.20328	99.6687	TOP2A;PANK3;VARS;NUP188;MCM7;CCNF;NCAPG2;BUB1B;KIF11;MKI67;FOXM1;SMC4;LMNB1;PTBP1;SEC61A1;TRIM28;EXO1;GSG2;MYBL2;WHSC1;TMPO;SUPT16H;NSUN2;KIF23;CKAP5;SENP3;SND1;DDB1;CCNA2;ACLY;TRAF7;ASPM;INCENP;KIFC1;CANX;MCM3;MCM4;KIF2C;KIF20A;MCM2;LRRC59;SF3B3;PRKDC;CDCA5;NCAPG;DDX21;SLC1A5;IQGAP3;TM9SF3;STIP1;RACGAP1;G3BP1;PIP5K1A;MLEC;ASCC3;RBM12;ECT2;UGGT1;BUB1;CCT5;FANCI;HN1L;SPAG5;XRCC5;RCC2;CDC6;EEF2;PAI…
all	Disease_Perturbations_from_GEO_up	ulcerative colitis DOID-8577 human GSE22619 sample 710	117/336	3.34727e-14	2.55305e-12	2.52499	78.3456	SLC46A3;IFITM3;IL1RN;SAMD9L;GDA;SLC23A1;REG1B;PRF1;UBE2L6;IRS2;C4BPB;GBA3;IFIT3;CAPN8;LIPG;EPSTI1;FAM3B;PLS3;TRIM22;SLC16A4;CHGB;PDIA3;RSAD2;SLC6A14;SLC6A12;TAP1;TM4SF4;PRAP1;FCAMR;MELK;RBMXL1;IFI27;TMEM139;DPEP1;ABCG2;ABHD2;CFI;SLC1A1;AK1;HMMR;SLC30A10;NTS;DDX60;TRHDE;CYP2C18;UGCG;CNN1;CYP2B6;MGAM;RARRES3;REG4;DEFA5;NMI;LRRC66;SLC16A14;CXCL11;VNN1;GCLM;LPCAT1;HBB;KRT20;PEPD;SDR16C5;FCGR3B;PBK;CA…
all	Orphanet_Augmented_2021	NON RARE IN EUROPE: Primary bile acid malabsorption ORPHA:449262	51/101	6.17565e-14	2.69575e-12	4.77914	145.36	PNLIPRP2;NPY6R;REG1B;GBA3;KRT20;SLC2A5;SLC6A4;IYD;MS4A18;CHP2;UGT2A3;ENPP7;SLC13A2;SLC15A1;SLC6A19;G6PC;FCRL5;UGT1A1;ANXA13;APOA4;MEP1B;SLC7A9;ALDOB;SLC3A1;SLC5A12;REG3G;SLC5A1;SLC6A20;CYP3A4;CYP3A5;PBLD;SCIN;SI;HSD17B2;CEACAM20;TM4SF20;SLC17A4;DEFA6;MUC17;SLC10A2;KCNJ13;DEFA5;GUCA2B;FMO5;GUCA2A;CYP2C9;SULT1B1;REL;RNF186;SLC28A2;SLC26A3
all	RNAseq_Automatic_GEO_Signatures_Human_Up	Characterization Chronic Myeloid Leukemia GSE100026 2	94/250	6.2513e-14	3.03259e-12	2.83991	86.343	TOP2A;FEN1;MCM7;HJURP;HMGB2;BUB1B;PEBP1;HMGB3;MKI67;FOXM1;KIF15;FADS2;TUBA1B;PTTG1;STMN1;MYB;NUSAP1;TIMP3;NEK2;TK1;HMGN2;KPNA2;TCF19;RMI2;TPI1;PAQR4;CCDC34;IFRD2;TUBB;WDR34;ILF2;NME1;CIT;TRAIP;NEIL3;MELK;MCM4;BIRC5;KIF2C;SNRPF;MNS1;MCM6;THOP1;DTL;EMID1;MCM2;C17ORF53;PCNA;RNASEH2A;UHRF1;CDCA5;TROAP;MAZ;NCAPG;TYMS;PKMYT1;IQGAP3;RBFA;AURKB;ACAT1;CCNB2;LDHA;PRDX4;ORC6;CDC45;RACGAP1;KDELC1;ZNF787;CYC1…
all	RNAseq_Automatic_GEO_Signatures_Human_Up	Nucleosome Specimens Cnot3-Regulated Self-Renewal GSE66216 1	94/250	6.2513e-14	3.03259e-12	2.83991	86.343	FEN1;MCM7;CCNF;NRM;CPOX;JADE2;FOXM1;PFAS;LMNB1;CDC20;LFNG;CHAF1B;TUBA1B;PTTG1;STMN1;TK1;HMGN2;EARS2;TMPO;DFFB;RP11-480I12.5;SLX1B;CD3EAP;PRPF40B;KIF22;WDR34;THOC6;TRAIP;ASPM;PSRC1;SAPCD2;KIFC1;INCENP;HAT1;TIMELESS;MCM3;TRIM14;BIRC5;FAM64A;KIF2C;KIF20A;SNRPA;ASF1B;MCM2;PIF1;UNC119B;ZNF395;RNASEH2A;CDCA4;POLDIP3;CDCA5;TROAP;CDCA8;WDR62;DBF4B;TYMS;PKMYT1;IQGAP3;CENPA;AURKB;RECQL4;REPIN1;CCNB2;CCNB1;…
all	RNAseq_Automatic_GEO_Signatures_Human_Up	Engagement Underlie Med12 Leiomyomas GSE128242 1	94/250	6.2513e-14	3.03259e-12	2.83991	86.343	DCLRE1B;FEN1;MCM7;CCNF;HJURP;PRKAG2;MCM10;DDX41;ENO2;PFAS;CDC20;PPME1;GSG2;SLC39A8;MYBL2;KPNA2;ZNF367;CTSC;PDK1;RFC5;CDV3;EDN1;RFC3;TPI1;RFC4;TPM3;GPX3;RRAS2;KIF23;HAUS6;CCNA2;ANO1;KIFC1;HAT1;MCM3;PKP4;MCM6;DTL;STK40;EPHA2;MCM2;PTGER4;CD274;BLM;CDCA4;TUFT1;UHRF1;CDCA5;NEDD4L;NCAPG;CDCA8;PKMYT1;SKA1;AURKB;AURKA;UGCG;LDHA;ORC6;CDC45;ADGRG6;USP1;CEP78;EGLN1;HN1L;CDT1;TCAF2;CENPV;STIL;RRM2;TNFSF15;UB…
all	RNAseq_Automatic_GEO_Signatures_Human_Down	Alpha Xpo1 Prevent Remodel GSE112883 3	93/250	1.7797e-13	3.2748e-12	2.79083	81.9307	SEMA5A;SCARB1;FEN1;VARS;MCM7;LPCAT1;MCM10;TTF2;PIGW;CELSR1;AFF3;TSKU;DHTKD1;LMNB1;TUBA1B;UBL3;MYB;MAN1A1;MYBL2;TK1;WHSC1;KPNA2;ZNF367;TCF19;EIF5A;WDHD1;NUP210;PAQR4;ANAPC7;SLC6A14;SSR3;CTPS1;TTC7A;PPRC1;PGD;WDR76;KLF16;NME1;MSH6;ANO1;SLC7A5;MTHFD1;MTHFD2;DKC1;PALLD;TIMELESS;MCM3;MCM4;MCM6;SLC25A5;DTL;SNRPA;ASF1B;MCM2;LRRC59;DNMT1;PCNA;PRKDC;UHRF1;CDCA5;MAZ;DDX21;WDR62;TYMS;PKMYT1;LRP8;TTL;ACACA;T…
all	RNAseq_Automatic_GEO_Signatures_Human_Down	Asian Zika Isolate Significantly GSE149775 2	93/250	1.7797e-13	3.2748e-12	2.79083	81.9307	FEN1;HMGB2;HMGB3;MCM10;FOXM1;ACTB;LMNB1;C1GALT1C1;TUBA1B;CHAF1B;STS;EXO1;STMN1;MYBL2;TK1;XXYLT1;KPNA2;HMGN2;ZNF367;TMPO;TCF19;EIF5A;SCARA3;TPI1;IGFBP5;TUBB;IGFBP3;DARS2;CTPS1;WDR34;ADRA2A;EID1;SAPCD2;CCNE1;ADAM12;PRR16;TIMELESS;MCM3;BIRC5;MCM4;MCM6;SGK1;MFGE8;DTL;ASF1B;MCM2;DDX5;PCNA;RNASEH2A;CDCA4;PRKDC;SATB1;UHRF1;CDCA5;PIK3R3;TYMS;RDH10;MGAT5;CHST15;ZBED1;EIF4EBP2;E2F3;CLSPN;RBM12;MYH10;ARSB;P…
all	RNAseq_Automatic_GEO_Signatures_Human_Down	Age-Dependent Gene Changes Islets GSE57973 5	93/250	1.7797e-13	3.2748e-12	2.79083	81.9307	TOP2A;PI4K2B;FEN1;GAL3ST1;SCT;DSCC1;CCNF;NCAPG2;KIF14;HJURP;CASC5;AC009133.22;KIF11;FOXM1;CXCL14;KIF15;LMNB1;CDC20;MMP24;POFUT1;EXO1;NUF2;PBK;NUSAP1;NEK2;GTSE1;ZNF367;DLGAP5;CEP55;TMPO;AMN;RFC4;PAQR4;MME;CTPS1;PRODH2;CCNA2;ASPM;MELK;SAPCD2;KIFC1;TIMELESS;MCM3;MCM4;BIRC5;MCM6;CDH16;EMID1;UGT2B7;ASF1B;OSBP2;MCM2;GUCY2C;BRSK2;RNASEH2A;UHRF1;TROAP;ABHD8;CDCA8;NCAPG;WDR62;TYMS;PKMYT1;SKA1;CENPB;AURKB;…
all	RNAseq_Automatic_GEO_Signatures_Human_Down	Prc2 Interferon-Stimulated Indirectly Mirnas GSE133211 1	93/250	1.7797e-13	3.2748e-12	2.79083	81.9307	MT-ND6;RAB3B;PI4K2B;FEN1;SAMD9L;IFITM2;MCM7;MCM8;NRM;PLOD2;MCM10;IFIT3;SMC2;TNFSF13B;CDC20;TUBA1B;PTTG1;STMN1;CHORDC1;TK1;TIMP1;PTRF;ANKRD13A;TCF19;WDHD1;SCARA3;HSP90AA1;RFC3;RSAD2;SP110;TPM3;TUBB;BAZ1A;NME1;TMEM214;OAS2;OAS3;HAT1;TIMELESS;TRIM14;MCM4;KIF20A;SLC25A5;DTL;VCL;MATN2;MCM2;DNMT1;PCNA;RNASEH2A;HDAC1;UHRF1;NEXN;THY1;DBF4B;TYMS;NCAPH;PAPSS2;CORO1C;KIAA1524;HSPH1;CDC45;POLD1;CLSPN;CCT5;S1…
all	RNAseq_Automatic_GEO_Signatures_Human_Down	N6-Methyladenosine Marking Regulons Erythropoiesis GSE105782 1	93/250	1.7797e-13	3.2748e-12	2.79083	81.9307	TOP2A;BTG2;ARL6IP1;CCNF;NCAPG2;NAB2;KIF14;FHL2;HMGB2;BUB1B;HMGB3;KIF11;KIF15;CDC20;PTTG1;STMN1;NUSAP1;WDR6;KPNA2;HMGN2;GTSE1;NEO1;DLGAP5;CEP55;CDK5RAP2;BATF2;HSP90AA1;TPI1;KLF13;NCOA5;ACTN1;KIF23;KIF22;GNL2;KNSTRN;ILF2;CIT;CDC25B;CCNA2;ASPM;LRRC7;INCENP;KIFC1;FANCD2;IRF1;BIRC5;KIF2C;KIF20A;PRR11;ZNF275;CDCA2;TROAP;CDCA8;NCAPG;TWF1;HMMR;IQGAP3;AURKB;AURKA;CNN2;CCNB2;LDHA;CCNB1;ATXN1;DHX33;RACGAP1;…
all	Rare_Diseases_GeneRIF_ARCHS4_Predictions	Arachnoid cysts	80/200	9.83962e-14	3.45002e-12	3.13627	93.9306	TOP2A;NCAPG2;SLC4A2;KIF11;MKI67;FOXM1;CDC20;PTBP1;SEC61A1;TRIM28;POFUT1;KIF5B;CAPN2;TK1;WHSC1;PTRF;CEP55;TMPO;TCF19;SCARA3;TPM4;ACTN1;MYOF;GPX8;KIF23;RHOC;HSPG2;PDIA6;CKAP5;CKAP4;PDIA4;DDB1;CCNA2;TANC1;RCN1;MELK;INCENP;KIFC1;CANX;MCM4;KIF2C;KIF20A;DOCK1;VCL;EPHA2;MCM2;LRRC59;PRKDC;NCAPG;PTTG1IP;SLC1A5;IQGAP3;TM9SF3;RACGAP1;KDELC2;NT5DC2;MLEC;SH3BP4;FANCI;RRM1;RRM2;LAMB2;PLK1;PARVA;SHCBP1;EXT1;VAN…
all	Rare_Diseases_GeneRIF_ARCHS4_Predictions	Familial adenomatous polyposis	80/200	9.83962e-14	3.45002e-12	3.13627	93.9306	VARS;NUP188;MCM7;CCNF;NCAPG2;BUB1B;SLC4A2;KIF11;MKI67;FOXM1;SMC4;LMNB1;CDC20;PTBP1;SEC61A1;RAVER1;TRIM28;GSG2;NELFB;MYBL2;WHSC1;TMPO;CLUH;TUBB;SCRIB;KIF23;CKAP5;SENP3;DDB1;CCNA2;TRAF7;ASPM;INCENP;KIFC1;MCM3;MCM4;KIF2C;KIF20A;THOP1;MCM2;LRRC59;SF3B3;PRKDC;CDCA5;MAZ;NCAPG;SLC1A5;IQGAP3;NCAPH;STIP1;RACGAP1;G3BP1;PIP5K1A;MLEC;ECT2;FANCI;HN1L;HNRNPA3;TAF15;INTS1;SPAG5;RCC2;FBXL19;PLK1;AP3D1;EEF2;SCAF1…
all	Rare_Diseases_GeneRIF_ARCHS4_Predictions	Hoyeraal Hreidarsson syndrome	80/200	9.83962e-14	3.45002e-12	3.13627	93.9306	FEN1;NUP188;MCM7;DSCC1;CCNF;NCAPG2;HJURP;BUB1B;MCM10;TTF2;FOXM1;PFAS;CDC20;PTBP1;TRIM28;EXO1;RUVBL1;MYBL2;WDHD1;SUPT16H;RFC3;KIF23;CTPS1;KIF22;PPRC1;ILF2;GNL3;CCNA2;MTHFD1;MTHFD2;INCENP;KIFC1;MCM3;BIRC5;MCM4;KIF2C;MCM2;BLM;CDCA2;PCNA;CDCA5;NOP2;NCAPG;TARS;DDX21;SLC1A5;NCAPH;AURKB;TBRG4;CCNB1;ORC1;POLD1;G3BP1;RAD54L;BUB3;ECT2;BUB1;CCT5;SF3A3;GINS1;FANCI;SPAG5;XRCC5;RCC2;PLK1;FANCA;CDC6;PA2G4;PAICS…
all	Rare_Diseases_GeneRIF_ARCHS4_Predictions	Hoyeraal syndrome	80/200	9.83962e-14	3.45002e-12	3.13627	93.9306	FEN1;NUP188;MCM7;DSCC1;CCNF;NCAPG2;HJURP;BUB1B;MCM10;TTF2;FOXM1;PFAS;CDC20;PTBP1;TRIM28;EXO1;RUVBL1;MYBL2;WDHD1;SUPT16H;RFC3;KIF23;CTPS1;KIF22;PPRC1;ILF2;GNL3;CCNA2;MTHFD1;MTHFD2;INCENP;KIFC1;MCM3;BIRC5;MCM4;KIF2C;MCM2;BLM;CDCA2;PCNA;CDCA5;NOP2;NCAPG;TARS;DDX21;SLC1A5;NCAPH;AURKB;TBRG4;CCNB1;ORC1;POLD1;G3BP1;RAD54L;BUB3;ECT2;BUB1;CCT5;SF3A3;GINS1;FANCI;SPAG5;XRCC5;RCC2;PLK1;FANCA;CDC6;PA2G4;PAICS…
all	Rare_Diseases_GeneRIF_ARCHS4_Predictions	Norrie disease	80/200	9.83962e-14	3.45002e-12	3.13627	93.9306	SLC46A3;PANK3;SLC23A1;AQP7;SLC2A2;GBA3;KRT20;PTPRH;TSKU;C4A;LIPE;EPB41L4B;HEPH;CHP2;SLC39A5;UGT2A3;NEO1;SH3D19;CUBN;SLC13A2;SLC6A19;HGD;ENTPD5;ANO6;SEPP1;PRAP1;SLC39A14;SLC22A23;ALDH3A2;TMEM37;SLC5A9;C1ORF115;RNF128;MEP1B;ACOX2;SLC7A9;PRR15L;MEP1A;ACOX1;CDHR2;DPEP1;CDHR5;ALDOB;CES2;UGT2B7;MATN2;GUCY2C;ENPEP;RETSAT;C1S;MAOA;SLC1A1;ITLN2;SLC5A12;SLC5A1;CYP2C18;MLLT4;TM9SF3;PBLD;PALMD;SI;MARC2;EIF4E…
all	Rare_Diseases_GeneRIF_ARCHS4_Predictions	Wolf-Hirschhorn syndrome	80/200	9.83962e-14	3.45002e-12	3.13627	93.9306	FEN1;VARS;NUP188;MCM7;CCNF;NCAPG2;FOXM1;PFAS;LMNB1;CDC20;PTBP1;RAVER1;TRIM28;GSG2;NELFB;MYBL2;TK1;TCF19;EIF5A;CLUH;IFRD2;CTPS1;KIF22;PPRC1;POLRMT;KLF16;CCNA2;DDX39A;MTHFD1;INCENP;KIFC1;PSME3;SRSF2;MCM3;MCM4;KIF2C;TTLL12;THOP1;SNRPA;MCM2;LRRC59;DNMT1;PCNA;CDCA5;SSNA1;TROAP;MAZ;NOP2;SLC1A5;TYMS;PKMYT1;NCAPH;SRM;DCAF15;STIP1;NCLN;CDC45;POLD1;CYC1;CCT5;FANCI;CDT1;SPAG5;RCC2;WDR18;PLK1;C20ORF27;CDC6;P…
all	HDSigDB_Human_2021	Genes Down-Regulated In Genes Changed In HDACi 106 Vs Vehicle Treated Healthy Donor Blood Cells GSE30933	415/1662	7.57019e-15	3.80932e-12	1.61327	52.4547	RNH1;CLEC10A;SMC4;SMC2;EPSTI1;EARS2;GBP5;ZNF282;COL23A1;PRKCD;DDX10;NUP93;DDX39A;MTHFD1;MTHFD2;PSME3;RBP1;RFX5;ANOS1;SRFBP1;ZSCAN26;PRR11;ASF1B;MTMR2;CDCA2;NLRX1;FICD;SAR1B;CDCA5;CDCA8;NCAPG;SKA1;C2;LDHA;HSPH1;NCKAP1L;SLC19A1;FUCA2;PMM2;RMDN3;ZNF35;UCK2;TCN2;EIF6;SLC6A9;ADI1;FASN;PNOC;CDK12;DUS1L;ARHGAP9;STAG3L3;PIGQ;ARHGAP1;PIGW;PFAS;ARHGAP4;CHAF1B;MMP25;PBK;FLVCR2;TK1;JAK2;DLGAP5;CEP55;HAVCR2;F…
all	Disease_Perturbations_from_GEO_up	Barrett's esophagus DOID-9206 human GSE13083 sample 917	121/354	5.57527e-14	3.89804e-12	2.45516	74.9261	SLC46A3;FAM13A;C4ORF19;SLC4A4;NR3C2;FAM134B;DPYSL2;ANPEP;RPS6KA1;CHP2;TNS3;SYBU;PHYH;HGD;ENTPD5;ENTPD6;SLC6A14;ANXA13;TM4SF4;PDZK1;PDIA5;CDC25B;PDIA4;C1ORF115;RNF128;PRR15L;KCTD14;SLC27A2;ABCG2;ABHD2;SLC1A1;TNFRSF11A;SLC6A20;DDX60;DTX4;ADH6;SLC9A1;PLAC8;DPP4;SI;MLEC;TSPAN3;ECT2;TSPAN1;SULT1A4;SULT1A2;EDEM3;RARRES3;GFPT1;MICAL2;SULT1B1;VNN1;AKR1B10;CPD;PXMP2;FAT1;SLC26A3;FKBP11;SLC44A4;DHRS11;FHL2…
all	Orphanet_Augmented_2021	Geroderma osteodysplastica ORPHA:2078	51/102	1.0231e-13	4.41461e-12	4.68514	140.136	DSCC1;PAK1IP1;BUB1B;CDC20;PTTG1;NUF2;PBK;SPDL1;KPNA2;CEP55;WDHD1;CCT2;DARS2;CTPS1;ILF2;PDIA6;PDIA4;TRAIP;GNL3;LRRC42;NME1;MELK;GARS;KIF2C;KIF20A;DTL;LRRC59;CDCA2;PCNA;PSMD14;RPN2;CDCA5;CSTF2;NCAPG;TARS;HMMR;HSP90B1;KIAA1524;CCNB1;PRDX4;CDC45;CCT5;E2F7;PPIL1;CENPW;PAICS;ZWINT;KIF4A;STT3A;ALDH18A1;FAM98A
all	Orphanet_Augmented_2021	Combined immunodeficiency with granulomatosis ORPHA:157949	50/100	1.78147e-13	7.51421e-12	4.68409	137.507	TOP2A;SUV39H2;DSCC1;KIF14;BUB1B;CASC5;MCM10;BRCA1;KIF11;SMC4;SMC2;KIF15;EXO1;GSG2;NUF2;KNTC1;NEK2;DLGAP5;WDHD1;CCT2;MSH6;CCNA2;ASPM;NEIL3;MELK;TFDP2;KIF20A;DTL;CDCA2;PCNA;NCAPG;HMMR;CDC45;ECT2;BUB1;E2F7;E2F8;POLQ;STIL;RRM1;CDC6;PAICS;TICRR;TPX2;CENPE;CENPF;DIAPH3;KIF4A;POLE2;NCAPD3
all	Orphanet_Augmented_2021	Severe combined immunodeficiency due to complete RAG1/2 deficiency ORPHA:331206	50/100	1.78147e-13	7.51421e-12	4.68409	137.507	TOP2A;SUV39H2;DSCC1;KIF14;BUB1B;CASC5;MCM10;BRCA1;KIF11;SMC4;SMC2;KIF15;EXO1;GSG2;NUF2;KNTC1;NEK2;DLGAP5;WDHD1;CCT2;MSH6;CCNA2;ASPM;NEIL3;MELK;TFDP2;KIF20A;DTL;CDCA2;PCNA;NCAPG;HMMR;CDC45;ECT2;BUB1;E2F7;E2F8;POLQ;STIL;RRM1;CDC6;PAICS;TICRR;TPX2;CENPE;CENPF;DIAPH3;KIF4A;POLE2;NCAPD3
all	RNAseq_Automatic_GEO_Signatures_Human_Up	Rnaseq Study Synovial Biopsies GSE89408 3	93/250	1.7797e-13	8.2582e-12	2.79083	81.9307	IGHM;FAM49B;ADAMDEC1;CXCL9;IGHV3-21;IGHV3-23;IGHV4-34;IGHV1-46;PRDM1;IGKV3D-15;TNFSF13B;IGHG3;FCGR3B;IGKV1-16;CASP5;IGKV1-17;IGKV2-28;NAMPT;IGKV2-24;SLC39A8;IGLC1;IGLC2;IGHV3-7;PDK1;GBP5;IGHV5-51;IGHV3-72;STARD4;IGHV3-30;IGHV3-74;ITGA4;ATP6AP2;IGKV3D-20;IGKV1D-39;IGHV2-26;NME1;IGHV1-18;IGLV4-69;ASPM;AIM2;IGLV1-36;IRF4;CH17-212P11.4;IGKV4-1;IGHV1-69-2;IGLV3-19;BIRC3;PCNA;IGHV2-5;IGHV3-43;IGHV4-59;…
all	RNAseq_Automatic_GEO_Signatures_Human_Up	Bfgf Wnt3A Exfoliated Deciduous GSE131758 2	93/250	1.7797e-13	8.2582e-12	2.79083	81.9307	TOP2A;ARL6IP1;KIF14;CASC5;BUB1B;HMGB3;KIF11;MKI67;SMC4;SMC2;CCAR1;KIF15;CEP128;ZSCAN30;CNTRL;NUF2;NUSAP1;TRIM69;NEK2;KNTC1;CEP97;JAK2;KPNA2;GTSE1;DLGAP5;CEP55;CDK5RAP2;GEN1;CCDC34;MAGI3;CKAP2;DARS2;KIF23;BTN3A2;KNSTRN;CKAP5;CIT;CCNA2;ASPM;SFRP1;TMX4;SLTM;INCENP;FANCD2;ANGPTL2;BIRC5;KIF2C;ITGA6;KIF20A;GLCCI1;PPIG;KIF20B;PRR11;USP13;CDCA2;CWF19L2;PIK3R3;NCAPG;AKAP6;HMMR;TFPI;IQGAP3;NCAPH;APOLD1;AUR…
all	RNAseq_Automatic_GEO_Signatures_Human_Up	57 Laryngeal Paired Adjacent GSE127165 1	93/250	1.7797e-13	8.2582e-12	2.79083	81.9307	SLC44A5;FEN1;MCM7;MCM8;SERPINE1;CCNF;KIF14;MCM10;BRCA1;FOXM1;EXO1;SLC39A6;KNTC1;MYBL2;TK1;KPNA2;MB21D2;GTSE1;WDHD1;PRKAB2;NSUN2;KIF23;CTPS1;KIF22;FAM91A1;KNSTRN;CDC25B;MMP12;MMP11;CCNE1;HAT1;TIMELESS;BIRC5;MCM4;KIF2C;ITGA6;PRR11;DTL;MCM2;DNMT1;PCNA;PSMD11;PSMD14;PRKDC;UHRF1;CDCA5;TROAP;MAZ;LAMA3;CDCA8;FBXO45;WDR62;PKMYT1;NCAPH;CORO1C;AURKA;RECQL4;KIAA1524;DSN1;STRIP2;FGD6;ORC6;ORC1;POLD1;RAD54L;C…
all	RNAseq_Automatic_GEO_Signatures_Human_Up	Elucidating Microrna-203 Biological Processes GSE119711 1	93/250	1.7797e-13	8.2582e-12	2.79083	81.9307	TOP2A;RAB3B;NUP107;DHRS11;DSCC1;NCAPG2;KIF14;CASC5;BUB1B;PTPRJ;MCM10;BRCA1;KIF11;SMC4;CXCL14;SMC2;KIF15;CEP128;CHAF1B;EXO1;FUNDC1;KNTC1;MYBL2;THSD7A;TK1;SPDL1;KPNA2;DLGAP5;RFC5;WDHD1;PAQR4;IGFBP5;ITGA4;ATRX;AHSA2;ATP11C;DARS2;PHKA1;KIF23;HAUS6;WDR76;FRMD3;ASPM;SFRP1;MELK;SRSF2;TIMELESS;MCM3;GAS1;MCM4;BIRC5;KIF20A;MCM6;KIF20B;DTL;SCN4B;ASF1B;MCM2;BLM;PCNA;RNASEH2A;LAMA1;TGFA;NCAPG;HMMR;TYMS;NCAPH;…
all	RNAseq_Automatic_GEO_Signatures_Human_Down	Food-Derived Apigenin Luteolin Introns GSE128097 1	92/250	4.98068e-13	8.6433e-12	2.74238	77.6863	MCM7;CCNF;QPRT;HJURP;BUB1B;CASC5;HMGB3;KIF11;JADE2;SMC4;CXCL14;ACTB;GLS;LMNB1;CDC20;RPS6KA4;FADS2;TUBA1B;STMN1;NUSAP1;NEK2;MYBL2;HMGN2;KPNA2;TNS3;GTSE1;DLGAP5;CEP55;HSP90AA1;ANXA1;TUBB;PTOV1;WDR34;PTGR1;KNSTRN;CDC25B;CCNA2;ASPM;PSRC1;SAPCD2;ORAI2;WDFY1;MCM3;FAM64A;KIF2C;KIF20A;HNRNPH3;MCM6;USP13;PIF1;CDCA2;UHRF1;TROAP;INSIG1;MAZ;PALM3;HSD17B4;HMMR;CENPA;NCAPH;RHOBTB1;SKA2;AURKA;CCNB2;CCNB1;HSPH1;…
all	RNAseq_Automatic_GEO_Signatures_Human_Down	Brd9 Mkl-1 Merkel Mcc GSE124861 3	92/250	4.98068e-13	8.6433e-12	2.74238	77.6863	MT-ND6;MT-ND4;ARHGAP8;CDCA7L;CPNE6;HMGB2;MT-ND2;FOXM1;TSKU;MT-ND1;CDC20;MT-ATP6;LFNG;IGHG3;FGF7;CASP7;PTTG1;EXO1;LAMP3;RASSF6;PBK;PLS3;NEK2;CA9;MAN1A1;CEP55;SYBU;SLC6A19;TGIF2;HLA-B;HLA-C;KIF23;KNSTRN;HLA-E;CCNA2;NEIL3;PRR15L;FANCD2;BIRC5;MT-CO2;FAM64A;KIF2C;PPARG;MT-CO3;NUP62CL;ACPP;FAM72B;ASF1B;FAM72A;FBLN7;BLM;C1R;CDCA5;TROAP;CDCA8;HMMR;SKA1;NCAPH;AURKB;AURKA;XKRX;BCL2L12;HSD11B2;LIMA1;CCNB2;A…
all	RNAseq_Automatic_GEO_Signatures_Human_Down	Thymus Generates ?? Lin28B-Dependent GSE128163 4	92/250	4.98068e-13	8.6433e-12	2.74238	77.6863	DOCK5;FEN1;MCM7;MCM8;LPCAT1;GOLIM4;HMGB3;MCM10;BRCA1;MSI2;MKI67;FOXM1;SLC4A4;SYNE3;CEP128;FADS2;TUBA1B;TRIM28;DPYSL2;MYB;STMN1;FAM53B;MYBL2;TK1;EPHB1;ZNF367;WDHD1;SUPT16H;WARS;WSB2;NCOA5;CCDC34;TUBB;RRAS2;SCRIB;GAB2;WDR34;PGD;DDX39A;MTHFD1;MAPKAPK3;TFDP2;TIMELESS;MCM3;IGHV1-69-2;MCM4;MCM6;RABL6;MCM2;LRRC59;PCNA;SLC43A3;UHRF1;ABHD2;MAZ;SLC1A4;TYMS;CENPB;SRM;RECQL4;DPP4;REPIN1;CD79A;ORC1;RDH10;NT5D…
all	RNAseq_Automatic_GEO_Signatures_Human_Down	Recurrently Amplified Grwd1 Rpl11 GSE124526 1	92/250	4.98068e-13	8.6433e-12	2.74238	77.6863	RAB3B;HJURP;HMGB2;PEBP1;BUB1B;MCM10;MKI67;FOXM1;LMNB1;EPB41L4B;CCND2;PTTG1;STMN1;PBK;NUSAP1;WHSC1;KPNA2;HMGN2;ZNF367;FAM81A;DLGAP5;TMPO;CDK5RAP2;CCT2;WSB2;KIF23;CMBL;KIF22;CIT;KLHL42;ALDH3A2;CCNA2;MTHFD1;TBC1D4;KIFC1;WDFY1;KCTD14;MCM4;FAM64A;KIF2C;PKP4;KIF20A;MCM6;PRR11;NOTCH2;USP13;PIF1;DDC;CDCA2;CDCA8;AKAP5;TYMS;NCAPH;ARNTL2;AURKA;LDHA;PGRMC1;CCNB1;RACGAP1;ORC1;KDELC1;NT5DC2;SH3BP4;METTL7B;FAM8…
all	RNAseq_Automatic_GEO_Signatures_Human_Down	Pd-1Loctla-4Lo Pd-1Hictla-4Hi Tumor-Infiltrating Lymphocytes GSE147620 1	92/250	4.98068e-13	8.6433e-12	2.74238	77.6863	C2CD5;CCNF;SIRPG;NAB2;HJURP;BUB1B;CD3G;KIF11;TTF2;SMC2;LMNB1;PPP4R1;FUNDC1;STMN1;RPS6KA1;MYB;NUF2;CASP1;CTLA4;SLC25A40;KNTC1;MYBL2;GTSE1;TRIM21;ZNF367;DLGAP5;CEP55;HIST1H1B;TMPO;HAVCR2;TCF19;WDHD1;RFC4;RECQL;TAP2;WDR76;ETV7;CCNA2;NEIL3;TOX2;MTHFD1;KIFC1;DKC1;OAS2;IRF4;NUP50;GLCCI1;MCM6;PRR11;SLC27A2;DTL;ASF1B;MCM2;NCAPG;WDR62;HMMR;CENPA;LRP8;NCALD;BCL2L12;POLD3;KIAA1524;RACGAP1;FAM184A;UBR7;NHS;R…
all	RNAseq_Automatic_GEO_Signatures_Human_Down	90 Minutes Irradiation Nfkbia GSE158743 2	92/250	4.98068e-13	8.6433e-12	2.74238	77.6863	TOP2A;GALNT16;CDCA7L;CCNF;NCAPG2;HJURP;HMGB2;BUB1B;CIB2;LOXL4;HMGB3;LDLRAD4;KIF11;GLI1;SMC4;CXCL14;ACTB;SMC2;OSBPL10;KIF15;LMNB1;CDC20;FADS2;CNTRL;NUSAP1;NEK2;MYBL2;SPDL1;WHSC1;GTSE1;DLGAP5;TMPO;RNF43;SCARA3;PAQR4;SLC2A12;DARS2;KIF23;KIF22;SHISA2;CDC25B;TIAM2;SLC22A23;CCNA2;TMEM37;MELK;SAPCD2;KIFC1;CTDSP1;KIF20A;TRIB2;RTN4R;ZNF395;KRT80;CDCA2;UHRF1;CCDC69;CDCA8;PRICKLE1;CENPA;NCAPH;RHOBTB1;AURKB;…
all	RNAseq_Automatic_GEO_Signatures_Human_Down	Activation-Induced Assembly Centered U2Af2 GSE62920 1	92/250	4.98068e-13	8.6433e-12	2.74238	77.6863	TOP2A;IL1RN;MCM8;KCNC4;NAB2;KIF14;HJURP;BUB1B;MCM10;BRCA1;TSKU;ICAM1;HK1;ZC3H12C;ACTR1B;PPME1;POFUT1;NAMPT;KNTC1;NEK2;TK1;WHSC1;DLGAP5;DUSP4;TCF19;WDHD1;STARD4;RFC3;PTGIS;ZNF282;MYOF;HPCAL1;CIT;CCNA2;SLC7A5;MAPKAPK3;MTHFD2;SLC9A7;IRF4;MCM4;KIF2C;GARS;KIF20A;MCM6;PRR11;DTL;MCM2;CUL7;MAOA;TMPRSS6;NCAPG;CDCA8;TARS;SLC1A5;HMMR;IQGAP3;NCAPH;RASGRP4;AURKB;CORO1C;AURKA;LIMA1;CCNB2;STRIP2;CCNB1;CDC45;POL…
all	RNAseq_Automatic_GEO_Signatures_Human_Down	Runx1 Contributes Higher-Order Organization GSE75070 1	92/250	4.98068e-13	8.6433e-12	2.74238	77.6863	TOP2A;DSCC1;CDCA7L;KIF14;HJURP;HMGB2;CASC5;HMGB3;KIF11;BRCA1;MKI67;KIF15;LMNB1;TUBA1B;DPYSL2;FTH1;STMN1;PBK;NUSAP1;PHGDH;MYBL2;TK1;WHSC1;ZNF367;CEP55;HIST1H1B;TMPO;PDK1;MCCC2;TCF19;RFC5;WDHD1;RMI2;TUBB;KIF23;PGD;HIST2H2BE;CIT;ASPM;MTHFD2;MCM3;MCM4;BIRC5;MCM6;NBL1;PRR11;DTL;ASF1B;PFKFB4;PDXK;HIST1H2BO;CDCA4;IL20RA;NCAPG;SLC1A4;HMMR;SLC1A5;ATP1A1;TYMS;PKMYT1;KIAA1524;LDHA;MUC1;ATXN1;CDC45;RACGAP1;Z…
all	RNAseq_Automatic_GEO_Signatures_Human_Down	Cd161 Tconv Share Modified GSE86452 1	92/250	4.98068e-13	8.6433e-12	2.74238	77.6863	RYR1;IGHM;PECR;ARHGAP11B;CNTNAP1;MAST4;HMGB2;CASC5;LDLRAD4;IKZF2;MKI67;HAPLN3;MEOX1;ALDH1L2;IFIT3;LRRC2;LMNB1;CDC20;LFNG;ZC3H12C;UBL3;PTTG1;FAM110C;NUSAP1;CTLA4;FLVCR2;TNFRSF8;PLS3;HMCN1;LGALS9;ZNF367;CEP55;DUSP4;TCF19;ABCC1;FBXO18;FOXP3;PGM2L1;CIT;ASPM;TOX2;TBC1D4;SLC9A7;IRF4;ADPRH;ACOT2;CDHR3;TRIB1;MFGE8;HLA-DQB1;TBC1D27;BIRC3;BLM;PHLPP1;HPGD;TMPRSS6;TUFT1;NATD1;SLC1A1;TULP4;CSF2RB;SLC1A4;GLRX;…
all	RNAseq_Automatic_GEO_Signatures_Human_Down	Cellular Hypoxic Injury Prematurity GSE112137 1	92/250	4.98068e-13	8.6433e-12	2.74238	77.6863	TOP2A;MCM7;LPCAT1;BUB1B;MT-ND3;LITAF;JPH1;LIMD2;CDC20;LFNG;MT-ATP6;SCP2;PTTG1;PBK;KNTC1;MYBL2;TNS3;DLGAP5;CEP55;HIST1H1B;WDHD1;CHST6;SCARA3;GPX4;VSTM2L;KIF23;EMP2;KIF22;RHOC;CCNA2;ASPM;SFRP1;TFDP2;INCENP;KIFC1;MFNG;MCM3;MCM4;FAM64A;KIF2C;MT-CO3;KIF20A;PDE9A;FAM72B;RABL6;MCM2;PIF1;PCNA;RNASEH2A;HIST1H2BO;CTBP1;UHRF1;TROAP;MAZ;CDCA8;LYPD6;CENPA;NCAPH;AURKB;AURKA;CCNB1;ORC1;POLD1;ZBED1;CLSPN;ECT2;BU…
all	RNAseq_Automatic_GEO_Signatures_Human_Down	M2 Microbial Fatal Graft-Versus-Host GSE134662 1	92/250	4.98068e-13	8.6433e-12	2.74238	77.6863	UGT1A10;STAG3L3;PUS10;DHRS11;CERK;SLC23A1;TESK2;GBA3;TMEM141;CDC14A;C1ORF210;ALAD;STK11;EEF2K;AUH;TCP11L1;CHP2;CNGA1;SLC39A5;PRKG2;HMGCS2;ACADS;IL6R;PDK2;SLC36A1;EDN1;SEMA6A;AMT;SLC35G1;PRAP1;FRMD1;TMEM37;RNF128;MEP1B;OAF;ACOX1;NAAA;COL4A3;PPARG;TSNARE1;SOWAHA;MPND;ABCG2;TBC1D27;ATG4D;SLC22A4;PHLPP2;TUBAL3;ASB13;LRP4;IGHV1-69;SNX30;TRHDE;NDRG1;RNF5;ADH6;PBLD;CD79A;CYP2B6;IGLV1-47;ERBB3;CAMK2N1;MA…
all	RNAseq_Automatic_GEO_Signatures_Human_Down	Crispri Prancr Epidermal Homeostasis GSE125400 1	92/250	4.98068e-13	8.6433e-12	2.74238	77.6863	TOP2A;FEN1;SPIN4;MCM8;CCNF;KIF14;HJURP;HMGB2;MSI2;CXCL14;LMNB1;DHTKD1;CDC20;YY2;RAVER1;HINT3;PTER;KIF5B;NUF2;NUSAP1;MYBL2;KPNA2;HMGN2;ZNF367;TMPO;SLC16A5;TCF19;GEN1;SCARA3;DCAKD;ARHGEF19;CKAP2;KIF23;KIF22;WDR34;PDIA4;MSH6;CCNA2;ASPM;PSRC1;TFDP2;INCENP;FANCD2;TIMELESS;MCM3;FAM64A;KIF20A;MCM6;KIF20B;SCN4B;DTL;FAM72B;MEGF6;CUL7;CDCA2;SLC43A3;UHRF1;TYMS;KIAA1524;DSN1;ORC1;KDELC2;USP1;DROSHA;FAM83D;BA…
all	RNAseq_Automatic_GEO_Signatures_Human_Down	Bt20 24Hr Dmsoverlotinib Rnaseq GSE148096 1	92/250	4.98068e-13	8.6433e-12	2.74238	77.6863	FEN1;DAGLA;VARS;DSCC1;NCAPG2;NAB2;HJURP;KIF11;PFAS;ACTB;CDC20;PTBP1;TUBA1B;SPRED1;MYBL2;TIMP1;TK1;TNS4;GTSE1;TGM2;DUSP4;TCF19;RFC5;RFC3;CCDC34;TUBB;MYEOV;KIF23;PDIA4;TOX2;DDX39A;MELK;PSRC1;KIFC1;INCENP;MALL;MCM3;FAM64A;KIF2C;ITGA6;MCM6;TRIB2;RAPGEF3;EPHA2;MCM2;LRRC59;DNMT1;MAOA;UHRF1;CDCA5;CDCA8;NCAPG;WDR62;TYMS;CENPA;NCAPH;ARNTL2;THSD4;AURKB;CORO1C;AURKA;CNN2;CCNB1;PDGFC;RAD54L;CLSPN;SMYD3;FAM83…
all	RNAseq_Automatic_GEO_Signatures_Human_Down	Proteasome Instrumental Gain-Of-Function Missense GSE68248 1	92/250	4.98068e-13	8.6433e-12	2.74238	77.6863	DCLRE1B;TMEM41A;DSCC1;CDCA7L;GXYLT1;CASC5;ATP2A2;MCM10;MAGT1;PYGL;BRCA1;PFAS;SYNE3;IFIT3;KIF15;ZNRD1;EXO1;ANKFY1;DENR;SPDL1;HMGN2;TMPO;MB21D1;TCF19;ACTR2;EIF5B;SUPT16H;RFC3;RFC4;DTX3L;CCDC34;IGFBP3;TAP2;TAP1;CTPS1;SLC39A14;WDR76;PDIA4;ACLY;PROCR;MELK;MTHFD1;FANCD2;OAS3;ATP6V1B2;TRIM14;LAP3;MCM6;COPB2;CD274;PCNA;MAOA;UHRF1;FAM129A;NCAPG;NEDD4L;ABHD5;SPTY2D1;DDX60;AURKA;UGCG;CCNB1;APOL6;TDG;G3BP1;A…
all	HDSigDB_Human_2021	Genes Down-Regulated In HDACi-9b Treated PBMCs From Friedreich Ataxia Carriers Vs Controls GSE30933	194/654	2.36182e-14	9.56811e-12	2.00869	63.0263	LTV1;PI4K2B;SERPINE2;ARL6IP1;CERK;TMEM200A;C2ORF88;HNRNPR;C4BPB;SMC4;SMC2;CDC20;RASSF2;MYB;STMN1;EPC1;DENR;GBP5;TIPIN;FBXO2;RECQL;DDX10;ANK3;NEIL3;MTHFD1;ANOS1;KIF20A;ASF1B;GNE;CDCA2;CDCA5;CDCA8;NCAPG;SKA1;UBE2J1;LDHA;COMMD8;HSPH1;RDH10;CDT1;PLK1;NETO2;PAICS;ZWINT;ANLN;TPX2;CD28;CDK12;FKBP11;TOP2A;SUV39H2;FEN1;KIF14;BRCA1;KIF11;PIGW;MEOX1;KIF15;CHAF1B;PBK;TMED2;TK1;ZNF367;CEP55;DLGAP5;DUSP4;KIF23…
all	HDSigDB_Human_2021	Genes Down-Regulated In Friedreich Ataxia Markers In Human Blood GSE30933	138/419	2.66203e-14	9.56811e-12	2.32644	72.7179	TMEM200A;TMEM167A;DSCC1;CCNF;HJURP;CISD1;BUB1B;CDC20;CCND2;PTTG1;MYB;NUSAP1;SLC39A8;DENR;KPNA2;GBP5;WSB2;FBXO2;TAP2;RECQL;ACSL4;TRNT1;MSH6;MINPP1;MELK;CCNE1;HAT1;SBDS;SLC25A51;HECA;KIF20A;SLC27A2;ASF1B;ZNF791;CDCA2;UBA6;CDCA5;TROAP;CDCA8;NCAPG;HMMR;SLC1A5;PKMYT1;SKA1;STIP1;CCNB2;LDHA;HSPH1;ORC1;TNFRSF17;FANCI;CDT1;STIL;ZNF140;UBE2C;PLK1;NETO2;PARP14;MEX3C;PAICS;TPX2;CNOT8;ITM2A;EZH2;TOP2A;SPIN4;M…
all	Disease_Perturbations_from_GEO_up	Barrett's esophagus DOID-9206 human GSE34619 sample 596	109/311	1.54764e-13	9.9882e-12	2.54705	75.13	GDA;GOLIM4;SLC4A4;FAM134B;STS;ANPEP;RASSF6;PDK4;ST6GAL1;HGD;SLC6A14;PRKCA;TM4SF4;PDZK1;CMBL;PDIA5;SLC9A2;IFI27;RNF128;PRR15L;KCTD14;TNIK;HOXB5;ABHD2;PIK3R3;SLC5A1;SLC6A20;DDX60;RHOBTB1;ADH6;SLC9A1;DPP4;ADH4;UGT8;SI;TSPAN3;RHPN2;TSPAN1;EDEM3;GSDMB;FER1L4;CHKA;RARRES3;MUC17;REG4;ARHGEF38;MICAL2;LRRC66;TMPRSS15;ACER2;SULT1B1;VNN1;CPD;FAT1;CYSTM1;PLCH1;SLC26A3;ITM2C;DOCK5;SLC44A4;PTPRJ;KRT20;PTPRH;CT…
all	Orphanet_Augmented_2021	Macrocephaly-intellectual disability-left ventricular non compaction syndrome ORPHA:466791	50/101	2.92258e-13	1.19254e-11	4.59197	132.529	NUP188;MCM7;NCAPG2;HNRNPR;KIF11;PFAS;PTBP1;TUBA1B;IPO9;GSG2;UBAP2L;KPNA2;SUPT16H;TUBB;ILF2;TRAIP;KIFC1;TIMELESS;MCM3;MCM4;KIF2C;KIF20A;DTL;SNRPA;MCM2;SF3B3;CDCA5;CDCA8;NCAPH;AURKB;STIP1;CDC45;RBBP7;FANCI;NOP56;SF3A3;SPAG5;CBX2;CPSF3;RCC2;PA2G4;HNRNPAB;ZWINT;KIF4A;RFWD3;NCAPD2;ALDH18A1;HNRNPC;CENPO;EIF3B
all	Orphanet_Augmented_2021	Retinitis pigmentosa-hearing loss-premature aging-short stature-facial dysmorphism syndrome ORPHA:494439	50/101	2.92258e-13	1.19254e-11	4.59197	132.529	NUP107;MCM7;MCM8;WDR3;CCNF;NCAPG2;NAT10;MCM10;TTF2;PFAS;MTBP;CHAF1B;TMPO;RFC5;SUPT16H;TIPIN;RFC4;WDR76;DKC1;FANCD2;TIMELESS;MCM3;MCM4;BLM;RNASEH2A;SF3B3;CHRNA5;UHRF1;WDR62;SKA1;ORC1;CLSPN;BUB3;EXOSC2;FANCI;GINS1;NOP56;SF3A3;CDT1;GINS2;ARHGEF39;PA2G4;POLA2;KIF18B;KIAA0101;RFWD3;AUNIP;SSBP1;SPC24;MAD2L1
all	Orphanet_Augmented_2021	X-linked intellectual disability, Snyder type ORPHA:3063	50/101	2.92258e-13	1.19254e-11	4.59197	132.529	FEN1;DSCC1;PAK1IP1;BUB1B;HMGB3;CDC20;TUBA1B;PTTG1;EXO1;NUF2;PBK;KPNA2;CEP55;DLGAP5;CCT2;TPI1;TUBB;ILF2;KNSTRN;NME1;CCNA2;MELK;STRAP;FAM64A;KIF2C;KIF20A;CDCA2;PSMD14;CDCA5;CDCA8;HMMR;CENPA;AURKA;CCNB2;STIP1;CCNB1;PRDX4;ECT2;BUB1;CCT5;PPIL1;CENPW;UBE2C;CDC6;EIF2S2;ZWINT;TPX2;RHEB;KIF4A;CENPN
all	Microbe_Perturbations_from_GEO_down	Cryptosporidium hominis human cultured intestinal epithelial cells GDS3500 microbe:203	82/209	1.70143e-13	1.76949e-11	3.03794	89.3219	SLC46A3;ADAMDEC1;DHRS11;MS4A8;PEBP1;GBA3;PEPD;CXCL14;HEBP1;SCP2;ANPEP;CHP2;UGT2A3;HMGN2;CBR1;SLC6A19;MME;NCOA4;HLA-B;HLA-C;APOA1;APOA4;PDZK1;CMBL;SEPP1;PRAP1;HADHB;SLC7A7;RNF128;MEP1B;SLC7A9;MEP1A;DPEP1;MT1H;SUCLG1;CDHR5;ALDOB;SLC25A5;CES2;MATN2;ABCG2;SMIM24;ENPEP;DDC;OAT;MAOA;SLC3A1;SLC5A1;ATP1A1;NTS;CYP3A4;HSD17B11;NDRG1;PAPSS2;PBLD;CST3;DPP4;HSD11B2;IGKC;SI;HSD17B2;UGT1A4;METTL7B;APOB;SULT1A2;…
all	Microbe_Perturbations_from_GEO_up	HBV human Liver GSE38941 microbe:23	119/351	1.71774e-13	1.78645e-11	2.42372	71.2394	CD86;NCF2;IGHV3-23;PRF1;BUB1B;SLA;SPATA20;MKI67;CDC20;IGHG3;PTTG1;PDK4;NUSAP1;SPA17;KPNA2;GBP5;G6PC;SSUH2;ANXA13;FAM118A;MELK;IFI27;IGLV1-36;CD8A;KIAA0125;IGKV4-1;KIF20A;RNASEH2A;IGHV4-59;NCAPG;HMMR;CORO1A;RHOBTB1;CCNB1;IGLV1-40;ORC6;RACGAP1;TNFRSF17;C19ORF33;IGHA2;S100A11;HLA-DQA1;HLA-DRB5;UBE2C;PYHIN1;OSBPL3;ZWINT;NDC80;TPX2;PKIB;ANLN;AKR1B10;FXYD2;KIF4A;TBXAS1;FAT1;CD24;HLA-DRB1;TOP2A;ARHGAP9;…
all	Rare_Diseases_AutoRIF_ARCHS4_Predictions	Defective apolipoprotein B-100	79/200	3.08907e-13	1.79793e-11	3.0704	88.4451	DHRS11;SLC23A1;AQP7;SLC2A2;GBA3;PTPRH;C4A;ANPEP;SLC39A5;UGT2A3;ACADS;SLC13A2;SLC6A19;SLC15A1;AMN;CLUH;G6PC;TM4SF5;APOA4;SEPP1;PRAP1;SLC39A14;TMEM82;TMEM253;TMEM37;SLC5A9;C1ORF115;CLDN15;MEP1B;SLC7A9;OAF;PRR15L;MEP1A;ACOX1;MALL;CDHR2;TMBIM1;DPEP1;CDHR5;ALDOB;CES2;CERS2;GUCY2C;ENPEP;RETSAT;MAOA;ITLN2;SLC5A12;SLC5A1;ATP1A1;CYP2C18;C2;SI;APOH;EPS8L3;SULT1A2;ESRRA;CYP2J2;AOC1;SMLR1;DEFA6;AMBP;MUC17;SL…
all	Rare_Diseases_AutoRIF_ARCHS4_Predictions	Paragangliomas 2	79/200	3.08907e-13	1.79793e-11	3.0704	88.4451	FEN1;VARS;NUP188;MCM7;NCAPG2;SLC4A2;FOXM1;SMC4;LMNB1;CDC20;PTBP1;RAVER1;TRIM28;EXO1;GSG2;MYBL2;TK1;WHSC1;CEP55;TCF19;EIF5A;CLUH;NUP210;IFRD2;NSUN2;DARS2;PPRC1;SND1;CCNA2;TRAF7;MTHFD1;INCENP;KIFC1;MCM3;MCM4;KIF2C;TTLL12;SLC25A5;THOP1;SNRPA;CERS2;MCM2;LRRC59;SF3B3;PRKDC;HDAC1;CDCA5;MAZ;NOP2;DDX21;SLC1A5;TYMS;PKMYT1;TBRG4;REPIN1;STIP1;CDC45;RACGAP1;POLD1;CYC1;CCT5;FANCI;ESRRA;RRM2;SPAG5;PLK1;CDC6;PA…
all	RNAseq_Automatic_GEO_Signatures_Human_Up	Gene Profiles Gallbladder Cancer GSE139682 1	92/250	4.98068e-13	2.12625e-11	2.74238	77.6863	TOP2A;ARHGAP11B;CDCA7L;KIF14;HJURP;CASC5;BUB1B;KIF11;BRCA1;MKI67;FOXM1;SMC4;KIF15;ENDOV;CHAF1B;PTTG1;EXO1;NUF2;NUSAP1;NEK2;TK1;DLGAP5;CEP55;RMI2;KIF23;IL17RB;CIT;CCNA2;ASPM;MELK;MSL3P1;SAPCD2;TRAF4;KIFC1;FANCD2;RNF207;BIRC5;KIF2C;CCDC43;TLCD1;KIF20B;SMPDL3B;PRR11;CARD14;COX19;C17ORF53;BLM;CDCA8;NCAPG;WDR62;HMMR;PKMYT1;IQGAP3;CENPA;GRAMD2;AURKA;RECQL4;KIAA1524;CCNB2;ORC6;CHAD;RAD54L;ECT2;BUB1;E2F8…
all	RNAseq_Automatic_GEO_Signatures_Human_Up	Er Muc1 Kidney Brd4780 GSE129942 1	92/250	4.98068e-13	2.12625e-11	2.74238	77.6863	FKBP11;DIRAS3;FKBP14;ATP2A2;UBE2L6;KLHDC7B;MAGT1;ALDH1L2;IFIT3;HERPUD1;SEC61A1;TRIM5;SEC61G;TIMM17A;TMED2;TMED7;EIF2A;PDIA3;STARD4;PRKAB2;WARS;ANXA1;RSAD2;SSR3;GTPBP2;ARFGAP3;SLC39A14;PDIA6;SND1;CKAP4;GNL3;PDIA4;DNAJC3;CTAGE5;TMEM214;CANX;DNAJB11;KDELR2;SGK3;CRELD1;PPIB;CCDC163P;COPB2;LRRC59;FICD;FAM114A1;DERL3;COPB1;HM13;RPN1;USO1;MIS12;SEL1L;FAM129A;DERL2;HSD17B4;AKAP17A;HSPA13;UBE2J1;HSP90B1;E…
all	RNAseq_Automatic_GEO_Signatures_Human_Up	Septic Non Critically-Ill Patients GSE133822 3	92/250	4.98068e-13	2.12625e-11	2.74238	77.6863	IFITM3;TOP2A;IFITM2;KIF14;HJURP;HMGB2;HBB;BUB1B;SLA;MCM10;KIF11;MKI67;FOXM1;KIF15;CDC20;FCGR3B;EXO1;GSG2;CA4;NUSAP1;GRB10;SLC39A8;NEK2;MYBL2;MAN1A1;TK1;GTSE1;CEP55;DLGAP5;COL23A1;HBA1;CIT;CCNA2;SLC7A5;ASPM;MELK;BIRC5;PPARG;KIF2C;KIF20A;CDCA2;ABCB6;HPGD;UHRF1;CDCA5;TROAP;NCAPG;HMMR;PKMYT1;IQGAP3;CENPA;LRP8;SKA1;ACACA;AURKB;AURKA;PLAC8;CNN2;CCNB2;LDHA;MUC1;CDC45;ORC1;NT5DC2;STOM;METTL7B;CLSPN;BUB1;…
all	RNAseq_Automatic_GEO_Signatures_Human_Up	Stvi-120 Induction Epidermal Followed GSE117562 1	92/250	4.98068e-13	2.12625e-11	2.74238	77.6863	TOP2A;RAB3B;SERPINE2;MCM7;SERPINE1;NCAPG2;KIF14;HJURP;HMGB2;BUB1B;CASC5;BRCA1;MKI67;PFAS;LMNB1;CDC20;TUBA1B;STMN1;LIPG;RAC2;CAPN2;MYBL2;TK1;WHSC1;DLGAP5;CEP55;HIST1H1B;DUSP4;WDHD1;ACTN1;KIF23;NRG1;CTPS1;DUSP6;CIT;NME1;CDC25B;CCNA2;PROCR;MELK;MTHFD1;FANCD2;OAS2;OAS3;MCM3;BIRC5;MCM4;MCM6;PRR11;DTL;MCM2;CDCA2;HIST1H2BO;SLC43A3;UHRF1;LAMA3;NCAPG;TYMS;IQGAP3;LRP8;KIAA0040;THSD4;AURKB;AURKA;LIMA1;CCNB2…
all	RNAseq_Automatic_GEO_Signatures_Human_Up	Primary Trophoblast Term Placenta GSE73016 1	92/250	4.98068e-13	2.12625e-11	2.74238	77.6863	FEN1;ARL6IP1;MCM7;PITPNB;ATP2A2;PTPRJ;MSI2;SMC4;PPP4R1;EXO1;STMN1;NUSAP1;MYBL2;WHSC1;KPNA2;PTRF;CEP55;WLS;CCT2;NUP210;NSUN2;MYOF;UBE2E1;RRAS2;ANO6;KIF23;ATP1B3;TRNT1;WDR76;KIFC1;SLC9A7;DKC1;MCM3;ITGA6;MCM6;SLC27A2;DTL;BIRC3;C17ORF53;BLM;PSMD12;PCNA;OAT;PSMD11;UHRF1;CDCA5;CDCA8;ATP1A1;TYMS;PKMYT1;NCAPH;RECQL4;PRDX2;LIMA1;CCNB2;LDHA;PGRMC1;DRAM1;CDC45;RACGAP1;G3BP1;BAG1;RAD54L;TSPAN3;CLSPN;ZNF622;E…
all	RNAseq_Automatic_GEO_Signatures_Human_Up	Identification Rb Loss-Induced Prostate GSE94863 1	92/250	4.98068e-13	2.12625e-11	2.74238	77.6863	BTG2;FEN1;ALAS1;SERPINE2;MEI1;MCM7;CDCA7L;LPCAT1;JADE2;FOXM1;LMNB1;CDC20;TUBA1B;MAP1LC3A;EXO1;STMN1;RUVBL1;NEK2;TK1;HMGCS2;WHSC1;KPNA2;GTSE1;MCCC2;DUSP4;TCF19;RMI2;NUP210;HGD;LMO4;WDR34;ILF2;NME1;GNPAT;PRR15L;MALL;CNKSR3;MCM3;MCM4;BIRC5;ANG;KIF20A;MCM6;DTL;MCM2;ATG4D;PCNA;MAOA;CDCA4;UHRF1;ABHD2;FAM129A;CDCA8;PKMYT1;TFPI;TOB1;AURKB;GRAMD2;DPP4;UGT8;CCNB2;CCNB1;NUAK2;RACGAP1;SH3BP1;NT5DC2;PDGFC;RBB…
all	RNAseq_Automatic_GEO_Signatures_Human_Up	Mammalian Hbs1L Pelota Unique GSE123564 1	92/250	4.98068e-13	2.12625e-11	2.74238	77.6863	TOP2A;FEN1;ARL6IP1;SERPINE1;HJURP;BUB1B;CASC5;PLOD2;KIF11;MKI67;SMC2;CEP128;CHAF1B;MMP24;CDH2;KIF5B;NUF2;PBK;SPDL1;EPHB1;ZNF367;CEP55;TMPO;TCF19;WDHD1;IGFBP3;CKAP2;ATP1B3;DCK;ASPM;MELK;HAT1;MCM4;FAM64A;KIF2C;KIF20B;PRR11;DTL;EPHA2;HOXB5;USP13;KRT80;NRN1;CDCA2;PCNA;SLC20A2;CDCA4;SLC43A3;NCAPG;AKAP6;PRR5L;WDR62;HMMR;IQGAP3;SKA1;NCAPH;KIAA1524;DSN1;SCIN;ORC6;NCLN;RACGAP1;CLSPN;FAM83D;BUB1;E2F7;CEP78…
all	RNAseq_Automatic_GEO_Signatures_Human_Up	Keloid Implicated Preliminary Atac GSE125022 1	92/250	4.98068e-13	2.12625e-11	2.74238	77.6863	TOP2A;ROBO2;SEMA5A;RAB3B;GALNT16;CPQ;NCAPG2;HJURP;LOXL4;CASC5;BUB1B;KIF11;MKI67;SIPA1L2;FOXM1;SMC4;LMNB1;CDC20;TUBA1B;UBL3;STMN1;PBK;ENPP2;NUSAP1;SIRPA;MYBL2;TK1;WHSC1;FAM19A5;CTSC;CEP55;DLGAP5;TCF19;SCARA3;ANXA1;MME;IGFBP5;ITGA4;TUBB;CKAP2;DDX10;RRAS2;PRKCA;KIF23;CIT;CDC25B;ALDH1A3;ASPM;KIFC1;PITPNM3;ITGA8;MCM3;BIRC5;MCM4;KIF20A;PRR11;FBLN7;ITIH5;DNMT1;UHRF1;NCAPG;TYMS;IQGAP3;THBS4;PTGS1;AURKA;U…
all	RNAseq_Automatic_GEO_Signatures_Human_Down	Yeats2 Links Acetylation Non-Small GSE90781 1	91/250	1.37015e-12	2.30282e-11	2.69457	73.6051	TOP2A;AHCYL1;GLDC;DSCC1;NCAPG2;SNX12;KIF14;NRM;CASC5;BUB1B;HMGB3;PYGL;KIF11;MKI67;FOXM1;SMC4;KIF15;LMNB1;CDC20;HMGN4;NKIRAS2;NUF2;PBK;NUSAP1;CEP97;KPNA2;GTSE1;DLGAP5;CEP55;TMPO;TCF19;GEN1;CCT2;RFC3;PAQR4;RECQL;DARS2;KNSTRN;ASRGL1;CCNA2;ASPM;NEIL3;KIFC1;INCENP;SRSF2;BIRC5;KIF2C;KIF20B;PRR11;FAM72B;FAM72A;CDCA2;RNASEH2A;CDCA8;NCAPG;HMMR;TYMS;IQGAP3;CENPA;AURKB;KIAA1524;LDHA;DSN1;CCNB1;FAM83D;ECT2;B…
all	RNAseq_Automatic_GEO_Signatures_Human_Down	Clk3-Hmga2 Axis Impacts Identity GSE109093 1	91/250	1.37015e-12	2.30282e-11	2.69457	73.6051	PIGS;SCARB1;DOCK5;FEN1;VARS;MCM7;NCAPG2;DNHD1;BUB1B;TTF2;ITGAL;SMC4;PFAS;TUBA1B;ACTR1B;EEF2K;CNTRL;KNTC1;MYBL2;CPXM1;PDIA3;EIF5A;MAMDC4;HSP90AA1;TPI1;NUP210;ITGA4;IFRD2;NSUN2;CTPS1;PDIA6;GNL3;NUP93;MTHFD1;FANCD2;TIMELESS;MCM3;MCM4;TTLL12;MCM6;SLC27A2;DTL;EMID1;ASF1B;MCM2;LRRC59;DNMT1;PCNA;RPN2;PRKDC;UHRF1;KATNB1;ATP1A1;TYMS;AURKB;NOL6;HSP90B1;RECQL4;LDHA;HSPH1;DPP7;SLC17A9;POLD1;MLEC;RAD54L;TXNDC…
all	RNAseq_Automatic_GEO_Signatures_Human_Down	Crispr-Based Screen Kat7 Driver GSE124197 6	91/250	1.37015e-12	2.30282e-11	2.69457	73.6051	IFITM3;TOP2A;FKBP11;MYOM1;HJURP;MKI67;FOXM1;SLC4A4;LMNB1;C4B;CDC20;C4A;TUBA1B;ANPEP;CYP4V2;STMN1;ENPP2;NUSAP1;TIMP3;PHGDH;TK1;DLGAP5;SLC25A47;TMPO;PDIA3;ST6GAL1;WARS;TPM4;ARRDC2;GPT2;APLP2;APOA1;EMP2;APOA4;SEPP1;PDIA6;PDIA5;PDIA4;GLTPD2;RCN1;KIFC1;CTDSP1;CTDSP2;PECAM1;SERPING1;BIRC5;KIF20A;TRIB2;DNMT1;RPN2;C1S;TMPRSS6;SLC43A3;C1R;CFI;SLC1A4;BPHL;PAPSS2;C2;CNN1;CCNB1;PRDX4;APOH;FAM83D;XBP1;RRM2;AM…
all	RNAseq_Automatic_GEO_Signatures_Human_Down	Hormone Requires Brg1-Mediated Deposition GSE83785 4	91/250	1.37015e-12	2.30282e-11	2.69457	73.6051	LMBR1L;MT-ND4L;MT-ND4;NCF2;DSCC1;HJURP;BUB1B;MT-ND2;MT-ATP6;C1GALT1C1;TUBA1B;PTTG1;EXO1;STMN1;CDC27;NUF2;PBK;NUSAP1;FAM3B;NEK2;TK1;TIMP1;GTSE1;CHCHD1;CEP55;CCT2;RMI2;NIPA1;TAP2;KIF23;PDZK1;NME1;TRAIP;CCNA2;PROCR;NEIL3;DDX39A;MELK;KIFC1;EOGT;MCM3;BIRC5;MCM4;MT-CO2;FAM64A;KIF2C;MT-CO3;ASF1B;SMIM22;PCNA;CDCA5;TROAP;NCAPG;CDCA8;TARS;TYMS;IQGAP3;CENPA;SKA1;AURKA;CCNB2;KIAA1524;CCNB1;RACGAP1;TSPAN1;FAN…
all	RNAseq_Automatic_GEO_Signatures_Human_Down	Variable Parasite Load Leishmaniasis GSE127831 1	91/250	1.37015e-12	2.30282e-11	2.69457	73.6051	IFITM3;CD86;FAM49B;IFITM1;SAMD9L;CXCL9;GPR68;SLA;UBE2L6;PTPRJ;PTPN22;ADAR;ACTB;IFIT3;CTSS;ICAM1;FCGR3A;RASSF2;GLIPR2;EPSTI1;TIMP1;IGLC2;TRIM22;HAVCR2;SLC36A1;GBP5;CD96;WARS;BTN3A1;ITGA4;DTX3L;SFMBT2;HLA-B;HLA-C;TAP1;ACSL4;BTN3A3;BTN3A2;HLA-F;PARP9;SLC39A14;SLC7A7;IFI27;PITPNM1;MTHFD2;OAS2;IRF1;RFX5;WDFY1;ATP6V1B2;HCLS1;IRF8;LAP3;DOCK2;IRF9;NLRC5;CORO1A;P2RY8;DRAM1;CYTH4;IGKC;CCL5;EPB41L3;PDPN;NCK…
all	RNAseq_Automatic_GEO_Signatures_Human_Down	Glycans Dissected Cas9-Engineered Organotypic GSE148284 6	91/250	1.37015e-12	2.30282e-11	2.69457	73.6051	SLC46A3;TOP2A;FEN1;SERPINE2;CDCA7L;KIF14;HJURP;CASC5;BUB1B;MCM10;KIF11;MKI67;FOXM1;KIF15;EPB41L4B;CDH2;EXO1;STMN1;PBK;CAPN2;DACT2;LRAT;PHGDH;SLC39A8;MYBL2;KIF21B;AP1S3;TK1;WHSC1;GTSE1;CEP55;WDHD1;EDN1;WARS;RSAD2;SLC6A14;CD3EAP;KIF23;NRG1;NME1;CCNA2;ASPM;NEIL3;RCN1;GPRC5A;MELK;SAPCD2;MTHFD2;PRR15L;CEACAM5;KCTD12;MAPRE2;DTL;ASF1B;BLM;SLC43A3;UHRF1;CDCA5;IL20RA;FAM129A;NCAPG;PKMYT1;IQGAP3;SKA1;AURKB…
all	RNAseq_Automatic_GEO_Signatures_Human_Down	Effects Hotair Rnai T47D GSE119511 1	91/250	1.37015e-12	2.30282e-11	2.69457	73.6051	TOP2A;THRB;ARL6IP1;SRXN1;FHL2;HMGB2;XYLT1;CASC5;MKI67;CELSR1;AFF3;JPH1;ELAVL1;BICD2;ROBO1;CDC20;PTBP1;TUBA1B;UBE2Q1;MYB;PBK;GRB10;PHGDH;WHSC1;XXYLT1;CEP55;SH3D19;CDV3;NUP210;KCTD1;KIF23;PDZK1;CKAP4;CIT;ACLY;MELK;CTDSP2;PKP4;KIF20A;DNAJC8;MCM6;PPIB;ASF1B;PHLPP2;NOTCH2;STAU1;SATB1;INSIG1;FAM129A;CDCA8;TGFA;CENPA;LRP8;TOB1;ACACA;THSD4;CORO1C;ADAMTS15;CCNB1;DHX33;UBR7;MGAT5;C11ORF49;RAD54L;RSU1;FAM83…
all	RNAseq_Automatic_GEO_Signatures_Human_Down	Investigsting Nf-?b S80 Lps-Induced GSE120212 1	91/250	1.37015e-12	2.30282e-11	2.69457	73.6051	TOP2A;MDC1;FEN1;RNH1;MCM7;MCM8;ECI1;NCAPG2;NRM;HMGB2;BRCA1;FOXM1;PFAS;LMNB1;PNN;TUBA1B;PTTG1;GSG2;STMN1;NUF2;RUVBL1;NUSAP1;TK1;WHSC1;TCF19;MAP4K1;CCDC34;CTPS2;KIF22;ASRGL1;CIT;TOM1L1;DDX39A;MELK;FANCD2;TIMELESS;BIRC5;KIF2C;PHPT1;PRR11;SNRPA;FAM72B;ASF1B;MCM2;CSTA;DNMT1;CASC10;RNASEH2A;TROAP;CDCA8;WDR62;TYMS;PKMYT1;IQGAP3;SKA1;NCAPH;AURKB;THBS4;RECQL4;BCL2L12;POLD3;CCNB2;CCNB1;CDC45;RAD54L;DCPS;BU…
all	HDSigDB_Human_2021	Genes Enriched In Activated Vs Quiescent NSCs PMID29983386	180/602	9.50322e-14	2.98876e-11	2.02793	60.8067	MDC1;TCERG1;HJURP;NRM;BUB1B;HNRNPR;TTF2;MKI67;SMC4;SMC2;CDC20;MTBP;CCND2;KIF5B;STMN1;RUVBL1;CWC22;GRB10;NEK2;UBAP2L;KNTC1;HMGN2;KPNA2;TMPO;GEN1;SUPT16H;TIPIN;NUP210;LIG3;KNSTRN;MYT1;CDC25B;EID1;MYCL;NEIL3;DDX39A;MELK;MTHFD2;CCNE1;DKC1;FANCD2;ADAM12;SRSF2;TIMELESS;SRSF3;KIF20A;KIF20B;PRR11;ASF1B;DNMT1;CDCA2;RNASEH2A;CDCA5;MRPL18;CDCA8;NCAPG;HMMR;IQGAP3;NCAPH;SKA1;SKA2;CORO1C;CCNB2;CCNB1;ORC6;RACGA…
all	Rare_Diseases_GeneRIF_ARCHS4_Predictions	Ovarian low malignant potential tumor	78/200	9.49795e-13	3.2293e-11	3.00564	83.2036	TOP2A;VARS;NUP188;MCM7;CCNF;NCAPG2;BUB1B;SLC4A2;KIF11;FOXM1;CDC20;RPS6KA4;PTBP1;SEC61A1;CAPNS1;TRIM28;CAPN2;MYBL2;TK1;CEP55;TCF19;PDIA3;EIF5A;ABCC1;CLUH;TPM4;ACTN1;MYOF;KIF23;WDR34;PDIA6;KLF16;PDIA4;TRAF7;MELK;INCENP;KIFC1;MCM3;MCM4;KIF2C;KIF20A;CERS2;LRRC59;CDCA5;RPN1;CDCA8;SLC1A5;IQGAP3;FAM83H;STIP1;RACGAP1;POLD1;G3BP1;PIP5K1A;ECT2;FAM83D;S100A11;CCT5;FANCI;HN1L;RRM2;SPAG5;RCC2;PLK1;CDC6;SHCBP1…
all	Rare_Diseases_GeneRIF_ARCHS4_Predictions	Sakati syndrome	78/200	9.49795e-13	3.2293e-11	3.00564	83.2036	FEN1;MCM7;DSCC1;NCAPG2;BCCIP;BUB1B;HMGB3;KIF11;CDC20;EXO1;WDHD1;CCT2;SUPT16H;RFC3;TUBB;DARS2;KIF23;CTPS1;ILF2;PDIA6;CKAP5;NME1;PDIA4;CCNA2;ACLY;MELK;KIFC1;DKC1;CANX;MCM3;MCM4;GARS;KIF2C;KIF20A;SLC25A5;MCM2;CDCA2;PCNA;PSMD11;CDCA5;NCAPG;TARS;DDX21;UBFD1;SLC1A5;AURKB;STIP1;CCNB1;CDC45;ORC1;CBS;G3BP1;RAD54L;BUB1;CCT5;FANCI;HN1L;RRM1;SSB;SPAG5;XRCC5;RCC2;PLK1;CBX1;GGH;CDC6;PA2G4;PAICS;ZWINT;TICRR;TPX…
all	BioPlanet_2019	DNA replication	83/207	2.89797e-14	4.13251e-11	3.15087	98.2195	FEN1;NUP107;MCM7;MCM8;BUB1B;CASC5;MCM10;CDC20;SGOL2;PSMD7;SGOL1;PPP2R1A;NUF2;KNTC1;SPDL1;RFC5;RFC3;RFC4;KIF23;CKAP5;CCNA2;CLIP1;PSMA4;INCENP;PSME3;MCM3;BIRC5;MCM4;KIF2C;KIF20A;MCM6;MAD1L1;MCM2;RNASEH2C;PSMD12;PCNA;PSMD11;RNASEH2A;PSMD14;MIS12;CDCA8;CENPA;SKA1;AURKB;SKA2;POLD3;POLD4;DSN1;ORC6;RNASEH1;CDC45;PSMB2;ORC1;POLD1;PSMB1;E2F3;BUB3;BUB1;GINS1;CDT1;GINS2;RCC2;NDE1;PLK1;CDC6;ZWINT;PSMB8;NDC80…
all	Rare_Diseases_AutoRIF_ARCHS4_Predictions	Desmoplastic infantile ganglioglioma	78/200	9.49795e-13	4.98308e-11	3.00564	83.2036	TOP2A;MDC1;PANK3;MCM7;GLDC;NCAPG2;BUB1B;KIF11;TTF2;FOXM1;SMC4;PFAS;KIF15;LMNB1;PTBP1;TRIM28;MYBL2;WHSC1;TMPO;WDHD1;SUPT16H;RFC3;TUBB;HAUS6;PDIA6;CKAP5;CCNA2;ACLY;ASPM;INCENP;KIFC1;MCM3;MCM4;KIF20A;KIF20B;DTL;MCM2;SF3B3;PRKDC;CDCA5;NCAPG;HSD17B4;TARS;DDX21;NCAPH;ACACA;KIAA1524;CBS;NT5DC2;G3BP1;RBM12;ECT2;MYH10;BUB1;FANCI;HN1L;RRM1;HNRNPA3;SPAG5;XRCC5;RCC2;CBX2;CDC6;DEK;PAICS;TICRR;DHFR;TPX2;FUBP3;…
all	Rare_Diseases_AutoRIF_ARCHS4_Predictions	Double tachycardia induced by catecholamines	78/200	9.49795e-13	4.98308e-11	3.00564	83.2036	SLC46A3;RYR2;MYOM1;ADAMDEC1;DHRS11;NPY6R;SLC23A1;GBA3;SLC4A3;KRT20;MYOM2;MYOM3;SHF;SLC25A48;HEPH;ANPEP;SLCO2B1;CHP2;FLVCR2;SLC39A5;CUBN;SLC13A2;SLC6A19;SLC15A1;AMN;ADPRHL1;GPR35;APOA4;BTN3A2;SEPP1;PRAP1;KLF15;TMEM253;MEP1B;SLC7A9;MEP1A;MALL;CDHR2;TMBIM1;DPEP1;CDHR5;MYZAP;ALDOB;PPARA;CES2;GUCY2C;ENPEP;MAOB;MAOA;SLC5A12;SLC5A1;FOXO4;CYP2C18;CYP3A5;PBLD;HSD11B2;GPA33;SI;EPS8L3;SLC17A4;KCNJ3;ESRRA;CY…
all	Rare_Diseases_AutoRIF_ARCHS4_Predictions	Gitelman syndrome	78/200	9.49795e-13	4.98308e-11	3.00564	83.2036	SLC46A3;SLC23A1;SLC2A2;GBA3;KRT20;PTPRH;C4A;EPB41L4B;ANPEP;KIF13B;CHP2;SLC39A5;UGT2A3;CUBN;SLC13A2;SLC6A19;SLC15A1;AMN;G6PC;HGD;ENTPD5;CYP4A11;PDZK1;SEPP1;PRAP1;TMEM82;TMEM37;SLC5A9;C1ORF115;MEP1B;PRR15L;MEP1A;ACOX1;CDHR2;TMBIM1;DPEP1;CDHR5;ALDOB;CDH16;CES2;UGT2B7;GUCY2C;ENPEP;MAOB;HPGD;MAOA;SLC3A1;SLC5A12;SLC5A1;ATP1A1;MST1L;CYP2C18;C2;PBLD;TGOLN2;HSD11B2;GPA33;CLMN;SI;MARC2;EPS8L3;SLC17A4;CYP2J…
all	Rare_Diseases_AutoRIF_ARCHS4_Predictions	KBG syndrome	78/200	9.49795e-13	4.98308e-11	3.00564	83.2036	TOP2A;MDC1;VARS;NUP188;MCM7;CCNF;NCAPG2;HJURP;BUB1B;KIF11;MKI67;FOXM1;SMC4;LMNB1;PTBP1;RAVER1;TRIM28;EXO1;GSG2;UBAP2L;MYBL2;WHSC1;TMPO;CDK5RAP2;SUPT16H;NUP210;KIF23;PPRC1;CKAP5;CCNA2;ASPM;INCENP;KIFC1;TIMELESS;MCM3;MCM4;KIF2C;KIF20A;TTLL12;MCM2;CDCA2;SF3B3;PRKDC;UHRF1;CDCA5;MAZ;NCAPG;WDR62;PKMYT1;IQGAP3;NCAPH;RACGAP1;POLD1;BUB1;FANCI;HNRNPA3;TAF15;INTS1;SPAG5;RCC2;CBX2;FBXL19;AP3D1;EEF2;MTOR;TICR…
all	Rare_Diseases_AutoRIF_ARCHS4_Predictions	Maturity-onset diabetes of the young	78/200	9.49795e-13	4.98308e-11	3.00564	83.2036	TMEM45B;SLC23A1;SLC2A2;APOC4-APOC2;GBA3;PTPRH;FTCD;C4A;EPB41L4B;ANPEP;FAM3B;SLC39A5;UGT2A3;MAN1A1;SLC13A2;SLC6A19;SLC15A1;AMN;G6PC;HGD;GPX3;ENTPD5;CYP4A11;TM4SF5;PDZK1;SEPP1;PRAP1;SLC39A14;PRODH2;TMEM82;TMEM37;SLC5A9;C1ORF115;RNF128;SLC7A9;PRR15L;MEP1A;ACOX1;CDHR2;DPEP1;CDHR5;ANG;ALDOB;AGXT;SMPDL3A;CES2;UGT2B7;GUCY2C;ENPEP;MAOA;CFI;SLC5A1;MST1L;CYP2C18;PAPSS2;C2;ADH6;PBLD;ERBB3;APOH;EPS8L3;SLC17A…
all	Rare_Diseases_AutoRIF_ARCHS4_Predictions	Neuropathy ataxia retinitis pigmentosa syndrome	78/200	9.49795e-13	4.98308e-11	3.00564	83.2036	TOP2A;MT-ND4;PAK1IP1;NCAPG2;KIF14;BCCIP;BUB1B;HMGB3;MCM10;MT-ND2;MT-ND3;SMC2;KIF15;PNN;NUF2;RBPMS2;NUSAP1;KPNA2;TMPO;WDHD1;CCT2;RFC3;SEMA6A;GPT2;KIF23;TERF1;SRRM1;CCNA2;ANOS1;TIMELESS;MCM3;BIRC5;MCM4;MT-CO2;MT-CO3;KIF20B;SLC25A5;DTL;CDCA5;NCAPG;CDCA8;TARS;DDX21;HMMR;MLLT4;NCAPH;CCNB2;CCNB1;DHX33;RACGAP1;G3BP1;RAD54L;CLSPN;MYH10;BUB1;CCT5;FANCI;RRM1;HNRNPA3;CENPW;SSB;SPAG5;XRCC5;CPSF3;CBX1;CDC6;PA…
all	Rare_Diseases_AutoRIF_ARCHS4_Predictions	Serpiginous choroiditis	78/200	9.49795e-13	4.98308e-11	3.00564	83.2036	SLC46A3;ADAMDEC1;DHRS11;SLC23A1;CBLC;SLC2A2;GBA3;KRT20;PTPRH;PEPD;ANPEP;SLCO2B1;CHP2;SLC39A5;UGT2A3;ACADS;SLC13A2;SLC6A19;SLC15A1;G6PC;ENTPD5;TM4SF5;APOA4;CMBL;SEPP1;PRAP1;TMEM82;TMEM253;TMEM37;SLC5A9;C1ORF115;CLDN15;SLC7A9;PRR15L;MEP1A;MALL;CDHR2;TMBIM1;DPEP1;CDHR5;ALDOB;CES2;GUCY2C;ENPEP;MAOB;MAOA;ITLN2;SLC5A12;SLC5A1;CYP2C18;C2;HSD11B2;GPA33;SI;MARC2;TM4SF20;EPS8L3;SULT1A2;SLC17A4;ESRRA;MPST;C…
all	Orphanet_Augmented_2021	Autosomal recessive cutis laxa type 2B ORPHA:357064	49/101	1.3301e-12	5.14763e-11	4.41206	120.651	VARS;DSCC1;CDC20;PBK;TK1;KPNA2;CCT2;TUBB;WDR34;PDIA4;TRAIP;NME1;ACLY;KIFC1;BIRC5;MCM4;FAM64A;GARS;KIF2C;KIF20A;TLCD1;LRRC59;CDCA5;CDCA8;PKMYT1;TYMS;IQGAP3;CENPA;RECQL4;CCNB2;STIP1;CCNB1;PRDX4;CDC45;KDELC1;NT5DC2;HN1L;CBX2;PLK1;CDC6;PAICS;KAZALD1;ZWINT;TICRR;TPX2;UCK2;KIF4A;ALDH18A1;EIF3B
all	Orphanet_Augmented_2021	Combined immunodeficiency due to TFRC deficiency ORPHA:476113	49/101	1.3301e-12	5.14763e-11	4.41206	120.651	DSCC1;CCDC47;NCAPG2;BUB1B;MCM10;KIF11;SMC2;EXO1;GSG2;PBK;CEP55;WDHD1;CCT2;NSUN2;DARS2;KIF23;MELK;CANX;MCM4;DTL;CDCA2;PSMD14;NCAPG;TARS;DDX21;HMMR;NCAPH;AURKA;KIAA1524;CCNB1;ORC1;RACGAP1;G3BP1;ECT2;CCT5;FANCI;POLQ;STIL;RRM1;SPAG5;CDC6;EIF2S1;SHCBP1;ZWINT;TICRR;CENPI;PRC1;RFWD3;CENPN
all	Orphanet_Augmented_2021	Mandibulofacial dysostosis-microcephaly syndrome ORPHA:79113	49/101	1.3301e-12	5.14763e-11	4.41206	120.651	FEN1;NUP188;MCM7;NCAPG2;NAT10;PFAS;PTBP1;TUBA1B;GSG2;KPNA2;EIF5A;SUPT16H;NSUN2;TUBB;DARS2;ILF2;TRAIP;NUP93;PSME3;TIMELESS;MCM3;MCM4;MCM2;LRRC59;PSMD11;RNASEH2A;SF3B3;CDCA5;CSTF2;NOP2;CDCA8;NCAPH;AURKB;TBRG4;STIP1;CDC45;ORC1;EXOSC2;CCT5;FANCI;NOP56;SF3A3;PA2G4;ZWINT;POLA2;RFWD3;NCAPD2;CENPO;EIF3B
all	Orphanet_Augmented_2021	PYCR1-related De Barsy syndrome ORPHA:293633	49/101	1.3301e-12	5.14763e-11	4.41206	120.651	VARS;DSCC1;CDC20;PBK;TK1;KPNA2;CCT2;TUBB;WDR34;PDIA4;TRAIP;NME1;ACLY;KIFC1;BIRC5;MCM4;FAM64A;GARS;KIF2C;KIF20A;TLCD1;LRRC59;CDCA5;CDCA8;PKMYT1;TYMS;IQGAP3;CENPA;RECQL4;CCNB2;STIP1;CCNB1;PRDX4;CDC45;KDELC1;NT5DC2;HN1L;CBX2;PLK1;CDC6;PAICS;KAZALD1;ZWINT;TICRR;TPX2;UCK2;KIF4A;ALDH18A1;EIF3B
all	Orphanet_Augmented_2021	TELO2-related intellectual disability-neurodevelopmental disorder ORPHA:488642	49/101	1.3301e-12	5.14763e-11	4.41206	120.651	VARS;GPAA1;PIGQ;EDC4;RAVER1;TRIM28;FPGS;MFSD3;NELFB;CLUH;REXO1;PTOV1;SCRIB;SIRT6;POLRMT;ARFGAP1;TAF6L;TRAF7;TMEM259;RPUSD1;ZNF598;TELO2;TRABD;BRAT1;WDR24;LMF2;DCAF15;RECQL4;RHOT2;NDOR1;NCLN;AMDHD2;POLD1;HSF1;E4F1;MBD3;INTS1;PTGES2;SLC52A2;WDR18;TRMT1;CLCN7;BOP1;PFKL;ADCK5;RBM42;DUS1L;TRMT61A;FBXL6
all	RNAseq_Automatic_GEO_Signatures_Human_Up	Venetoclax Tedizolid Combination Venetoclax-Resistant GSE136032 3	91/250	1.37015e-12	5.57063e-11	2.69457	73.6051	MT-ND4;FEN1;VARS;LPCAT1;NAT10;PEBP1;HNRNPR;MCM10;PYGL;MT-ND2;PFAS;ACTB;MT-ND1;LMNB1;MT-ATP6;PNN;PTBP1;TUBA1B;CA2;STMN1;RUVBL1;PHGDH;EIF5A;CCT2;SUPT16H;HSP90AA1;CLUH;TPI1;NUP210;IFRD2;TUBB;SORD;CD3EAP;CTPS1;SLC39A14;ILF2;NME1;MSH6;SLC7A5;ACLY;MTHFD1;DKC1;SRSF2;MCM3;IRF8;MCM4;MT-CO2;MT-CO3;TTLL12;MCM6;SLC25A5;DTL;SNRPA;MCM2;SF3B3;PRKDC;UHRF1;DDX21;KATNB1;LRP8;ACAT1;SRM;STIP1;LDHA;HSPH1;CDC45;DHX33;…
all	RNAseq_Automatic_GEO_Signatures_Human_Up	West Nile Monocyte-Derived Dendritic GSE136342 4	91/250	1.37015e-12	5.57063e-11	2.69457	73.6051	IFITM3;C9ORF91;CD86;IFITM1;CD40;SAMD9L;IFITM2;RTCB;IFIT5;UBE2L6;ADAR;IFIT3;TNFSF13B;NUB1;C1GALT1C1;CASP8;TRIM5;CASP3;EPSTI1;CASP1;PLS3;EPHB2;JAK2;AZI2;TRIM21;TRIM22;RAB8A;MB21D1;ZBP1;GBP5;BATF2;CBR1;WARS;RSAD2;DTX3L;SP110;TAP2;TAP1;SERPINB9;BAZ1A;PARP9;ETV7;GBP1P1;PSMA4;AIM2;IFI27;OAS2;OAS3;IRF1;KCTD14;SERPING1;LAP3;BLVRA;FAM72A;CD274;FAM129A;NLRC5;NEXN;DDX60;SAMSN1;KIAA0040;APOL6;SLC25A28;CCL5;P…
all	RNAseq_Automatic_GEO_Signatures_Human_Up	Regionally Specified Cns Sequential GSE149864 1	91/250	1.37015e-12	5.57063e-11	2.69457	73.6051	IFITM3;TOP2A;GLDC;CDCA7L;QPRT;NCAPG2;HMGB2;BUB1B;KIF11;TTF2;FOXM1;SMC4;KIF15;MMP25;PTTG1;RBPMS2;NUSAP1;KNTC1;NEK2;KPNA2;CTSC;DLGAP5;SH3D19;MCCC2;RMI2;TGIF2;KIF23;TERF1;SLC39A14;PALD1;CCNA2;ASPM;SFRP1;PSRC1;MTHFD1;SAPCD2;FANCD2;DKC1;ANOS1;TIMELESS;MCM3;BIRC5;KIF2C;ITGA6;TTLL12;MFGE8;SLC25A5;SMPDL3B;VCL;FAM72B;MCM2;GRB7;RNASEH2A;HDAC1;CDCA8;DDX21;KIAA0040;NCAPH;AURKA;CCNB2;CCNB1;ORC1;ERBB3;G3BP1;RA…
all	RNAseq_Automatic_GEO_Signatures_Human_Up	Profiles Restoration Bap1 Deficient GSE97224 2	91/250	1.37015e-12	5.57063e-11	2.69457	73.6051	PI4K2B;RYR2;FEN1;CERK;MCM7;NCAPG2;LPCAT1;XYLT1;MCM10;MKI67;PTPRF;FAM134B;SEC61A1;CHAF1B;POFUT1;EXO1;DPYSL2;TMED2;KIF1A;TK1;ZNF367;TCF19;RFC5;SUPT16H;NUP210;PAQR4;TSC22D1;TPM4;ENTPD6;EMP2;ANO6;MANEAL;HSPG2;WDR76;PDIA4;TUBB2A;KIFC1;FANCD2;MCM3;MCM4;BIRC5;ITGA6;MAML3;DTL;ASF1B;MATN2;OSBP2;MCM2;DNMT1;PCNA;UHRF1;CDCA5;TYMS;PKMYT1;LYPD6;IQGAP3;GRAMD4;LRP8;TGOLN2;RECQL4;LIMA1;CDC45;ERBB3;MGAT5;USP1;CLSP…
all	RNAseq_Automatic_GEO_Signatures_Human_Up	Cd8 Regulate Ferroptosis Immunotherapy GSE128392 1	91/250	1.37015e-12	5.57063e-11	2.69457	73.6051	IFITM3;IFITM1;SAMD9L;ECI2;IFIT5;UBE2L6;ADAR;IKZF2;HAPLN3;IFIT3;CTSS;ICAM1;TNFSF13B;NUB1;CASP7;CASP8;CASP1;ANKFY1;TRIM69;JAK2;TRIM21;SLC12A7;TRIM22;GBP5;BATF2;WARS;BTN3A1;DTX3L;SP110;IL15;SFMBT2;RHBDF2;HLA-B;TAP2;HLA-C;TAP1;BTN3A3;BTN3A2;PARP9;HLA-E;GBP1P1;RBMXL1;AIM2;IFI27;SETBP1;OAS2;IRF1;OAS3;RFX5;ATP6V1B2;TRIM14;KCTD14;LAP3;CD47;TRIB2;IRF9;C1S;INSIG2;C1R;NLRC5;DDX60;ARNTL2;C2;APOL6;SLC25A28;DR…
all	RNAseq_Automatic_GEO_Signatures_Human_Down	Polycomb Methylation-Independent Roles Activator GSE107781 3	90/250	3.70473e-12	6.10636e-11	2.64737	69.6826	TOP2A;SCARB1;FEN1;VARS;MCM7;ECI2;NCAPG2;HMGB2;MKI67;SMC4;LMNB1;CDC20;FADS2;PTBP1;TUBA1B;TRIM28;RUVBL1;MYBL2;TK1;KPNA2;TMPO;EIF5A;CCT2;TPI1;TUBB;SORD;ILF2;NME1;SLC7A5;ACLY;MTHFD1;SAPCD2;MTHFD2;KIFC1;TIMELESS;MCM3;MCM4;BIRC5;TTLL12;SLC25A5;MCM2;LRRC59;DNMT1;PCNA;CDCA5;ABHD2;INSIG1;DDX21;SLC1A5;TYMS;SRM;DPP4;STIP1;LDHA;CCNB1;HSPH1;RACGAP1;NT5DC2;CYC1;FAM83D;ECT2;CCT5;GINS1;FANCI;NOP56;HN1L;GALNT7;RR…
all	RNAseq_Automatic_GEO_Signatures_Human_Down	Wgbs Mouse Livers Hep3B GSE146797 1	90/250	3.70473e-12	6.10636e-11	2.64737	69.6826	PECR;CERK;GLDC;PEBP1;FOXM1;NUDT4;LMNB1;CDC20;TUBA1B;NHSL1;SLCO2B1;DACT2;UGT2A3;MYBL2;THSD7A;KPNA2;SULT2A1;WLS;SLC6A19;PRKAB2;SCARA3;PHYH;TUBB;AMT;APOA1;SLC30A1;PDZK1;UNC93A;KIF22;HSPG2;DUSP6;NME1;ALDH3A2;MMP11;ACLY;SLC5A9;MRAS;MAF;PSRC1;RNF128;SAPCD2;TBC1D4;KIFC1;INCENP;PRR15L;RBP1;BIRC5;KIF2C;KIF20A;ASF1B;MAOB;MAOA;TMPRSS6;UHRF1;ABHD2;PIK3R3;NTS;NCAPH;THBS4;AURKB;ADH6;AURKA;DPP4;HSD11B2;CCNB1;SH…
all	RNAseq_Automatic_GEO_Signatures_Human_Down	Montelukast Counteracts Virus-Induced Multiplication GSE68673 1	90/250	3.70473e-12	6.10636e-11	2.64737	69.6826	TOP2A;SLC46A1;NUP107;ALAS1;NUP188;CCNF;BUB1B;ATP2A2;MKI67;PFAS;PTPRF;SMC2;PTBP1;SEC61A1;DPYSL2;PLS3;KPNA2;TNS3;CDK5RAP2;PDIA3;ABCC2;NUP210;ACTN1;TUBB;IGFBP3;MYOF;PRKCA;SLC39A14;CKAP5;SND1;CIT;DDB1;ACLY;ACOX1;AKAP9;TIMELESS;MCM4;GARS;KIF2C;ITGA6;KIF20A;MCM6;SLC27A2;VCL;DNMT1;DDX5;SF3B3;DDX24;PRKDC;ABHD2;COPB1;NOP2;IQGAP1;SLC1A5;IQGAP3;MLLT4;LRP8;ACACA;NOL6;HSP90B1;STIP1;TP53BP1;RHPN2;MYH10;UGGT1;T…
all	RNAseq_Automatic_GEO_Signatures_Human_Down	Lincrnas Downstream Driver Alk GSE124450 1	90/250	3.70473e-12	6.10636e-11	2.64737	69.6826	FEN1;MAST4;IRS2;MCM10;BRCA1;DUSP16;SH3RF1;CHAF1B;TUBA1B;SPRED1;EXO1;GSG2;PHGDH;MYBL2;MAN1A1;TK1;TNS3;ZNF367;PDK1;DUSP4;TCF19;STARD4;KCNK10;TUBB;PRKCA;CTPS1;WDR34;PPRC1;WDR76;DUSP6;NME1;FRMD3;MELK;KIFC1;FANCD2;ADAM12;MCM3;MCM6;TRIB2;DTL;ASF1B;MCM2;BLM;BRSK2;DNMT1;PCNA;CDCA4;UHRF1;CDCA5;INSIG1;PRCD;WDR62;PRICKLE1;SLC1A5;TYMS;PKMYT1;TRHDE;LRP8;NCAPH;THSD4;AURKB;LDHA;CDC45;ORC1;RAD54L;E2F3;CLSPN;FAM8…
all	RNAseq_Automatic_GEO_Signatures_Human_Down	Changes Reh Following Cdc42 GSE152836 1	90/250	3.70473e-12	6.10636e-11	2.64737	69.6826	TCERG1;SUV39H2;FEN1;MCM7;MCM8;DSCC1;LPCAT1;PEBP1;HMGB3;HNRNPR;MCM10;BRCA1;TTF2;LMNB1;FADS2;TUBA1B;EXO1;CHAC2;TK1;EIF5A;WDHD1;EIF5B;TIPIN;SUPT16H;HSP90AA1;RFC3;TPI1;TUBB;DARS2;CTPS1;NME1;ACLY;MTHFD1;SRSF2;MCM3;SNRPF;MCM6;SLC25A5;DTL;BLM;PCNA;HPGD;SLC43A3;NCAPH;ACACA;CORO1C;POLD3;LIMA1;STIP1;LDHA;HSPH1;ITPRIPL1;ORC1;UBR7;OXCT1;MCMBP;CLSPN;RBBP7;RBM12;CCT5;E2F7;BARD1;GINS1;SF3A3;HN1L;GINS2;POLQ;RRM1…
all	Disease_Perturbations_from_GEO_up	Psoriasis vulgaris C0263361 human GSE13355 sample 35	133/418	1.3689e-12	8.20363e-11	2.2069	60.286	UGT1A10;ADAMDEC1;EHF;GDA;BUB1B;KLHDC7B;CDC20;PTTG1;FAM110C;LAMP3;NAMPT;EPSTI1;SLC39A6;NUSAP1;NEK2;CHAC2;KPNA2;TRIM22;GBAP1;GBP5;RSAD2;GPT2;IGFBP3;SLC6A14;TAP1;DDX39A;MELK;MAPKAPK3;IFI27;CD8A;KIF20A;EPHA2;CD274;NDRG4;NLRX1;NCAPG;FBXO45;CSF2RB;SLC5A1;HMMR;SAMSN1;CORO1A;PLAC8;DPP4;CCNB1;FAM83D;HLA-DQA1;SLC38A5;TMEM86A;UBE2C;RAB27A;GGH;SLC16A10;NMI;NDC80;ZWINT;TPX2;GJB2;AKR1B10;SELL;UBE2S;KIF4A;TMEM1…
all	Disease_Perturbations_from_GEO_up	colorectal adenocarcinoma DOID-0050861 human GSE24514 sample 595	93/258	1.49269e-12	8.34909e-11	2.65421	72.2753	IFITM3;TOP2A;IFITM1;CXCL9;IFITM2;MCM7;REG1B;SERPINE1;NCAPG2;BUB1B;HMGB3;UBE2L6;KIF11;FOXM1;ICAM1;KIF15;CDC20;FCGR3A;FCGR3B;PTTG1;LAMP3;PBK;CASP1;PLS3;CA9;TIMP1;KPNA2;CEP55;EIF5A;RFC3;SLC6A14;SSR3;RHBDF2;CKAP2;SORD;TAP1;ASRGL1;NME1;CDC25B;MMP12;SLC7A5;ASPM;RCN1;MTHFD2;IRF1;OAS3;LAP3;KIF20A;MCM6;PPIB;DTL;TROAP;LRP4;HMMR;ARNTL2;C2;CCNB1;PRDX4;DRAM1;RACGAP1;NT5DC2;MLEC;PMAIP1;CCL18;ECT2;GBP1;S100A11;…
all	HDSigDB_Human_2021	Genes Down-Regulated In Friedreich Ataxia Markers In Blood Of Asymptomatic Genetic Carriers GSE30933	98/271	3.00621e-13	8.40403e-11	2.67012	76.9874	TMEM200A;TMEM167A;DSCC1;HJURP;BUB1B;MKI67;SMC4;CCND2;MYB;NUSAP1;KPNA2;GBP5;WSB2;RECQL;TRNT1;MSH6;MAF;MELK;HAT1;SBDS;SLC25A51;HECA;KIF20A;SLC27A2;ASF1B;CDCA2;PSMD11;UBA6;CDCA5;NCAPG;HMMR;SLC1A5;DPP4;CCNB2;STIP1;HSPH1;ORC1;CDT1;STIL;ZNF140;UBE2C;PLK1;NETO2;PAICS;TPX2;CDK12;ITM2A;EZH2;TOP2A;SPIN4;MCM8;KIF14;MAGT1;MEOX1;KIF15;IMPA1;EXO1;PBK;CEP55;DLGAP5;NIPA1;CTPS1;IL17RB;CCNA2;ASPM;SAPCD2;STRAP;MCM4…
all	Rare_Diseases_GeneRIF_ARCHS4_Predictions	Cholestasis progressive familial intrahepatic 2	77/200	2.85992e-12	9.43772e-11	2.94195	78.1978	SLC46A3;TMEM45B;SLC23A1;SLC2A2;APOC4-APOC2;GBA3;KRT20;PTPRH;C4A;EPB41L4B;ANPEP;CHP2;SLC39A5;UGT2A3;SLC13A2;SLC6A19;SLC15A1;AMN;G6PC;HGD;ENTPD5;APOA4;SEPP1;PRAP1;SLC39A14;TMEM82;SLC5A9;C1ORF115;RNF128;MEP1B;SLC7A9;PRR15L;MEP1A;ACOX1;MALL;CDHR2;DPEP1;CDHR5;ALDOB;SOWAHA;CES2;UGT2B7;GUCY2C;ENPEP;MAOB;MAOA;SLC5A1;CYP2C18;C2;ADH6;PBLD;DPP4;HSD11B2;ERBB3;GPA33;RP11-400G3.5;SI;APOH;UGT1A4;EPS8L3;SLC17A4;…
all	Rare_Diseases_GeneRIF_ARCHS4_Predictions	Selenium poisoning	77/200	2.85992e-12	9.43772e-11	2.94195	78.1978	FEN1;MCM7;CDCA7L;NCAPG2;BCCIP;HMGB2;BUB1B;PYGL;PFAS;ACTB;LMNB1;CDC20;PTBP1;DENR;MYBL2;TK1;TMPO;TCF19;EIF5A;WDHD1;SUPT16H;RFC3;IFRD2;CTPS1;ILF2;DDX39A;PSMA4;MTHFD1;DKC1;PSME3;NUP50;MCM3;BIRC5;MCM4;SLC25A5;DTL;SNRPA;MCM2;PCNA;RNASEH2A;PSMD11;CDCA5;DDX21;TYMS;AURKB;SRM;CCNB1;G3BP1;RAD54L;PMAIP1;RBBP7;BUB3;BUB1;CCT5;FANCI;GINS2;RRM1;CENPW;RRM2;XRCC5;RCC2;WDR18;C20ORF27;NMI;CDC6;PA2G4;DEK;PAICS;EIF2S1…
all	Orphanet_Augmented_2021	Singleton-Merten dysplasia ORPHA:85191	48/100	3.68702e-12	1.41235e-10	4.32078	113.75	PTGER4;CD274;SAMD9L;NCF2;NLRC5;DDX60;IFIT3;CTSS;STX11;CASP8;APOL6;EPSTI1;CASP1;OSTF1;APOL1;GBP2;TRIM21;GBP1;TRIM22;GBP4;APOL2;GBP5;RSAD2;MLKL;BTN3A1;DTX3L;RIPK3;ERAP2;SP110;RARRES3;IL10RB;STAT1;TAP1;BTN3A3;NMI;PARP14;PARP9;NFKB1;PSMB8;PSMB9;ZNFX1;OAS2;IRF1;OAS3;SP140L;XAF1;IRF9;BIRC3
all	RNAseq_Automatic_GEO_Signatures_Human_Up	West Nile Monocyte-Derived Dendritic GSE136342 2	90/250	3.70473e-12	1.42482e-10	2.64737	69.6826	IFITM3;C9ORF91;IFITM1;CD40;SAMD9L;CXCL9;IFITM2;RTCB;IFIT5;UBE2L6;ADAR;IFIT3;UBL3;TRIM5;EPSTI1;CASP1;EPHB2;JAK2;AZI2;TRIM21;TRIM22;RAB8A;MB21D1;ZBP1;GBP5;BATF2;CBR1;RMI2;RSAD2;DTX3L;SP110;TAP2;TAP1;BAZ1A;HLA-F;PARP9;CXCR2P1;ETV7;GBP1P1;AIM2;IFI27;OAS2;PALLD;OAS3;IRF1;SERPING1;KCTD14;IRF5;LAP3;IRF9;BLVRA;FAM72A;CD274;FAM129A;NLRC5;NEXN;CSF2RB;DDX60;KIAA0040;APOL6;SLC25A28;CCL5;MVB12B;STOM;APOL1;GBP…
all	RNAseq_Automatic_GEO_Signatures_Human_Up	Total Ifn-Stimulated Hiv-1-Infected Macrophages GSE158434 3	90/250	3.70473e-12	1.42482e-10	2.64737	69.6826	C9ORF91;CD86;CD40;SAMD9L;IFIT5;UBE2L6;ADAR;JADE2;IFIT3;ICAM1;HERPUD1;TNFSF13B;LMNB1;NUB1;PSTPIP2;NAMPT;EPSTI1;GRB10;TRIM69;PHGDH;JAK2;TRIM22;CTSC;GBP5;BATF2;GABARAPL1;WARS;RSAD2;DTX3L;SP110;LMO4;TAP2;SLC6A12;HLA-C;TAP1;BAZ1A;HLA-F;PARP9;HLA-E;SLC7A5;MTHFD2;OAS2;IRF1;CTDSP2;RFX5;SERPING1;IRF8;GARS;LAP3;CD47;HLA-DQB1;CD274;PPP1R15B;FGL2;CEBPG;NLRC5;CSF2RB;SLC1A5;DDX60;KIAA0040;STX11;C2;APOL6;DRAM1;…
all	RNAseq_Automatic_GEO_Signatures_Human_Up	Identifying Ascl1 Gbm Cultures GSE87617 1	90/250	3.70473e-12	1.42482e-10	2.64737	69.6826	TOP2A;FEN1;MCM7;GLDC;MCM8;NCAPG2;HMGB2;BUB1B;MCM10;KIF11;FOXM1;LMNB1;TUBA1B;PBK;CAPN2;NUSAP1;PLS3;MYBL2;PTRF;CEP55;DLGAP5;ANKRD13A;TMPO;TCF19;PDIA3;WDHD1;ANXA1;PLEKHG2;IGFBP5;TPM4;ACTN1;TUBB;IGFBP3;KIF23;PTGR1;PGM2L1;PDIA4;CCNA2;MELK;MTHFD1;KIFC1;ADAM12;MCM3;BIRC5;TRIB2;PRR11;DOCK1;VCL;MCM2;PCNA;UHRF1;HDAC1;NCAPG;THY1;TYMS;RHOBTB1;HDAC7;AURKA;UGCG;LDHA;CCNB1;PDPN;CLSPN;BUB1;S100A10;GINS1;FANCI;HN…
all	RNAseq_Automatic_GEO_Signatures_Human_Up	Acute Viral Bronchiolitis Pbmc GSE113210 1	90/250	3.70473e-12	1.42482e-10	2.64737	69.6826	IFITM3;TOP2A;RTCB;IFIT5;KIF14;HJURP;CASC5;HMGB3;MCM10;ADAR;IFIT3;LMNB1;CHAF1B;EXO1;GSG2;SEC61G;PBK;KIF13B;NUSAP1;FLVCR2;MYBL2;GTSE1;HAVCR2;MB21D1;MAMDC4;PAQR4;ACSL4;RCN1;PSMA4;IFI27;MTHFD2;PSME3;HAT1;SERPING1;LAP3;TRIB1;VPS25;MTRF1L;DTL;FAM72A;MCM2;LRRC59;C17ORF53;BLM;C1R;CDCA5;SF3B6;POMP;NCAPG;WDR62;PKMYT1;IQGAP3;CENPA;SKA1;NCAPH;ZMPSTE24;C2;STRIP2;MUC1;CDC45;ORC1;PSMB1;CLSPN;BARD1;FANCI;CDT1;GI…
all	RNAseq_Automatic_GEO_Signatures_Human_Up	Rectal Men Anal Intercourse GSE83245 1	90/250	3.70473e-12	1.42482e-10	2.64737	69.6826	IL1RN;FEN1;SERPINE2;DSCC1;PCSK9;MCM10;HK1;SEC61A1;SDR16C5;TUBA1B;CAPN8;FGF7;STS;ME1;TIMM17A;KPNA2;PDIA3;ACTR2;STARD4;TPM4;TPM3;VBP1;TUBB;GPT2;MYEOV;ANXA5;SSR3;CTPS1;NRG1;WDR34;PDIA6;YWHAZ;WDR76;ASRGL1;CKAP4;PDIA4;SPOCD1;DNAJC3;ACLY;SFRP1;MTHFD2;DNAJB11;HAT1;EOGT;KCTD14;GARS;AAGAB;MTRF1L;ASF1B;LRRC59;RPN2;PSMD14;UHRF1;RPN1;CDCA8;GSKIP;TARS;THY1;PKMYT1;LRP8;ZMPSTE24;HSP90B1;POLD3;CDC45;PSMB2;RDH11;…
all	RNAseq_Automatic_GEO_Signatures_Human_Up	Differential Events Ipf Tissue GSE52463 1	90/250	3.70473e-12	1.42482e-10	2.64737	69.6826	IGHM;IL1RN;IGHV3-21;IGHV3-23;IGHV4-34;FHL2;IGHV1-46;LDLRAD4;PRDM1;IKZF3;CXCL14;IGHG3;IGKV1-16;CDH2;IGKV2-28;IGLC1;CPXM1;IGLC2;IGHV3-7;DUSP4;ZBP1;IGHV5-51;ST6GAL1;IGHV3-30;IGHV3-74;IGKV3D-20;AMPD1;IGKV1D-39;LAX1;RUNX2;IGHV1-18;IGLV4-69;MMP11;ALDH1A3;SFRP1;IGLV1-36;IRF4;TRAF5;IGKV4-1;IGHV1-69-2;MT-CO3;IGLV3-19;TNFRSF21;IGHV2-5;IGHV3-43;DERL3;TSHZ2;IGHV4-59;IGHV3-48;THY1;IGHV3-49;ARNTL2;CD79A;PCSK1N…
all	Rare_Diseases_AutoRIF_ARCHS4_Predictions	XFE progeroid syndrome	77/200	2.85992e-12	1.47961e-10	2.94195	78.1978	TOP2A;ARHGAP11B;STAG3L3;TRIM73;NUP107;MCM7;MCM8;CCNF;MPV17L;KIF14;MCM10;BRCA1;TTF2;MKI67;SMC4;PFAS;KIF15;CHAF1B;EXO1;CHEK2;NUSAP1;CASP2;KNTC1;TMPO;GEN1;RFC5;CD3EAP;KIF23;HAUS5;WDR76;ASPM;NEIL3;MELK;FANCD2;ORAI2;BIRC5;MCM4;KIF2C;CCDC150;RNASEH2A;PRKDC;NCAPG;FAAP24;WDR62;DBF4B;IQGAP3;NUGGC;SKA1;AURKB;KIAA1524;EXOSC10;CDC45;ORC1;P2RX5-TAX1BP3;RAD54L;CLSPN;BUB3;EXOSC2;FANCI;CDT1;POLQ;CCDC18;STIL;RRM1…
all	RNAseq_Automatic_GEO_Signatures_Human_Down	Kras Wt G12D Overexpression GSE124627 2	89/250	9.84522e-12	1.59202e-10	2.60079	65.9144	TOP2A;MT-ND4;MT-ND5;ARL6IP1;GLDC;TMEM200A;LPCAT1;TMEM181;CASC5;ATP2A2;JADE2;MKI67;MT-ATP6;SEC61A1;TUBA1B;KNTC1;TIMP1;KPNA2;CTSC;DLGAP5;WLS;GEN1;NUP210;MME;ITGA4;APLP2;KIF23;PDIA6;PDIA4;PROCR;ASPM;SLC9A7;CANX;DNAJB11;MCM3;MT-CO2;ITGA6;MT-CO3;PPIB;VCL;EPHA2;DDX5;RPN2;PRKDC;ABHD2;INSIG1;RPN1;IQGAP1;ATP1A1;LRP8;RTN4;ACACA;ZMPSTE24;TM9SF3;HSP90B1;AURKA;KIAA1524;CCNB1;NCLN;RDH11;KDELC2;ADGRG6;SSR1;UGGT…
all	RNAseq_Automatic_GEO_Signatures_Human_Down	Androgen Imtppe Jj 450 GSE115395 3	89/250	9.84522e-12	1.59202e-10	2.60079	65.9144	MIPEP;IL1RN;FEN1;FAM13B;MCM7;MAST4;WDR3;FAM13A;NAT10;TMEM181;MCM10;BRCA1;PIGW;SLC4A4;PFAS;MANEA;CCAR1;LMNB1;FADS2;RUVBL1;GRB10;TK1;HMGCS2;TCF19;WDHD1;CCT2;GUSBP1;TPI1;DGAT2;NCOA5;ANAPC7;CTPS1;ATP11A;NME1;SLC7A6;DKC1;PSME3;OAS3;SRSF2;MCM3;SRSF3;MCM4;MCM6;ACPP;SMPDL3B;ASF1B;MCM2;DNMT1;DDC;PCNA;UHRF1;CSTF3;NOP2;ZBTB43;PIK3R3;BPHL;STIP1;LDHA;HSPH1;CDC45;CAMK2N1;RDH10;G3BP1;TRA2A;HACL1;CLSPN;CDH26;RBM…
all	RNAseq_Automatic_GEO_Signatures_Human_Down	Rnaseq Analysis Nr0B1 Lof GSE89569 2	89/250	9.84522e-12	1.59202e-10	2.60079	65.9144	TCERG1;ARHGAP11B;FEN1;PRKAG2;BUB1B;MCM10;BRCA1;CEP128;GSG2;STMN1;CHAC2;KNTC1;MYBL2;SPDL1;WHSC1;WDHD1;RMI2;RFC3;HSP90AA1;RFC4;CCDC34;TUBB;SORD;CD3EAP;HAUS5;GNL2;WDR76;SENP1;MSH6;DDX39A;MELK;MTHFD2;INCENP;SRSF2;MCM3;HNRNPH3;KIF20B;PPID;ASF1B;DNMT1;BLM;C11ORF98;SHMT1;CDCA5;DBF4B;SKA1;NOL6;KIAA1524;CCNB2;STIP1;CCNB1;CDC45;DHX33;ORC1;POLD1;NT5DC2;MCMBP;CLSPN;E2F4;BUB3;FAM83D;DCPS;HN1L;CDT1;GINS2;POLQ;…
all	RNAseq_Automatic_GEO_Signatures_Human_Down	Sf3B1 Molecules Spliceosome Rh18 GSE102539 1	89/250	9.84522e-12	1.59202e-10	2.60079	65.9144	TOP2A;RYR1;ARL6IP1;MCM7;MCM8;DSCC1;CDCA7L;BUB1B;BRCA1;SMC4;SYNE3;CDC20;LFNG;RIMS3;GSG1;PBK;NUSAP1;KNTC1;PPFIA4;APPL2;CEP55;PLEKHJ1;CCT2;SEMA6C;SUN2;RFC4;PAQR4;IGFBP5;ANAPC7;SENP3;CIT;CDC25B;ARFGAP2;SLC7A5;ASPM;OBSCN;KIFC1;FANCD2;CTDSP1;PSME3;ADAM12;MCM3;MCM4;KIF2C;ARHGEF1;KIF20A;MCM6;THOP1;MAD1L1;ASF1B;MCM2;SAMD5;PCNA;FAM114A1;UHRF1;USP11;NCAPG;CDCA8;CRMP1;HMMR;PKMYT1;IQGAP3;NCAPH;CCNB2;DSN1;CDC4…
all	RNAseq_Automatic_GEO_Signatures_Human_Down	Druggable E2F-Driven Mettl Panc-1 GSE146806 1	89/250	9.84522e-12	1.59202e-10	2.60079	65.9144	MCM7;MT1L;SERPINE1;NCAPG2;MPV17L;HJURP;MCM10;KIF11;ICAM1;TUBA1B;ANPEP;STMN1;NUSAP1;TK1;KPNA2;IL6R;CEP55;TMPO;MESDC2;CCT2;SUPT16H;NSUN2;TUBB;MYEOV;IFRD1;CTPS1;KNSTRN;DDX39A;MELK;FANCD2;DKC1;HAT1;MCM3;KIF2C;MCM6;PRR11;DTL;PRR13;BIRC3;DNMT1;PCNA;UHRF1;NCAPG;HMMR;TYMS;NCAPH;RTN4;AURKB;CORO1C;AURKA;LIMA1;PGRMC1;RACGAP1;PSMB2;ADGRG6;GCNT2;EIF4EBP2;SH3BP4;MBP;CLSPN;BUB3;ECT2;BUB1;GINS1;FANCI;PTPN1;RRM1;…
all	Disease_Perturbations_from_GEO_up	inflammatory bowel disease DOID-0050589 human GSE4183 sample 551	112/337	3.79841e-12	1.99179e-10	2.34834	61.753	IFITM3;IFITM1;IFITM2;REG1B;IGHV3-23;UBE2L6;IGHG3;C4A;NAMPT;HMGN2;KPNA2;TRIM22;PDIA3;HLA-B;HLA-C;TAP1;HLA-F;PDIA6;HLA-E;CDC25B;IFI27;IGLV1-36;DNAJB11;IGKV4-1;SERPING1;LAP3;PPIB;RPN2;RPN1;IGHV4-59;GSKIP;IGHV1-69;HSP90B1;PLAC8;LDHA;PRDX4;IGLV1-40;SI;S100A11;TXNDC5;XBP1;HLA-DRB5;DEFA6;HSPA5;RARRES3;REG4;ANKRD22;DEFA5;NMI;MANF;LCN2;HLA-DRB1;FKBP11;IGHM;CXCL9;FHL2;HBB;ADAR;HERPUD1;LMNB1;HK1;CASP7;CASP5…
all	Rare_Diseases_GeneRIF_ARCHS4_Predictions	Orthostatic intolerance	76/200	8.43263e-12	2.62817e-10	2.87932	73.4196	SLC46A3;ACVRL1;ADAMDEC1;IL1RN;SLC23A1;GBA3;PTPRH;ICAM1;CASP5;ANPEP;FAM3B;CHP2;SLC39A5;SIRPA;UGT2A3;SLC13A2;SLC6A19;SLC15A1;AMN;APOA4;SEPP1;PRAP1;TMEM253;TMEM37;SLC5A9;C1ORF115;MEP1B;SLC7A9;PRR15L;MEP1A;ACOX1;IRF1;CDHR2;TMBIM1;DPEP1;CDHR5;KCTD12;ALDOB;SOWAHA;NBL1;CES2;STK40;SIDT2;GUCY2C;C11ORF96;ENPEP;MAOB;MAOA;ITLN2;SLC5A12;SLC5A1;C2;PBLD;DPP4;APOL6;SI;EPB41L3;TM4SF20;EPS8L3;GBP2;CYP2J2;AOC1;MGAM…
all	Rare_Diseases_GeneRIF_ARCHS4_Predictions	Refsum disease	76/200	8.43263e-12	2.62817e-10	2.87932	73.4196	DHRS11;SLC23A1;SLC2A2;APOC4-APOC2;GBA3;PTPRH;C4A;EPB41L4B;ANPEP;SLCO2B1;SLC39A5;UGT2A3;SLC12A7;SLC13A2;SLC6A19;AMN;CLUH;G6PC;HGD;ENTPD5;SORD;CMBL;SEPP1;PRAP1;TMEM82;TMEM37;SLC5A9;C1ORF115;RNF128;ACOX2;PRR15L;MEP1A;ACOX1;CDHR2;TMBIM1;DPEP1;CDHR5;ALDOB;AGXT;CES2;UGT2B7;CERS2;ENPEP;PDXK;TBC1D9B;MAOB;MAOA;ABHD2;SLC5A1;ATP1A1;GRAMD4;CYP2C18;C2;PBLD;ERBB3;MARC2;APOH;UGT1A4;EPS8L3;SLC17A4;ESRRA;CYP2J2;A…
all	Rare_Diseases_GeneRIF_ARCHS4_Predictions	Renal glycosuria	76/200	8.43263e-12	2.62817e-10	2.87932	73.4196	TMEM45B;DHRS11;SLC23A1;GBA3;PTPRH;FTCD;C4A;EPB41L4B;FAM3B;SLC39A5;UGT2A3;MAN1A1;SLC39A4;SLC13A2;SLC15A1;AMN;G6PC;ABCC2;HGD;GPR35;ENTPD5;USP2;TM4SF5;UNC93A;SEPP1;PRAP1;SLC39A14;PRODH2;TMEM82;TMEM37;GLTPD2;SLC5A9;C1ORF115;CTAGE5;RNF128;SLC7A9;MEP1A;CDHR2;MST1P2;DPEP1;CDHR5;ANG;ALDOB;CES2;GUCY2C;CFI;SLC3A1;VWCE;MST1L;ADH6;C2;PBLD;HSD11B2;ABCC6P1;ERBB3;APOH;EPS8L3;APOB;CNNM2;SULT1A2;MPST;AOC1;GCKR;SM…
all	Rare_Diseases_GeneRIF_ARCHS4_Predictions	Triple A syndrome	76/200	8.43263e-12	2.62817e-10	2.87932	73.4196	SCARB1;FEN1;ALAS1;VARS;NUP188;MCM7;CCNF;NCAPG2;SLC4A2;FOXM1;LMNB1;CDC20;PTBP1;RAVER1;TRIM28;FPGS;NELFB;MYBL2;TK1;SULT2A1;TCF19;EIF5A;CLUH;IFRD2;TUBB;KIF22;WDR34;PGD;SND1;DDB1;CCNA2;INCENP;KIFC1;MCM3;MCM4;KIF2C;KIF20A;THOP1;SNRPA;MCM2;LRRC59;SLC43A3;CDCA5;TROAP;CDCA8;SLC1A5;TYMS;PKMYT1;NCAPH;AURKB;TBRG4;SRM;STIP1;NCLN;CDC45;RACGAP1;PUF60;POLD1;CYC1;CCT5;FANCI;SPAG5;PLK1;PYCR2;PA2G4;ZWINT;TPX2;UBE2…
all	Orphanet_Augmented_2021	Combined immunodeficiency with faciooculoskeletal anomalies ORPHA:221139	48/102	9.11131e-12	3.45494e-10	4.16024	105.76	DCLRE1B;BLM;DNMT1;RNASEH2A;CDCA4;UHRF1;NRM;HMGB2;CDCA8;NCAPH;AURKB;LMNB1;BCL2L12;DSN1;PTTG1;ORC1;GSG2;POLD1;NUSAP1;MYBL2;CLSPN;CCDC77;BUB1;FDXACB1;MICB;TCF19;SF3A3;RFC4;NDE1;FANCA;KIF22;KNSTRN;SHCBP1;WDR76;NDC80;TRAIP;POLA2;DDX39A;RAD51;FANCD2;TDP1;RFWD3;TACC3;NCAPD2;FAM72B;ASF1B;PHF19;FAM72A
all	RNAseq_Automatic_GEO_Signatures_Human_Up	Xbp1S Globally N-Glycan Distribution GSE112589 2	89/250	9.84522e-12	3.53187e-10	2.60079	65.9144	FKBP11;SCARB1;SRP19;FKBP14;SRP54;CASC4;MAGT1;MSLN;HERPUD1;FADS2;SEC61A1;SEC61G;ANXA6;TIMM17A;TMED2;CA9;TMED7;PDIA3;WARS;ATP6AP1;SSR3;ANXA5;ATP6AP2;ARFGAP3;PDIA6;SND1;CKAP4;PDIA4;DNAJC3;RCN1;TMEM214;GORASP2;CANX;DNAJB11;KDELR2;PPIB;LRRC59;COPB2;RPN2;FICD;DERL3;HM13;RPN1;USO1;SEL1L;DERL2;HSD17B4;SLC38A10;GLRX;HSPA13;NDRG1;PAPSS2;UBE2J1;TM9SF3;HSP90B1;SRM;ERLEC1;PRDX4;MSTO1;SSR1;MLEC;ZNF622;SEC23B;U…
all	RNAseq_Automatic_GEO_Signatures_Human_Up	Intestinal Organoids Following Norovirus GSE117911 1	89/250	9.84522e-12	3.53187e-10	2.60079	65.9144	IFITM3;IFITM1;CD40;SAMD9L;IFIT5;CASC5;UBE2L6;ADAR;IFIT3;CX3CL1;TNFSF13B;NUB1;IMPA1;TRIM5;LAMP3;EPSTI1;ANKFY1;TRIM69;LGALS9;TMEM189-UBE2V1;JAK2;AZI2;TRIM21;TRIM22;TGM2;NKX3-1;ZBP1;BATF2;STARD5;RSAD2;BTN3A1;DTX3L;SP110;MYEOV;RHBDF2;TAP2;TAP1;BTN3A3;PARP9;ETV7;RBMXL1;OAS2;DNAJC6;OAS3;RFX5;WDFY1;TRIM14;LAP3;IRF9;CD274;UBA6;NLRC5;ZBTB43;AKAP7;ADCY2;DDX60;ARNTL2;RASGRP3;APOL6;SLC25A28;SH3BP1;CCL5;RBBP6…
all	RNAseq_Automatic_GEO_Signatures_Human_Up	Mirna-30E-5P Innate Immunity Viral GSE130005 2	89/250	9.84522e-12	3.53187e-10	2.60079	65.9144	IFITM3;PI4K2B;IFITM1;SAMD9L;IFITM2;SH3KBP1;SERPINE1;IFIT5;UBE2L6;ADAR;IFIT3;CTSS;ZC3H12C;NUB1;CASP7;TRIM5;LAMP3;CASP1;TRIM69;LGALS9;JAK2;TRIM21;SLC12A7;TRIM22;TGM2;NKX3-1;BATF2;WARS;RSAD2;BTN3A1;DTX3L;SP110;RHBDF2;HLA-B;TAP2;HLA-C;TAP1;SERPINB9;BTN3A3;NRG1;BAZ1A;HLA-F;PARP9;HLA-E;SFRP1;OAS2;IRF1;OAS3;NUP50;TRIM14;LAP3;IRF9;BIRC3;CD274;C1S;C1R;NLRC5;PIK3R3;DDX60;ARNTL2;RASGRP3;NUAK2;APOL6;SLC25A28…
all	RNAseq_Automatic_GEO_Signatures_Human_Up	High-Throughput Transcriptome Clinical Psoriasis GSE142582 2	89/250	9.84522e-12	3.53187e-10	2.60079	65.9144	TOP2A;TMEM45B;EHF;GDA;KIF14;CASC5;BUB1B;HMGB3;KIF11;PRDM1;MKI67;PIGW;FOXM1;RPS6KA4;PPP4R1;PTTG1;FAM110C;PBK;NUSAP1;FLVCR2;MYBL2;DLGAP5;GBAP1;EIF5A;TPI1;SLC6A14;TAP2;KIF23;CTPS1;CKAP4;CDC25B;CCNA2;SLC7A5;ASPM;MELK;CCNE1;MALL;BIRC5;GARS;KIF2C;MYZAP;TNFRSF21;EPHA2;GCOM1;CSTA;CDCA2;NLRX1;PCNA;UHRF1;DCUN1D3;TWF1;DDX21;FBXO45;SLC5A1;PKMYT1;IQGAP3;ARNTL2;AURKB;UGCG;CCNB2;LDHA;CDC45;PSMB2;ORC1;RBBP6;CLSP…
all	RNAseq_Automatic_GEO_Signatures_Human_Up	Clustered Ifn? Cohesin-Controlled Memory GSE150196 1	89/250	9.84522e-12	3.53187e-10	2.60079	65.9144	IFITM3;IFITM1;SAMD9L;CXCL9;IFIT5;TESK2;UBE2L6;ADAR;HAPLN3;IFIT3;CTSS;ICAM1;C4B;C4A;NUB1;CASP7;GM2A;TRIM5;SMPD1;LAMP3;TRIM69;JAK2;TRIM21;TRIM22;TGM2;GBP5;GABARAPL1;WARS;BTN3A1;DTX3L;SP110;IGFBP3;RHBDF2;HLA-B;TAP2;HLA-C;TAP1;ACSL4;BTN3A3;BTN3A2;HLA-F;PARP9;ARFGAP3;HLA-E;IFI27;OAS2;IRF1;OAS3;RFX5;SERPING1;RHOU;LAP3;CD47;TRIB2;IRF9;CD274;C1S;C1R;INSIG1;NLRC5;DDX60;TFPI;LIMA1;MUC1;APOL6;DRAM1;TP53INP2…
all	RNAseq_Automatic_GEO_Signatures_Human_Up	Mir-100 Mir-125B Rip-Seq Ectopic GSE88757 4	89/250	9.84522e-12	3.53187e-10	2.60079	65.9144	PIGS;MT-ND4;BUB1B;KIF11;FOXM1;SMC4;SMC2;LMNB1;CDC20;EEF2K;RAVER1;EXO1;ANPEP;ZMIZ2;NUF2;RBPMS2;PBK;NUSAP1;IDS;NEK2;MYBL2;EPHB2;GTSE1;CEP55;DLGAP5;TMPO;TGM2;TCF19;MAPK1IP1L;RMI2;CCDC34;CKAP2;CD3EAP;WBP11;WDR76;RUNX2;CCNA2;SFRP1;INCENP;ADPRH;BIRC5;KIF20A;TOP1;KIF20B;DTL;FAM72B;ASF1B;BIRC3;NUFIP1;UHRF1;CDCA8;NCAPG;ATP1A3;HMMR;TYMS;SKA1;NCAPH;KIAA1524;CCNB1;RACGAP1;ZNF703;CLSPN;FAM83D;BUB1;GINS1;CDT1;…
all	RNAseq_Automatic_GEO_Signatures_Human_Up	Effects Uva Radiation Keratinocytes GSE96596 1	89/250	9.84522e-12	3.53187e-10	2.60079	65.9144	LTV1;FEN1;DSCC1;BCCIP;MCM10;SLC4A2;PFAS;IFIT3;LMNB1;LFNG;CHAF1B;EXO1;SPDL1;MB21D2;TRIM21;ZNF367;TCF19;RFC5;CCT2;EIF5B;TIPIN;HSP90AA1;CLUH;NCOA5;DTX3L;SP110;NSUN2;CTPS1;PARP9;WDR76;PALD1;SPOCD1;PSME3;OAS3;RNF207;SRSF2;MCM3;TRIM14;MCM4;MCM6;ZNF512;DTL;MCM2;DNMT1;SLC43A3;UHRF1;CSTF2;NEDD4L;NCAPG;NEXN;PRICKLE1;DBF4B;NOL6;POLD3;ADAMTS15;KIAA1524;ORC1;RRP36;CLSPN;EXOSC3;GBP1;SLC19A1;GINS1;NOP56;GINS2;P…
all	RNAseq_Automatic_GEO_Signatures_Human_Up	Apc Knock Hcec 1Ct GSE152562 1	89/250	9.84522e-12	3.53187e-10	2.60079	65.9144	TOP2A;THRB;MCM7;HMGB2;IRS2;KIF11;SMC4;SMC2;TUBA1B;FGF7;CCND2;PBK;KPNA2;CEP55;CTSC;TMPO;SUPT16H;MME;TUBB;HGF;SORD;PTGR1;WBP11;CDC25B;NUP93;CCNA2;EML5;SAPCD2;SRSF2;MCM3;SRSF3;MCM4;BIRC5;TTLL12;SNRPF;MCM6;TOP1;KIF20B;NBL1;MCM2;USP13;MTMR2;DNMT1;PSMD11;UHRF1;C1R;INSIG1;FAM129A;CDCA8;DDX21;TYMS;LRP8;AURKA;DPP4;POLD3;KIAA1524;CCNB1;RMND5A;GNG2;PDPN;USP1;STOM;CLSPN;EXOSC3;CCT5;NOP56;DUT;HNRNPA3;RRM1;RRM…
all	Rare_Diseases_AutoRIF_ARCHS4_Predictions	Arterial calcification of infancy	76/200	8.43263e-12	3.97614e-10	2.87932	73.4196	SLC46A3;ADAMDEC1;DHRS11;SLC23A1;GBA3;PTPRH;PEPD;GM2A;ANPEP;SLCO2B1;CHP2;FLVCR2;CTSH;SLC39A5;SIRPA;UGT2A3;TNS3;SLC36A1;CUBN;SLC13A2;SLC6A19;AMN;PRKCD;APOA4;SEPP1;PRAP1;TMEM37;SLC5A9;SLC7A7;C1ORF115;MEP1B;SLC7A9;PRR15L;MEP1A;CDHR2;TMBIM1;DPEP1;CDHR5;LAP3;ALDOB;CES2;GUCY2C;ENPEP;OAT;RETSAT;MAOA;ITLN2;SLC5A12;SLC5A1;HSD17B11;CYP2C18;C2;PBLD;TGOLN2;DPP4;GPA33;SI;CHAD;EPS8L3;SULT1A2;CYP2J2;AOC1;MGAM;MU…
all	Rare_Diseases_AutoRIF_ARCHS4_Predictions	Chromosome 11q partial deletion	76/200	8.43263e-12	3.97614e-10	2.87932	73.4196	TOP2A;MDC1;VARS;NUP188;C2ORF88;NCAPG2;BUB1B;SLC4A2;KIF11;MKI67;FOXM1;SMC4;LMNB1;CDC20;PTBP1;TRIM28;CDC27;MYBL2;WHSC1;ZNF367;CEP55;TMPO;CDK5RAP2;TCF19;CLUH;ACTN1;ANO6;KIF23;CXCR2P1;CKAP5;CCNA2;ASPM;MTHFD1;INCENP;KIFC1;CANX;MCM3;MCM4;GARS;KIF2C;KIF20A;VCL;CERS2;LRRC59;CDCA2;PRKDC;NCAPG;DDX21;IQGAP3;STIP1;RACGAP1;FAM83D;UGGT1;BUB1;CCT5;FANCI;HNRNPA3;RRM2;INTS1;SPAG5;RCC2;AP3D1;SHCBP1;MTOR;TPX2;ANLN;…
all	Rare_Diseases_AutoRIF_ARCHS4_Predictions	Chromosome 4 Trisomy 4p	76/200	8.43263e-12	3.97614e-10	2.87932	73.4196	MDC1;VARS;HDAC10;NUP188;MCM7;CCNF;SLC4A2;MKI67;FOXM1;PFAS;LMNB1;PTBP1;STK11;RAVER1;TRIM28;PPP6R1;GSG2;NELFB;MYBL2;SBF1;TNPO2;MNX1;TBC1D10B;CLUH;REXO1;NUP210;PTOV1;SCRIB;PPRC1;POLRMT;SENP3;SAPCD2;INCENP;KIFC1;TMEM259;MCM4;TTLL12;ZNF598;THOP1;MCM2;DNMT1;SF3B3;CTBP1;PRKDC;MAZ;NOP2;WDR62;PKMYT1;IQGAP3;SRM;RECQL4;DCAF15;DHX30;RHOT2;NT5DC2;POLD1;MBD3;FANCI;CDT1;INTS1;FBXL19;HAGHL;AP3D1;EEF2;SCAF1;TICRR…
all	Rare_Diseases_AutoRIF_ARCHS4_Predictions	Ovarian cancer	76/200	8.43263e-12	3.97614e-10	2.87932	73.4196	TOP2A;PI4K2B;MDC1;VARS;NUP188;MCM7;CCNF;NCAPG2;BUB1B;ADAR;KIF11;MKI67;FOXM1;SMC4;LMNB1;PTBP1;RAVER1;TRIM28;PPP6R1;GSG2;MYBL2;TMPO;ABCC1;CLUH;REXO1;NUP210;NSUN2;KIF23;KIF22;PPRC1;CKAP5;SENP3;CCNA2;ASPM;INCENP;KIFC1;MCM3;MCM4;KIF2C;KIF20A;MCM2;LRRC59;SF3B3;PRKDC;CDCA5;NCAPG;DDX21;DCAF15;POLD1;G3BP1;DHX38;MLEC;RBM12;BUB1;FANCI;HNRNPA3;TAF15;RRM2;INTS1;SPAG5;RCC2;FBXL19;CDC6;EEF2;PAICS;HNRNPAB;TICRR;…
all	Rare_Diseases_AutoRIF_ARCHS4_Predictions	Retinoblastoma	76/200	8.43263e-12	3.97614e-10	2.87932	73.4196	TOP2A;VARS;NUP188;MCM7;CCNF;NCAPG2;BUB1B;ADAR;SLC4A2;KIF11;MKI67;FOXM1;SMC4;LMNB1;CDC20;PTBP1;RAVER1;TRIM28;PPP6R1;GSG2;MYBL2;WHSC1;CEP55;TMPO;TCF19;NUP210;NSUN2;CKAP5;SENP3;DDB1;CCNA2;ASPM;INCENP;KIFC1;MCM3;MCM4;KIF2C;KIF20A;MCM2;LRRC59;SF3B3;PRKDC;CDCA5;MAZ;NCAPG;SLC1A5;IQGAP3;NCAPH;DCAF15;RACGAP1;POLD1;DHX38;PIP5K1A;RBM12;FANCI;HNRNPA3;TAF15;RRM2;INTS1;SPAG5;RCC2;EEF2;HNRNPAB;TICRR;TPX2;DIAPH1…
all	Rare_Diseases_AutoRIF_ARCHS4_Predictions	Right atrium familial dilatation	76/200	8.43263e-12	3.97614e-10	2.87932	73.4196	ADAMDEC1;SLC23A1;SLC2A2;APOC4-APOC2;GBA3;FTCD;C4A;ANPEP;SLC39A5;UGT2A3;MAN1A1;CUBN;SLC13A2;SLC6A19;AMN;G6PC;HGD;ENTPD5;CYP4A11;APOA4;TM4SF4;PDZK1;SEPP1;PRAP1;SLC39A14;TMEM82;TMEM37;SLC5A9;C1ORF115;RNF128;MEP1B;SLC7A9;MEP1A;CDHR2;DPEP1;CDHR5;ANG;ALDOB;CDH16;AGXT;CES2;UGT2B7;CERS2;ENPEP;MAOB;MAOA;TMPRSS6;CFI;SLC5A12;SLC5A1;CYP3A4;MST1L;CYP2C18;C2;ADH6;PBLD;TGOLN2;SI;MARC2;APOH;UGT1A4;EPS8L3;SLC17A4…
all	Rare_Diseases_AutoRIF_ARCHS4_Predictions	Sammartino Decreccio syndrome	76/200	8.43263e-12	3.97614e-10	2.87932	73.4196	TOP2A;TCERG1;NUP107;MCM7;NCAPG2;KIF14;BUB1B;HNRNPR;MCM10;BRCA1;SMC4;SMC2;KIF15;EXO1;NUSAP1;KNTC1;DLGAP5;TMPO;WDHD1;SUPT16H;RFC3;RFC4;KIF23;HAUS6;TERF1;CKAP5;SRRM1;CCNA2;ASPM;MTHFD2;FANCD2;MCM3;MCM4;KIF2C;MCM6;KIF20B;DTL;FAM72B;BLM;CDCA2;PCNA;PRKDC;USO1;NCAPG;TARS;DDX21;HMMR;ORC1;G3BP1;RAD54L;CLSPN;ECT2;BUB1;BARD1;GINS1;FANCI;GINS2;STIL;RRM1;SSB;SPAG5;XRCC5;CPSF2;CDC6;PAICS;TICRR;CENPE;NR6A1;NASP;…
all	Disease_Perturbations_from_GEO_up	osteoarthritis DOID-8398 human GSE16464 sample 752	125/394	8.07131e-12	3.98343e-10	2.19457	56.0552	IFITM3;IFITM1;ARL6IP1;BUB1B;SMC4;ACTB;CDC20;PTTG1;KIF5B;NUSAP1;PLS3;HMGN2;KPNA2;ACTN1;KNSTRN;ILF2;PDIA6;EID1;DDX39A;MELK;HAT1;DNAJB11;SRSF2;SRSF3;KDELR2;SNRPF;KIF20A;PPIB;PRR11;LRRC59;PSMD14;MRPL18;THY1;HMMR;HSP90B1;CORO1C;LDHA;COMMD8;CCNB1;RACGAP1;SSR1;NDN;FAM83D;S100A11;HSPA5;UBE2C;CBX3;CBX1;NDC80;ZWINT;MANF;RCAN1;TPX2;ANLN;P4HA2;UBE2S;CALU;DEGS1;HNRNPC;ALDH18A1;TOP2A;FKBP11;HMGB2;KIF11;MRPL33;…
all	RNAseq_Automatic_GEO_Signatures_Human_Down	Isoxaflutole Quizalofop-P-Ethyl Mesotrione Heparg GSE114573 2	88/250	2.57125e-11	4.03554e-10	2.5548	62.2963	IFITM3;GLDC;QPRT;BUB1B;ABAT;LDLRAD4;MSI2;MKI67;SMC4;LMNB1;ALAD;C8G;CA2;STMN1;NUSAP1;CTSH;TK1;HIST1H1B;TMPO;SULT2A1;TCF19;RNF43;IGFBP5;ANXA13;KIF22;CIT;C1QL1;CCNA2;NEIL3;C1ORF115;MELK;KIFC1;FANCD2;OAS2;OAS3;ELMO1;MCM4;BIRC5;KIF2C;ANG;ALDOB;DTL;UGT2B7;ASF1B;MATN2;C11ORF52;FBLN7;GRB7;HIST1H2BO;TMPRSS6;UHRF1;CDCA5;PAPLN;DNAJC22;TSPAN33;ADH6;PLAC8;ABCC6P1;RACGAP1;ERBB3;TP53INP2;CLSPN;FANCI;GGT5;MGAM;R…
all	RNAseq_Automatic_GEO_Signatures_Human_Down	Hcc1428 Lted Post Ligand GSE154058 6	88/250	2.57125e-11	4.03554e-10	2.5548	62.2963	DCLRE1B;MDC1;FEN1;MCM7;DSCC1;HMGB2;ABAT;KIF12;PLOD2;MCM10;FOXM1;CXCL14;CEP128;LMNB1;CHAF1B;EXO1;GSG2;SLC39A6;MYBL2;ZNF367;HIST1H1B;TMPO;TCF19;RFC5;RFC3;TGIF2;RFC4;PAQR4;TUBB;CD3EAP;PDZK1;WDR76;IL17RB;HIST2H2BE;SLC7A5;FAM222A;MELK;KIFC1;SRSF2;HIST1H2BF;TIMELESS;MCM3;BIRC5;MCM4;MCM6;DTL;ASF1B;MCM2;BLM;PCNA;HIST1H2BO;CDCA4;UHRF1;CDCA5;WDR62;TYMS;PKMYT1;THSD4;PARD6B;CDC45;POLD1;ZNF703;EPB41L3;RAD54L;…
all	RNAseq_Automatic_GEO_Signatures_Human_Down	Master Cofactors Specification Dualfactor Rnaseq GSE159332 4	88/250	2.57125e-11	4.03554e-10	2.5548	62.2963	MCM7;GLDC;CDCA7L;BUB1B;HAPLN3;PFAS;OSBPL10;CDC20;HTR7;PTTG1;HEPH;CHEK2;TNFRSF8;SLC39A8;MYBL2;CTSC;EIF5A;CBR1;TPM4;IFRD2;SORD;HLA-C;RRAS2;TERF1;SLC39A14;PDIA6;PALD1;MSH6;CCNA2;SFRP1;PSRC1;MTHFD1;ANOS1;MCM3;SRSF3;BIRC5;MCM4;FAM64A;KIF2C;ITGA6;MCM6;MFGE8;PPIB;SMPDL3B;SLC25A5;VCL;MCM2;UNC119B;PCNA;HDAC1;CDCA5;ADCY2;THY1;SLC1A5;ATP1A1;AURKB;BCL2L12;LDHA;CCNB1;ERBB3;CBS;FAM83D;SLC38A5;TXNDC5;GINS1;GINS…
all	RNAseq_Automatic_GEO_Signatures_Human_Down	Kif20A Soft Activating Pi3K-Akt GSE140074 1	88/250	2.57125e-11	4.03554e-10	2.5548	62.2963	TOP2A;SERPINE2;KIF14;LPCAT1;GOLIM4;CASC5;BUB1B;PTPRJ;KIF11;BRCA1;MKI67;FOXM1;SMC4;SMC2;CCAR1;LMNB1;CDC20;KIF5B;NUF2;PBK;NUSAP1;NEK2;SPDL1;KPNA2;GTSE1;PPFIA4;DLGAP5;CEP55;TMPO;GEN1;EIF5B;PBRM1;SCARA3;HSP90AA1;ATRX;CKAP2;CIT;CCNA2;ASPM;SAPCD2;INCENP;AKAP9;SRSF2;TIMELESS;BIRC5;PPIG;KIF20B;PRR11;PFKFB4;INSIG1;TROAP;NCAPG;HMMR;LRP8;KIAA1524;CCNB1;HSPH1;GNG2;MLEC;RBBP6;BRD8;CLSPN;ASCC3;GABRE;ECT2;MYH10…
all	RNAseq_Automatic_GEO_Signatures_Human_Down	Overall Crym Overexpressed Lncap GSE101525 1	88/250	2.57125e-11	4.03554e-10	2.5548	62.2963	MDC1;SCARB1;FEN1;MCM7;PITPNA;NCAPG2;HMGB2;PEBP1;PTPRJ;SMC4;ACTB;HK1;FADS2;TUBA1B;RUVBL1;ME1;MYBL2;TK1;TNS4;KPNA2;SLC12A7;TMPO;PDK1;NKX3-1;DUSP4;TCF19;ABCC1;RFC3;KLF13;WSB2;HGD;GPT2;SORD;PHKA1;KIF22;ACLY;MELK;SAPCD2;MTHFD2;TIMELESS;MCM3;BIRC5;MCM4;GARS;PKP4;SLC25A5;DTL;PDE9A;MCM2;PFKFB4;DNMT1;PCNA;RNASEH2A;UHRF1;CDCA5;ABHD2;INSIG1;SEPW1;SLC1A5;TYMS;NCAPH;AURKB;CNN2;LDHA;TP53INP2;LEO1;CYC1;EGLN1;FA…
all	RNAseq_Automatic_GEO_Signatures_Human_Down	Chipseq T47D Trps1 Chd4 GSE114213 1	88/250	2.57125e-11	4.03554e-10	2.5548	62.2963	AHCYL1;MCM7;SLC44A2;HJURP;LITAF;ELAVL1;DHTKD1;CDC20;C1GALT1C1;TUBA1B;CHEK2;OGFOD1;NUSAP1;NEK2;TK1;OSTF1;KPNA2;HIST1H1B;WSB2;TUBB;APLP2;PDZK1;KIF22;CCDC117;WDR34;YWHAZ;CIT;CDC25B;NUP93;SLC7A5;ACLY;SLC7A6;PSRC1;MTHFD1;ACOX2;INCENP;MCM3;STRAP;MCM4;MCM2;HIST1H2BO;RPN2;CDCA4;UHRF1;ABHD2;INSIG1;RPN1;CSTF2;PIK3R3;TYMS;IQGAP3;TOB1;AURKA;RMND5B;UGCG;LDHA;PARD6B;DHX33;P2RY2;EIF4EBP2;FAM83D;MICB;CMTM7;MAP3K…
all	RNAseq_Automatic_GEO_Signatures_Human_Down	Investigate Regulated Casz1 Rd GSE126146 1	88/250	2.57125e-11	4.03554e-10	2.5548	62.2963	IFITM3;MDC1;IFITM1;SLC27A1;IFITM2;SERPINE2;ARL6IP1;CCNF;LPCAT1;KIF14;HJURP;HMGB2;CASC5;BRCA1;KIF11;JADE2;MKI67;FOXM1;SMC4;SYNE3;SMC2;CDC20;CCND2;PTTG1;NUF2;NUSAP1;TIMP3;MYBL2;KPNA2;DLGAP5;TMPO;SCARA3;ANXA1;TPM4;PAQR3;GPX8;BTN3A3;PARP9;CIT;CCNA2;ASPM;SAPCD2;INCENP;ZADH2;KIF16B;NAAA;BIRC5;KIF2C;KIF20A;KCTD12;PRR11;MAPRE2;SAMD5;NOTCH2;HIST1H2BM;CDCA2;SLC20A2;C1R;CDCA5;PIK3R3;HMMR;CENPA;HSP90B1;ADAMT…
all	RNAseq_Automatic_GEO_Signatures_Human_Down	Trib3 C-Myc-Associated Lymphomagenesis Ube3B-Mediated GSE126258 1	88/250	2.57125e-11	4.03554e-10	2.5548	62.2963	FEN1;MCM7;NAB2;NAT10;JADE2;MT-ND2;MKI67;FOXM1;MT-ND3;PFAS;ACTB;LMNB1;MT-ATP6;TUBA1B;RASSF2;IPO9;POFUT1;OGFOD1;RUVBL1;MYBL2;KPNA2;HMGN2;GTSE1;TCF19;NCOA5;TPM4;TPM3;TUBB;NSUN2;CD3EAP;DARS2;CTPS1;NME1;TAF6L;MTHFD1;RPUSD1;PSME3;RPUSD2;TIMELESS;MCM3;MCM4;BIRC5;MT-CO3;LAP3;MCM6;MCM2;LRRC59;PCNA;SF3B3;CDCA4;PRKDC;SLC43A3;UHRF1;CDCA5;MEPCE;TYMS;PKMYT1;CORO1A;NCAPH;NOL6;BCL2L12;LDHA;CCNB1;CDC45;AMDHD2;NT5…
all	Rare_Diseases_GeneRIF_ARCHS4_Predictions	Cerebral astrocytoma childhood	75/200	2.43457e-11	7.28424e-10	2.81772	68.8614	MDC1;VARS;NUP188;MCM7;NCAPG2;BUB1B;MKI67;FOXM1;SMC4;PFAS;LMNB1;CDC20;PTBP1;RAVER1;TRIM28;GSG2;NELFB;MYBL2;WHSC1;TMPO;EIF5A;CLUH;NUP210;NSUN2;TUBB;SCRIB;CKAP5;SENP3;SND1;DDB1;CCNA2;ACLY;TRAF7;INCENP;KIFC1;CANX;MCM3;MCM4;KIF20A;MCM2;LRRC59;SF3B3;PRKDC;CDCA5;MAZ;SLC1A5;STIP1;RACGAP1;POLD1;G3BP1;PIP5K1A;MLEC;RBM12;FANCI;HN1L;HNRNPA3;TAF15;INTS1;SPAG5;XRCC5;RCC2;CBX2;FBXL19;EEF2;PAICS;HNRNPAB;TICRR;TP…
all	Rare_Diseases_GeneRIF_ARCHS4_Predictions	Glutamine deficiency congenital	75/200	2.43457e-11	7.28424e-10	2.81772	68.8614	SCARB1;SLC23A1;SLC2A2;APOC4-APOC2;GBA3;PTPRH;FTCD;C4B;C4A;C8G;SLC39A5;UGT2A3;SLC25A47;SULT2A1;SLC13A2;SLC6A19;SLC15A1;AMN;G6PC;HGD;CYP4A11;TM4SF5;APOA4;SEPP1;PRAP1;PRODH2;TMEM82;TMEM253;SLC5A9;C1ORF115;MEP1B;ACOX2;SLC7A9;MEP1A;CDHR2;DPEP1;CDHR5;ANG;ALDOB;AGXT;SLC27A2;CES2;UGT2B7;GUCY2C;ENPEP;TMPRSS6;ITLN2;SLC5A1;CYP2C18;C2;ADH6;PBLD;ADH4;RP11-400G3.5;MARC2;EPS8L3;SULT1A2;SLC17A4;CYP2J2;DEFA6;AMBP…
all	Rare_Diseases_GeneRIF_ARCHS4_Predictions	Pyruvate dehydrogenase deficiency	75/200	2.43457e-11	7.28424e-10	2.81772	68.8614	FEN1;VARS;MCM7;WDR3;CCDC47;NCAPG2;BUB1B;CDC20;EXO1;MYBL2;TK1;CEP55;EIF5A;WDHD1;SUPT16H;RFC3;TPI1;DARS2;KIF23;CTPS1;ILF2;PDIA6;CKAP5;NME1;ACLY;MELK;MTHFD1;MTHFD2;KIFC1;DKC1;CANX;MCM3;MCM4;GARS;KIF2C;KIF20A;SLC25A5;MCM2;LRRC59;CDCA2;PSMD11;CDCA5;NCAPG;TARS;DDX21;NCAPH;TBRG4;STIP1;CCNB1;CDC45;RACGAP1;G3BP1;ECT2;FAM83D;BUB1;CCT5;FANCI;RRM1;RRM2;SPAG5;XRCC5;PLK1;CDC6;PA2G4;PAICS;EIF2S1;SHCBP1;TPX2;ANL…
all	RNAseq_Automatic_GEO_Signatures_Human_Up	Er Muc1 Kidney Brd4780 GSE129942 2	88/250	2.57125e-11	8.78134e-10	2.5548	62.2963	FKBP11;FKBP14;TMEM167A;ATP2A2;MAGT1;ALDH1L2;HERPUD1;SEC61A1;SEC61G;TIMM17A;TMED2;TMED7;EIF2A;PDIA3;PRKAB2;STARD4;ANXA1;WARS;SLC30A5;SSR3;GTPBP2;ARFGAP3;SLC39A14;PDIA6;SND1;PDIA5;CKAP4;GNL3;PDIA4;DNAJC3;RCN1;CTAGE5;TMEM214;GORASP2;CANX;DNAJB11;KDELR2;CRELD1;PPIB;LRRC59;COPB2;SEC23A;FAM114A1;DERL3;COPB1;RPN1;USO1;SEL1L;FAM129A;DERL2;HSD17B4;UBFD1;HSPA13;PAPSS2;HSP90B1;SRM;ERLEC1;MSTO1;NT5DC2;MLEC;S…
all	RNAseq_Automatic_GEO_Signatures_Human_Up	Divergence Homeobox Eutherian Mammals GSE80282 1	88/250	2.57125e-11	8.78134e-10	2.5548	62.2963	FEN1;CERK;ARL6IP1;INTS10;XYLT1;LOXL4;BUB1B;CASC5;MCM10;MSI2;SIPA1L2;CDC20;PTTG1;EXO1;STMN1;PDK4;PBK;NUSAP1;SIRPA;SLC25A40;KPNA2;TMPO;SCARA3;RFC3;RFC4;MIOS;KIF23;EMP2;KIF22;EID1;RNF128;INCENP;KIFC1;MCM3;ITGA8;KIF2C;PKP4;KCTD12;KIF20A;MT-CO3;MCM6;KIF20B;SLC25A5;DTL;ASF1B;USP13;PCNA;UHRF1;THY1;WDR62;NCAPH;AURKA;CNN2;ABCC6P1;DSN1;CCNB1;HSPH1;GNG2;NT5DC2;METTL7B;BUB3;CCDC77;FAM83D;TRPM6;BUB1;RRM1;ZNF1…
all	RNAseq_Automatic_GEO_Signatures_Human_Up	Crispri-Mediated Disease-Associated Loci Regions GSE145529 1	88/250	2.57125e-11	8.78134e-10	2.5548	62.2963	TOP2A;NUP188;JADE2;FOXM1;CDC20;RPS6KA4;TUBA1B;TRIM28;PTTG1;RUVBL1;PBK;SLC39A8;KPNA2;GTSE1;DLGAP5;CTSC;EIF5A;CDV3;CCT2;HSP90AA1;ANXA1;TPM3;IFRD2;NSUN2;IGFBP3;IFRD1;KIF23;ATP1B3;CTPS1;KNSTRN;NME1;SLC7A6;MAPKAPK3;DKC1;PSME3;BIRC5;MT-CO2;KIF20A;SNRPF;SLC25A5;PRR11;PHLPP2;ZNF395;CDCA2;PSMD11;PSMD14;NOP2;CDCA8;NCAPG;BRCC3;CENPA;CORO1A;NCAPH;NOL6;AURKA;SRM;STIP1;LDHA;CCNB1;PSMB2;ASCC3;BUB1;CCT5;NQO1;TIG…
all	RNAseq_Automatic_GEO_Signatures_Human_Up	Plin2 Alters Genome-Wide Leiomyoma GSE128898 1	88/250	2.57125e-11	8.78134e-10	2.5548	62.2963	PI4K2B;PECR;BTG2;MCM7;ITSN1;NCAPG2;KIF14;HMGB2;BUB1B;CASC5;KIF11;SMC2;CCAR1;LMNB1;CDC20;PNN;YY2;STMN1;FPGS;PBK;NUSAP1;NEK2;WHSC1;KPNA2;ZNF367;CEP55;MCCC2;PBRM1;HSP90AA1;TGIF2;HGF;CMBL;CCDC117;WDR34;KNSTRN;CIT;CDC25B;TRAIP;SENP1;CCNA2;NEIL3;MELK;KIFC1;FANCD2;NUP50;SRSF2;BIRC5;SGK3;KIF20B;ASF1B;PHLPP2;CDCA4;CDCA5;TROAP;BRCC3;TYMS;RNF5;MLLT4;AURKB;ACAT1;AURKA;CCNB2;RACGAP1;MVB12B;ECT2;BUB1;SLC19A1;A…
all	RNAseq_Automatic_GEO_Signatures_Human_Up	Analysis Batf3 Knockdown Tl-Om1 GSE140646 1	88/250	2.57125e-11	8.78134e-10	2.5548	62.2963	CYFIP2;BTG2;SAMD9L;TRAF3IP3;ARL6IP1;TMEM200A;GPR68;ATF7IP2;SLA;ABAT;PTPN22;PRDM1;MSI2;ITGAL;ZFYVE1;SYNE1;LAPTM4A;STS;CASP8;CTLA4;TRIM69;MAN1A1;SLC12A6;ANKRD13A;MB21D1;ZBP1;CD96;HGSNAT;GABARAPL1;ITGA4;NIPA1;ADAM10;EMP2;INPP4A;TANC1;SLC7A7;MTHFD2;OAS2;IRF1;WDFY1;PECAM1;LCP2;GLCCI1;TRIB1;SGK1;IRF9;SELPLG;HPGD;TPRG1L;PBXIP1;NDRG1;TSPAN33;NUGGC;RASGRP3;TMEM169;ATXN1;IGKC;CLMN;INPP5D;CHST15;TNFRSF17;PM…
all	RNAseq_Automatic_GEO_Signatures_Human_Up	Disruption Exocyst Podocyte Dysfunction GSE127736 1	88/250	2.57125e-11	8.78134e-10	2.5548	62.2963	IFITM3;TOP2A;EHF;IFITM1;SAMD9L;SERPINE2;ARL6IP1;GLDC;SLC44A2;ECI2;IFIT5;KIF14;HJURP;UBE2L6;KIF12;ADAR;FOXM1;IFIT3;SH3RF1;CDC20;C4A;BMPER;NUF2;EPSTI1;KPNA2;DLGAP5;DTX3L;IL18;DDX10;PARP9;CCNA2;SLC7A5;ALDH1A3;ASPM;GPRC5A;IFI27;OAS2;PITPNM3;OAS3;COL4A3;PRR16;TRIM14;BIRC5;KIF2C;KCTD12;KIF20A;LAP3;IRF9;NEDD4L;CDCA8;HMMR;DDX60;IQGAP3;TRHDE;CICP14;ACAT1;AURKA;CCNB1;APOL6;OXCT1;INPP5D;ADGRG6;MBP;BMF;C19OR…
all	Orphanet_Augmented_2021	Autosomal dominant spastic paraplegia type 13 ORPHA:100994	47/101	2.45039e-11	8.84496e-10	4.07241	99.4979	FEN1;CDCA2;PCNA;PSMD14;DSCC1;CDCA5;BCCIP;BUB1B;TARS;HMMR;AURKA;CDC20;STIP1;CCNB1;EXO1;RUVBL1;NUF2;PBK;RAD54L;KPNA2;CCT5;WDHD1;CCT2;SUPT16H;HSP90AA1;RFC3;RRM1;XRCC5;DARS2;CTPS1;CDC6;PA2G4;ILF2;PAICS;ZWINT;GNL3;NME1;CCNA2;TPX2;MTHFD1;DKC1;KIF4A;MCM3;MCM4;KIF2C;KIF20A;MAD2L1
all	Orphanet_Augmented_2021	Citrullinemia type II ORPHA:247585	47/101	2.45039e-11	8.84496e-10	4.07241	99.4979	TOP2A;CDCA2;PCNA;DSCC1;BUB1B;TARS;HMGB3;HMMR;HSP90B1;AURKA;CDC20;CCNB2;CCNB1;PRDX4;EXO1;PBK;KPNA2;ECT2;CCT5;HN1L;CCT2;RFC3;CENPW;SPAG5;XRCC5;CBX2;CPSF3;GGH;DARS2;CTPS1;CDC6;PDIA6;PAICS;ZWINT;PDIA4;LRRC42;NME1;CCNA2;TPX2;MELK;MTHFD1;KIF4A;TIMELESS;CENPN;KIF20A;TLCD1;DTL
all	Orphanet_Augmented_2021	Cystinuria type B ORPHA:93613	47/101	2.45039e-11	8.84496e-10	4.07241	99.4979	DDC;SLC2A2;SLC3A1;GBA3;CYP3A4;CYP3A5;PBLD;ADH4;CYP2B6;IYD;NPC1L1;AGMO;HSD17B2;SLC39A5;UGT2A3;UGT1A4;APOB;SLC25A47;ENPP7;SULT2A1;SLC17A4;SLC15A1;G6PC;SMLR1;UGT1A1;ANXA13;CYP4A11;F11;APOA1;TM4SF5;APOA4;PDZK1;AKR1C4;PRAP1;UPB1;PRODH2;FMO5;TMEM82;CYP2C9;SLC7A9;CDHR2;CDHR5;ALDOB;AGXT;SLC22A7;SLC28A1;UGT2B7
all	Orphanet_Augmented_2021	Neonatal intrahepatic cholestasis due to citrin deficiency ORPHA:247598	47/101	2.45039e-11	8.84496e-10	4.07241	99.4979	TOP2A;CDCA2;PCNA;DSCC1;BUB1B;TARS;HMGB3;HMMR;HSP90B1;AURKA;CDC20;CCNB2;CCNB1;PRDX4;EXO1;PBK;KPNA2;ECT2;CCT5;HN1L;CCT2;RFC3;CENPW;SPAG5;XRCC5;CBX2;CPSF3;GGH;DARS2;CTPS1;CDC6;PDIA6;PAICS;ZWINT;PDIA4;LRRC42;NME1;CCNA2;TPX2;MELK;MTHFD1;KIF4A;TIMELESS;CENPN;KIF20A;TLCD1;DTL
all	Orphanet_Augmented_2021	Pelizaeus-Merzbacher-like disease due to HSPD1 mutation ORPHA:280288	47/101	2.45039e-11	8.84496e-10	4.07241	99.4979	FEN1;CDCA2;PCNA;PSMD14;DSCC1;CDCA5;BCCIP;BUB1B;TARS;HMMR;AURKA;CDC20;STIP1;CCNB1;EXO1;RUVBL1;NUF2;PBK;RAD54L;KPNA2;CCT5;WDHD1;CCT2;SUPT16H;HSP90AA1;RFC3;RRM1;XRCC5;DARS2;CTPS1;CDC6;PA2G4;ILF2;PAICS;ZWINT;GNL3;NME1;CCNA2;TPX2;MTHFD1;DKC1;KIF4A;MCM3;MCM4;KIF2C;KIF20A;MAD2L1
all	RNAseq_Automatic_GEO_Signatures_Human_Down	Dual Hdmx Hdm2 Strategy GSE99255 1	87/250	6.59908e-11	1.01336e-09	2.50939	58.8239	DCLRE1B;FEN1;MCM8;DSCC1;NCAPG2;MCM10;BRCA1;KIF11;ING1;SMC2;CHAF1B;PPP4R1;FGF9;EXO1;GSG2;NAMPT;NUF2;CASP2;ZNF367;TCF19;WDHD1;TIPIN;RFC4;PAQR4;HAUS6;BAZ1A;WDR76;KLF16;MSH6;CCNA2;FAM222A;CCNE1;MCM3;MCM4;PPIG;MCM6;SLC27A2;DTL;MCM2;BLM;CHRNA5;UHRF1;CDCA5;CEBPG;NCAPG;DDX21;LRP8;NCAPH;POLD3;AP3M2;KIAA1524;DSN1;ORC6;ITPRIPL1;BAG5;CDC45;ORC1;UBR7;KDELC2;USP1;MCMBP;CLSPN;E2F8;BARD1;FANCI;HN1L;GINS2;STIL;RR…
all	RNAseq_Automatic_GEO_Signatures_Human_Down	Landscapes Hepatoma Grown Scaffolds GSE142206 1	87/250	6.59908e-11	1.01336e-09	2.50939	58.8239	ARL6IP1;TMEM200A;CCNF;NAT10;BUB1B;HNRNPR;MCM10;ACTB;TUBA1B;MMP24;CA2;CHORDC1;NUSAP1;SPDL1;KPNA2;GTSE1;DLGAP5;CEP55;MCCC2;MESDC2;CCT2;HSP90AA1;TPM3;GPX3;CD3EAP;KIF23;CTPS1;NME1;PDIA4;CCNA2;MELK;MTHFD1;PSME3;SRSF3;MCM4;FAM64A;LAP3;KIF20A;TOP1;PSMD12;CDCA2;SF3B3;PSMD11;PSMD14;UHRF1;NOP2;CDCA8;NCAPG;NOL6;SRM;STIP1;CCNB1;HSPH1;RACGAP1;PSMB2;KDELC2;TRA2A;CLSPN;EXOSC3;FAM83D;BUB1;E2F8;GINS1;NQO1;TIGAR;H…
all	RNAseq_Automatic_GEO_Signatures_Human_Down	Profile 22Rv1 Overexpressing Abhd5 GSE151957 1	87/250	6.59908e-11	1.01336e-09	2.50939	58.8239	TOP2A;RAB3B;MDC1;EHF;ARL6IP1;MCM7;HJURP;HMGB2;BUB1B;MCM10;BRCA1;LMNB1;PTTG1;STMN1;NUF2;PBK;TIMP3;NEK2;HMGCS2;GTSE1;CEP55;HIST1H1B;NKX3-1;MCCC2;RFC3;PAQR4;MME;TUBB;GPT2;SORD;ASRGL1;DUSP6;ADRA2A;APRT;ALDH3A2;DDX39A;SAPCD2;BIRC5;MCM4;PRR11;FAM72A;BLM;CDCA2;INSIG1;FAM129A;NCAPG;SLC1A5;HMMR;ATP1A1;TOB1;PBLD;AURKA;DPP4;DSN1;CCNB1;SCIN;MBP;E2F3;TBC1D12;ECT2;TSPAN1;E2F8;EDEM3;CDT1;RRM1;CENPW;HOMER2;CBX3;…
all	RNAseq_Automatic_GEO_Signatures_Human_Down	Non-Genetic Involving B4 Paxillin GSE155605 1	87/250	6.59908e-11	1.01336e-09	2.50939	58.8239	MIPEP;ARL6IP1;MCM7;KIF14;SNX12;HJURP;HMGB2;BUB1B;HMGB3;MCM10;KIF11;SMC4;IFIT3;SMC2;KIF15;LMNB1;CDC20;MTBP;CHAF1B;PTTG1;PBK;NUSAP1;TIMM17A;TMED2;NEK2;MAN1A1;KPNA2;ATP5SL;TMPO;TMED4;RMI2;RFC3;ITGA4;DARS2;KIF23;CCNA2;ALDH1A3;KIFC1;BIRC5;KIF2C;AAGAB;PPIG;MNS1;ASF1B;BLM;CDCA2;CDCA5;TPRG1L;NCAPG;CDCA8;SRI;SPTY2D1;DDX60;HSD17B11;NCAPH;AURKB;AURKA;CCNB2;ERLEC1;CCNB1;RACGAP1;ECT2;E2F5;BUB1;S100A10;RRM2;RN…
all	RNAseq_Automatic_GEO_Signatures_Human_Down	Irf2 Master Keratinocyte Fate GSE135679 1	87/250	6.59908e-11	1.01336e-09	2.50939	58.8239	TOP2A;SEMA5A;FEN1;SERPINE2;MCM7;TMEM200A;SERPINE1;QPRT;HJURP;HMGB2;XYLT1;BUB1B;MKI67;FOXM1;ALDH1L2;SYNE3;LMNB1;PTTG1;RASGEF1A;NUSAP1;TIMP3;PHGDH;MYBL2;MAN1A1;TK1;WHSC1;EPHB2;GTSE1;NEO1;CEP55;EPHB3;ITGA4;GPX3;KIF23;EMP2;WDR34;CIT;SFRP1;MAF;RNF128;KIFC1;FANCD2;MALL;RBP1;MCM4;BIRC5;KIF2C;KIF20A;DTL;SCN4B;ASF1B;MCM2;ZNF395;SATB1;CDCA5;PAPLN;FAM129A;CDCA8;NCAPG;SLC1A4;THY1;IQGAP3;NDRG1;NCAPH;AURKB;PTG…
all	RNAseq_Automatic_GEO_Signatures_Human_Down	Allosteric Hsp70 Perturb Proteostasis GSE148659 1	87/250	6.59908e-11	1.01336e-09	2.50939	58.8239	MT-ND6;TOP2A;MT-ND4L;MT-ND4;FEN1;MT-ND5;NUP188;GLDC;DSCC1;WDR3;CCNF;NCAPG2;CASC5;MCM10;MKI67;ENO2;MT-ND2;FOXM1;SMC4;MT-ND3;MT-ND1;TUBA1B;RASSF2;MYB;PBK;DLGAP5;TMPO;CCT2;SUPT16H;HSP90AA1;TPI1;TUBB;CD3EAP;CTPS1;DCK;NME1;MSH6;INCENP;HAT1;SRSF2;SRSF3;MCM4;MT-CO2;MT-CO3;DTL;PSMD14;C1R;UHRF1;CDCA5;CSF2RB;WDR62;TYMS;JAKMIP1;LRP8;TOB1;CORO1C;LDHA;PGRMC1;HSPH1;ITPRIPL1;RACGAP1;NT5DC2;G3BP1;CLSPN;MYH10;BUB…
all	Rare_Diseases_AutoRIF_ARCHS4_Predictions	Clayton-Smith Donnai syndrome	75/200	2.43457e-11	1.10595e-09	2.81772	68.8614	TOP2A;MDC1;TCERG1;ARHGAP11B;MCM8;CCNF;NCAPG2;KIF14;HJURP;HMGB2;BUB1B;HNRNPR;RSF1;KIF11;BRCA1;MKI67;SMC4;SMC2;KIF15;LMNB1;EXO1;NUF2;PBK;NUSAP1;KNTC1;WHSC1;KPNA2;GTSE1;TMPO;CDK5RAP2;CKAP2;KIF23;CKAP5;CIT;CCNA2;ASPM;NEIL3;INCENP;KIFC1;TIMELESS;KIF2C;KIF20A;KIF20B;CDCA2;PRKDC;NCAPG;CDCA8;IQGAP3;NCAPH;CCNB2;KIAA1524;RACGAP1;USP1;RBBP6;ECT2;MYH10;BUB1;FANCI;STIL;HNRNPA3;SPAG5;PRRC2C;MTOR;MIB1;TICRR;TPX…
all	Rare_Diseases_AutoRIF_ARCHS4_Predictions	Genee-Wiedemann syndrome	75/200	2.43457e-11	1.10595e-09	2.81772	68.8614	FEN1;VARS;NUP188;MCM7;WDR3;CCNF;NCAPG2;NAT10;BUB1B;MKI67;FOXM1;PFAS;LMNB1;CDC20;PTBP1;TRIM28;EXO1;GSG2;MYBL2;TMPO;EIF5A;RFC3;CLUH;NUP210;NSUN2;DARS2;CTPS1;PPRC1;CCNA2;MTHFD1;MTHFD2;INCENP;KIFC1;DKC1;SRSF2;MCM3;MCM4;KIF2C;KIF20A;TTLL12;THOP1;MCM2;LRRC59;SF3B3;PRKDC;CDCA5;NOP2;TARS;DDX21;SLC1A5;NOL6;TBRG4;STIP1;RACGAP1;POLD1;G3BP1;CCT5;FANCI;SPAG5;XRCC5;RCC2;PLK1;CDC6;PA2G4;EEF2;PAICS;HNRNPAB;TICRR…
all	Rare_Diseases_AutoRIF_ARCHS4_Predictions	N-acetylglutamate synthetase deficiency	75/200	2.43457e-11	1.10595e-09	2.81772	68.8614	SLC23A1;SLC2A2;APOC4-APOC2;GBA3;PTPRH;FTCD;ANPEP;CHP2;SLC39A5;UGT2A3;SLC6A19;SLC15A1;AMN;G6PC;HGD;ENTPD5;CYP4A11;TM4SF5;APOA4;SEPP1;PRAP1;PRODH2;TMEM82;TMEM253;SLC5A9;C1ORF115;MEP1B;ACOX2;SLC7A9;PRR15L;MEP1A;CDHR2;DPEP1;CDHR5;ANG;ALDOB;AGXT;CES2;UGT2B7;GUCY2C;ENPEP;ITLN2;SLC5A12;SLC5A1;CYP2C18;C2;ADH6;PBLD;ADH4;RP11-400G3.5;SI;MARC2;APOH;UGT1A4;EPS8L3;SLC17A4;CYP2J2;AOC1;DEFA6;AMBP;MUC17;SLC10A2;…
all	HDSigDB_Human_2021	HDACi-9b Treated PBMCs From Friedreich Ataxia Patients Vs Controls GSE30933	434/1825	5.28867e-12	1.33063e-09	1.50728	39.1371	PI4K2B;RNH1;SERPINE2;TMEM200A;ITSN1;C2ORF88;HNRNPR;C4BPB;SMC4;SMC2;EPB41L4A-AS1;MYB;STMN1;ANKFY1;CDK5RAP2;STARD5;NUP210;CLEC11A;PRKCD;DDX10;CACNA2D4;GTPBP2;EID1;DAAM1;ORAI3;RBP1;ORAI2;GNE;ASF1B;CDCA2;RPN2;CDCA5;CDCA8;NCAPG;SDSL;SKA1;C2;PLAC8;PRDX2;LDHA;HSPH1;RDH10;EPB41L3;PLK1;FZD9;PRRC2C;BTBD11;NETO2;PKIB;ABTB1;PPFIBP2;TCN2;CDK12;LGMN;EZH2;PIGQ;PYGL;ARHGAP4;OSBPL10;CHAF1B;PBK;ANXA6;TIMP1;TK1;RIO…
all	HDSigDB_Human_2021	Genes Down-Regulated In HDACi-9b Treated PBMCs From Friedreich Ataxia Patients Vs Controls GSE30933	252/956	7.31452e-12	1.67303e-09	1.70839	43.8052	LTV1;PI4K2B;CERK;SERPINE2;ARL6IP1;TMEM200A;CCNF;C2ORF88;PRF1;HNRNPR;C4BPB;MKI67;SMC4;SMC2;EPB41L4A-AS1;CDC20;RASSF2;RPS6KA5;MYB;STMN1;ANKFY1;EPC1;DENR;UBAP2L;CDK5RAP2;TIPIN;NUP210;ACTN1;FBXO2;SFMBT2;RECQL;DDX10;ANK3;EID1;MT1A;DAAM1;ORAI2;KIF20A;ASF1B;GNE;CDCA2;CDCA5;TSHZ2;CDCA8;NCAPG;SKA1;UBE2J1;PLAC8;PRDX2;CD79A;LDHA;HSPH1;NUAK2;DHX33;RDH10;CDT1;PLK1;PRRC2C;BTBD11;PYCR2;NETO2;PAICS;ZWINT;ANLN;TP…
all	Rare_Diseases_GeneRIF_ARCHS4_Predictions	Familial hypocalciuric hypercalcemia	74/200	6.88168e-11	2.00552e-09	2.75713	64.5155	ADAMDEC1;DHRS11;SLC23A1;REG1B;SLC4A2;GBA3;KRT20;PTPRH;PEPD;EPB41L4B;SEC61A1;CAPNS1;ANPEP;FAM3B;CHP2;CAPN2;SLC39A5;UGT2A3;C11ORF24;CBR1;SLC13A2;SLC6A19;SLC15A1;AMN;APOA4;RHOC;SEPP1;PRAP1;TMEM253;TMEM37;C1ORF115;MEP1B;SLC7A9;PRR15L;MEP1A;MALL;CDHR2;TMBIM1;DPEP1;KDELR2;CDHR5;ALDOB;SOWAHA;NBL1;CES2;GUCY2C;LRRC59;ENPEP;OAT;MAOA;ITLN2;SLC5A1;REG3G;ATP1A1;CENPB;PAPSS2;HSD11B2;GPA33;SI;TM4SF20;EPS8L3;ESR…
all	Rare_Diseases_GeneRIF_ARCHS4_Predictions	Progeria	74/200	6.88168e-11	2.00552e-09	2.75713	64.5155	VARS;NUP188;MCM7;NCAPG2;SLC4A2;MKI67;FOXM1;SMC4;PFAS;LMNB1;CDC20;PTBP1;SEC61A1;RAVER1;TRIM28;PPP6R1;GSG2;NELFB;MYBL2;TCF19;EIF5A;CLUH;NUP210;NSUN2;SENP3;DDB1;CCNA2;TRAF7;INCENP;KIFC1;MCM3;MCM4;KIF2C;KIF20A;ZNF598;THOP1;MCM2;LRRC59;SF3B3;PRKDC;CDCA5;MAZ;DDX21;SLC1A5;IQGAP3;DCAF15;STIP1;RACGAP1;POLD1;PIP5K1A;HNRNPA3;TAF15;INTS1;SPAG5;RCC2;FBXL19;PLK1;AP3D1;PA2G4;EEF2;SCAF1;HNRNPAB;TICRR;TPX2;NPLOC4…
all	RNAseq_Automatic_GEO_Signatures_Human_Up	Hbec-Shp53-Pchd7 GSE90013 1	87/250	6.59908e-11	2.1342e-09	2.50939	58.8239	DCLRE1B;SLC46A1;FEN1;PTPRS;MCM7;NRM;FHL2;MCM10;BRCA1;LMNB1;CHAF1B;EXO1;CA2;DPYSL2;GSG2;MYB;CTSH;CA9;TK1;SLC12A7;ZNF367;TGM2;TCF19;RFC5;RFC3;TGIF2;NCOA5;EMP2;MANEAL;WDR76;MSH6;ZNF90;SFRP1;CCNE1;MCM3;MCM4;MCM6;NBL1;DTL;ASF1B;MCM2;PTGER4;ZNF395;KRT80;PCNA;PHLPP1;SLC43A3;UHRF1;CDCA5;NEDD4L;PRR5L;PRICKLE1;PKMYT1;LYPD6;REPIN1;DSN1;FAM213B;ORC1;UBR7;ZNF703;RAD54L;CLSPN;SLC25A23;E2F8;FZD1;BARD1;MBD3;CDT1…
all	RNAseq_Automatic_GEO_Signatures_Human_Up	Establishes Dominant Rmst Firre GSE89957 1	87/250	6.59908e-11	2.1342e-09	2.50939	58.8239	LTV1;FKBP11;GLDC;MCM8;DSCC1;NCAPG2;KIF14;HJURP;FHL2;TTF2;FOXM1;HAPLN3;PFAS;CHEK2;GSG2;LRAT;TK1;HTATIP2;ST6GAL1;MME;ACTN1;TERF1;SLC39A14;GNL3;SLC7A5;ZNF90;SFRP1;MTHFD1;FANCD2;CCNE1;DKC1;KIF2C;KIF20B;MFGE8;SMPDL3B;VCL;BLM;CDCA2;SLC43A3;CDCA5;USO1;THY1;IQGAP1;HMMR;SLC1A5;IQGAP3;AURKB;BCL2L12;DHX33;ORC1;CBS;ERBB2;GCNT2;RAD54L;E2F3;CLSPN;FAM83D;EXOSC2;BUB1;GINS1;CYB5A;POLQ;SYT2;SPAG5;FZD7;RCC2;FANCA;L…
all	RNAseq_Automatic_GEO_Signatures_Human_Up	Clustered Ifn? Cohesin-Controlled Memory GSE150196 3	87/250	6.59908e-11	2.1342e-09	2.50939	58.8239	IFITM3;IFITM1;SAMD9L;CXCL9;IFIT5;TESK2;UBE2L6;ADAR;HAPLN3;IFIT3;CTSS;ICAM1;C4B;C4A;NUB1;CASP7;GM2A;TRIM5;SMPD1;LAMP3;CASP1;TRIM69;JAK2;TRIM21;TRIM22;TGM2;GBP5;BATF2;GABARAPL1;WARS;BTN3A1;DTX3L;SP110;IGFBP3;RHBDF2;HLA-B;TAP2;HLA-C;TAP1;BTN3A3;BTN3A2;HLA-F;PARP9;ARFGAP3;HLA-E;IFI27;OAS2;IRF1;OAS3;SERPING1;RHOU;LAP3;CD47;TRIB2;IRF9;CD274;C1S;C1R;INSIG1;NLRC5;DDX60;TFPI;LIMA1;MUC1;APOL6;DRAM1;TP53INP…
all	RNAseq_Automatic_GEO_Signatures_Human_Up	Downregulation Lats Kinases Alters GSE74493 3	87/250	6.59908e-11	2.1342e-09	2.50939	58.8239	KCNG1;CNTNAP2;CNTNAP1;NUP188;NCAPG2;NRM;HMGB2;MCM10;BRCA1;MKI67;FOXM1;PFAS;LMNB1;LIPE;SDR16C5;CHAF1B;PTTG1;CA2;ZMIZ2;MYB;CNTRL;NUSAP1;CDK5RAP2;WDHD1;RFC3;RFC4;KIF22;HAUS5;TERF1;KLF15;WDR76;CIT;PSRC1;SAPCD2;OAS3;TIMELESS;KIF2C;KIF20A;TLCD1;TRIB2;MAPRE2;OSBP2;BIRC3;BLM;CDCA2;PPP1R32;ASB13;NCAPG;CRIP3;PKMYT1;PTGS1;POLD3;CCNB2;CDC45;ORC1;FAM184A;RBBP7;FDXACB1;E2F8;POLQ;WNT10A;RRM2;SPAG5;ODF2;FANCA;CY…
all	RNAseq_Automatic_GEO_Signatures_Human_Up	Genomic Landscape Mongolian Hepatocellular GSE144269 1	87/250	6.59908e-11	2.1342e-09	2.50939	58.8239	TOP2A;PIGU;PAK1IP1;DSCC1;KIF14;HMGB2;BUB1B;KIF11;MKI67;SMC2;ROBO1;KIF15;CDC20;TUBA1B;HMGN4;IPO9;PTTG1;UBE2Q1;EXO1;STMN1;CDC27;NUF2;FLVCR1;PBK;KPNA2;ZNF322;WDHD1;CCDC34;TPM3;COMMD2;CKAP2;ILF2;YWHAZ;CCNA2;ACLY;ASPM;MELK;KIFC1;PSME3;HAT1;MCM3;MCM4;KIF2C;ITGA6;KIF20A;MCM6;DTL;ASF1B;LRRC59;HIST1H2BO;PRKDC;CDCA5;NCAPG;CDCA8;THY1;IQGAP3;CENPA;NCAPH;AURKA;CCNB2;STIP1;CCNB1;RACGAP1;USP1;ECT2;BUB1;CCT5;E2F…
all	RNAseq_Automatic_GEO_Signatures_Human_Up	Diagnostic Biomarker Sprr3 Bioinformatics GSE140707 1	87/250	6.59908e-11	2.1342e-09	2.50939	58.8239	ADAMDEC1;IGHV3-21;HJURP;WDR86;MCM10;MKI67;HAPLN3;ALDH1L2;CDC20;IGHG3;FADS2;FCGR3A;TMEM104;MYBL2;CPXM1;TIMP1;TK1;IGLC2;KPNA2;MB21D2;TNS3;GTSE1;CEP55;C11ORF24;SLC36A1;BCAS4;ACTN1;RECQL;KIF23;ARFGAP1;PDIA4;SPOCD1;MMP11;MINPP1;DDX39A;ADAM12;ASF1B;DNMT1;BLM;CCL11;AP5Z1;UHRF1;CDCA5;TROAP;PRR5L;THY1;PKMYT1;CENPA;NCAPH;FBXO41;AURKB;HSP90B1;BCL2L12;LIMA1;KIAA1524;ORC6;CDC45;NCLN;IGKC;POLD1;BMF;CLSPN;ECT2;…
all	RNAseq_Automatic_GEO_Signatures_Human_Up	Responses Insulinoma Cytokine Exposure GSE134122 1	87/250	6.59908e-11	2.1342e-09	2.50939	58.8239	FKBP11;IFIT5;ADAR;IFIT3;CX3CL1;CTSS;HERPUD1;C4B;C4A;NUB1;CASP8;FAM110C;NAMPT;EPSTI1;TRIM69;JAK2;SLC12A7;TRIM21;PDIA3;GBP5;BATF2;STARD4;PARP3;STARD5;WARS;CAMK1D;RSAD2;BTN3A1;DTX3L;HLA-B;TAP2;HLA-C;TAP1;BTN3A3;BTN3A2;HLA-F;PARP9;PDIA6;HLA-E;PDIA4;ETV7;DNAJC3;IRF1;OAS3;DNAJB11;WDFY1;IRF8;LAP3;KCTD12;CD47;PPIB;SMPDL3B;MAPRE2;IRF9;CD274;ABCB1;C1R;NLRC5;DDX60;KIAA0040;HSP90B1;APOL6;PMAIP1;APOB;APOL1;GB…
all	Disease_Perturbations_from_GEO_up	progressive myoclonus epilepsy DOID-891 mouse GSE47516 sample 516	138/459	4.96999e-11	2.31657e-09	2.03151	48.1975	SERPINE1;ECI2;BUB1B;MKI67;SMC4;CDC20;FGF7;BMPER;PTTG1;RUVBL1;NUSAP1;KNTC1;KPNA2;WLS;TIPIN;TPM4;GPT2;KNSTRN;CDC25B;MELK;RBP1;HAT1;FAM64A;LAP3;KIF20A;PPID;VCL;ASF1B;CDCA2;RNASEH2A;CDCA5;NCAPG;CDCA8;HMMR;NCAPH;CNN2;HSD11B2;CNN1;CCNB2;DSN1;CCNB1;HSPH1;RACGAP1;ECT2;FAM83D;S100A11;S100A10;STIL;UBE2C;ARHGEF39;PLK1;LARP7;GGH;PARVA;CDC6;PAICS;NDC80;MANF;TPX2;ANLN;KIF18B;RNF182;EZH2;GALK1;TOP2A;SNED1;MCM7;…
all	Orphanet_Augmented_2021	Immunodeficiency by defective expression of MHC class I ORPHA:34592	46/100	6.51707e-11	2.33001e-09	3.98463	93.4554	SAMD9L;SELPLG;TRADD;NLRC5;IFIT3;CTSS;STX11;CASP8;APOL6;CYTH4;ADGRE5;CASP1;RAC2;ITGB7;LGALS9;APOL1;GBP2;TRIM21;GBP1;APOL2;GBP5;APOBEC3G;MLKL;BTN3A1;DTX3L;RIPK3;ERAP2;SP110;RARRES3;IL10RB;TAP2;TAP1;BTN3A3;NMI;BTN3A2;PARP14;PARP9;PSMB8;PSMB9;OAS2;IRF1;OAS3;SP140L;EVI2B;IRF9;BIRC3
all	RNAseq_Automatic_GEO_Signatures_Human_Down	Exploiting Prmt5-Orchestrated Intron Detention GSE93813 1	86/250	1.66422e-10	2.44142e-09	2.46456	55.4932	GALNT12;SUV39H2;CNTNAP1;VARS;GALNT16;GPAA1;SLC44A2;PIGQ;NCAPG2;MCM10;KIF11;TTF2;PFAS;TMEM141;CEP128;IPO9;FPGS;SLC25A40;SLC25A43;MYBL2;WHSC1;FAM81A;TCF19;RFC5;ZHX3;PAQR4;ANAPC7;EXOC7;TAP2;DARS2;CTPS1;GNL3;NEIL3;ZADH2;TIMELESS;RDH5;PRR11;ASF1B;SLC29A2;USP13;C11ORF98;DNMT1;PSMD11;RPN2;PRKDC;RPE;NCAPG;HSD17B4;LRP4;TYMS;RBFA;CORO1A;MLLT4;NCAPH;ARNTL2;AURKB;SKA2;KIAA1524;ITPRIPL1;CDC45;ZBED1;FAM192A;SI…
all	RNAseq_Automatic_GEO_Signatures_Human_Down	Searching Mir-508 509 506 GSE77462 1	86/250	1.66422e-10	2.44142e-09	2.46456	55.4932	TOP2A;SLC27A1;ARL6IP1;KIF14;HMGB2;BUB1B;PEBP1;ATP2A2;SMG9;SPATA20;KIF11;ICAM1;CDC20;NEK2;KPNA2;UBXN6;DLGAP5;CDK5RAP2;LYPLA2;ARRDC2;KIF23;LIG3;KIF22;NUDT16L1;ARFGAP1;PSRC1;TMEM214;KIFC1;INCENP;CTDSP2;PEX5;BIRC5;FAM64A;KIF2C;ARHGEF1;ELMO3;TTLL12;KIF20A;TSNARE1;SNRPA;CERS2;PLEC;TRABD;PIF1;CUL7;CDCA2;CTBP1;TROAP;CDCA8;HMMR;DBF4B;IQGAP3;CENPA;HSPBP1;NCAPH;AURKB;USP19;AURKA;HDAC7;CCNB2;CCNB1;RMND5A;RAC…
all	RNAseq_Automatic_GEO_Signatures_Human_Down	Thymus Generates ?? Lin28B-Dependent GSE128163 1	86/250	1.66422e-10	2.44142e-09	2.46456	55.4932	SUV39H2;FEN1;SH3KBP1;MCM8;NRM;HJURP;MCM10;TTF2;MKI67;SLC4A4;SMC2;ROBO1;LMNB1;FADS2;PSTPIP2;EXO1;DPYSL2;GSG2;MYBL2;MAN1A1;EPHB1;ZNF367;WDHD1;PAQR4;LMO4;COL25A1;MAGI3;PRKCA;GAB2;WDR34;WDR76;CIT;NEIL3;DDX39A;MTHFD1;MAPKAPK3;KIFC1;CD8A;MZB1;TIMELESS;MCM3;MCM4;PKP4;MCM6;PHPT1;MCM2;CDCA2;SLC43A3;UHRF1;AKAP6;WDR62;TYMS;IQGAP3;CORO1C;DPP4;CD79A;KIAA1524;ORC1;RDH10;POLD1;CLSPN;S100A11;SLC38A5;E2F7;TXNDC5;…
all	RNAseq_Automatic_GEO_Signatures_Human_Down	Ridaforolimus Mk-8669 Dalotuzumab Mk-0646 GSE79492 2	86/250	1.66422e-10	2.44142e-09	2.46456	55.4932	TOP2A;TCERG1;ARHGAP11B;NUP107;MCM8;NCAPG2;KIF14;BUB1B;CASC5;KIF11;TTF2;MKI67;PIGW;KIF15;LMNB1;PSTPIP2;DHX57;MYB;NUSAP1;KNTC1;WHSC1;DLGAP5;CEP55;CDV3;STARD4;RFC3;TGIF2;TPM4;NSUN2;MAGI3;MYEOV;FAM118A;KIF23;GAB2;GNL2;KNSTRN;NBPF1;CIT;SENP1;CCNA2;SLC7A6;MELK;RBMXL1;PRR11;ABCG2;BLM;NCAPG;DDX21;TOB1;SKA1;AURKA;KIAA1524;CCNB2;DHX33;RACGAP1;AC240274.1;P2RY2;TP53BP1;RBM12;ECT2;AMZ1;BUB1;E2F8;FANCI;STIL;RR…
all	RNAseq_Automatic_GEO_Signatures_Human_Down	Practical Alignment Algorithms Calling GSE110114 1	86/250	1.66422e-10	2.44142e-09	2.46456	55.4932	CYFIP2;SAMD9L;CXCL9;TRAF3IP3;IGHV3-21;DOCK8;IGHV3-23;SIRPG;SLA;CD3G;PTPRJ;PTPN22;PRDM1;ITGAL;IKZF3;RASSF2;CASP8;LAMP3;EPSTI1;CTLA4;TRIM69;TRIM22;GBP5;CD96;ACTR2;ST6GAL1;IGHV3-30;WARS;BTN3A1;FCRL5;ITGA4;FCRL6;TAP1;BTN3A3;IGKV1D-39;BTN3A2;LAX1;PATL2;SLC7A6;CD8A;OAS2;IRF1;RFX5;IGKV4-1;HCLS1;LCP2;DOCK2;IGLV3-19;HLA-DQB2;IRF9;BIRC3;IGHV3-43;IGHV4-59;AOAH;CXCR6;JAKMIP1;IGKC;CCL5;NCKAP1L;SLAMF6;IGKV1-33…
all	RNAseq_Automatic_GEO_Signatures_Human_Down	Acute Viral Bronchiolitis Nms GSE113209 1	86/250	1.66422e-10	2.44142e-09	2.46456	55.4932	IFITM3;FKBP11;IFITM1;SAMD9L;SH3KBP1;IFIT5;UBE2L6;SLC4A4;TMEM92;IFIT3;C4A;NUB1;LAMP3;EPSTI1;CASP1;TRIM69;LGALS9;TRIM21;TRIM22;CDK5RAP2;UTP14C;HAVCR2;TGM2;PDIA3;BATF2;WARS;RSAD2;BTN3A1;DTX3L;SP110;GPT2;ANXA5;HLA-B;HLA-C;TAP1;BTN3A3;HLA-F;PARP9;TERF1;CXCR2P1;PDIA6;HLA-E;GBP1P1;SLC7A7;RBMXL1;AIM2;IFI27;CTAGE5;IRF3;MTHFD2;OAS2;OAS3;SERPING1;KCTD14;KDELR2;LAP3;CRELD1;BIRC3;C1S;SLC1A5;SDSL;DDX60;C2;STK3…
all	RNAseq_Automatic_GEO_Signatures_Human_Down	Time Course Msc Osteogenesis GSE129036 1	86/250	1.66422e-10	2.44142e-09	2.46456	55.4932	TOP2A;IFITM2;DHRS11;ARL6IP1;MCM7;DSCC1;NRM;HJURP;HMGB2;CIB2;MKI67;FOXM1;SMC4;LITAF;CASP7;MFSD7;STMN1;CNTRL;RBPMS2;ENPP2;CASP2;SLC25A43;TK1;WHSC1;HMGN2;NEO1;RAB8A;CEP55;TCF19;KIF22;CDC25B;ST7L;MELK;PSRC1;CTDSP2;TIMELESS;HCLS1;BIRC5;MCM4;FAM64A;TTLL12;KIF20A;MCM6;MNS1;KIF20B;DOCK2;MAPRE2;NRN1;PCNA;MAZ;TYMS;IQGAP3;CENPA;POLD3;ARL17A;CCNB2;RACGAP1;UBR7;NDUFV3;RBBP7;USP32P2;CCDC18;RRM2;APOBEC3G;ERAP2;…
all	RNAseq_Automatic_GEO_Signatures_Human_Down	Prolyl Hydroxylase Adenylosuccinate Lyase GSE136414 1	86/250	1.66422e-10	2.44142e-09	2.46456	55.4932	CERK;CDCA7L;HJURP;HMGB2;MSI2;LMNB1;FADS2;RIMS3;SPA17;XXYLT1;KPNA2;HMGN2;CTSC;CDK5RAP2;CCT2;SUN2;NUP210;CCDC34;TPM3;SORD;CTPS1;KNSTRN;HSPG2;WDR76;MTHFD1;EXOC4;SRSF2;TRIM14;SRSF3;FAM64A;RHOU;KIF2C;KIF20A;HNRNPH3;MCM6;SDCCAG8;CDKL1;PIF1;SF3B3;CDCA4;NCAPG;CDCA8;TYMS;LYPD6;IQGAP3;SKA2;AURKA;CCNB2;LDHA;CCNB1;OXCT1;CLMN;RSU1;RBBP7;SLC25A23;EXOSC2;TXNDC5;FANCI;HNRNPA3;RRM1;RRM2;SPAG5;ODF2;CBX3;CPSF3;PLK1…
all	RNAseq_Automatic_GEO_Signatures_Human_Down	Gene Expression Analysis Dengue-Infected GSE110512 1	86/250	1.66422e-10	2.44142e-09	2.46456	55.4932	CERK;MCM7;DSCC1;FAM13A;GXYLT1;CPOX;MCM10;ARRB1;JADE2;MKI67;ACTB;BICD2;LMNB1;STMN1;RPS6KA1;CASP2;MYBL2;CCR6;TK1;XXYLT1;PTRF;TCF19;WDHD1;HSP90AA1;CLUH;TPI1;DGAT2;SEMA6A;NUP210;TUBB;CD3EAP;CTPS1;SLC35G1;ALDH3A2;MSH6;C1ORF115;MTHFD1;SAPCD2;CCNE1;SRSF2;MCM3;TRIM14;MCM4;TTLL12;MCM6;SGK1;NAT8L;MCM2;TBC1D9B;PCNA;UHRF1;TYMS;DTX4;NCAPH;ARNTL2;CORO1C;TGOLN2;AP3M2;LDHA;MGAT5;SLC19A3;CLSPN;RBM12;FAM83D;EXOSC2…
all	RNAseq_Automatic_GEO_Signatures_Human_Down	Hhstecs Hhstec Rhcygb Hsc GSE156779 1	86/250	1.66422e-10	2.44142e-09	2.46456	55.4932	IFITM1;VIPR1;SAMD9L;COL16A1;SERPINE1;IFIT5;UBE2L6;ADAR;KLHDC7B;IFIT3;ICAM1;TNFSF13B;C4B;C4A;TRIM5;NAMPT;EPSTI1;ENPP2;TRIM69;SLC39A8;LGALS9;TRIM21;TRIM22;WLS;BATF2;RSAD2;DTX3L;SP110;GP1BB;HLA-B;TAP2;HLA-C;TAP1;HLA-F;PARP9;SLC39A14;RUNX2;HIST2H2BE;HLA-E;ETV7;ALDH1A3;GBP1P1;IFI27;OAS2;OAS3;ADAM12;TRIM14;GAS1;LAP3;TNIK;IRF9;BIRC3;C1S;SLC43A3;C1R;NLRC5;CRMP1;DDX60;C2;PTGS1;APOL6;SLC25A28;CCL5;PDPN;APO…
all	RNAseq_Automatic_GEO_Signatures_Human_Down	Artificial Escape Xci Cdkl5 GSE137663 1	86/250	1.66422e-10	2.44142e-09	2.46456	55.4932	TOP2A;FEN1;MCM8;SERPINE1;NCAPG2;MCM10;BRCA1;KIF11;MKI67;FOXM1;SMC2;ICAM1;EXO1;PLS3;MYBL2;MAN1A1;TK1;ZNF367;PTRF;TGM2;TCF19;WDHD1;SCARA3;HSP90AA1;IGFBP5;IGFBP3;MYOF;SLC30A1;WDR76;SFRP1;MAP7D2;TIMELESS;MCM3;MCM4;GARS;MCM6;SGK1;CCDC152;DTL;ASF1B;MATN2;CD274;BLM;PCNA;MAOB;UHRF1;CDCA5;FAM129A;NCAPG;AKAP5;TYMS;NCAPH;ARNTL2;THSD4;CNN1;CDC45;ORC1;RDH10;USP1;STOM;CLSPN;ECT2;ARSB;PLXNA4;E2F7;GINS1;FANCI;NQ…
all	RNAseq_Automatic_GEO_Signatures_Human_Down	Pyruvate Carrier Uk5099 Abl GSE114708 1	86/250	1.66422e-10	2.44142e-09	2.46456	55.4932	SUV39H2;IL1RN;FEN1;MCM7;DSCC1;MCM10;ARRB1;ACTB;CCAR1;LMNB1;PTBP1;CHAF1B;IMPA1;EXO1;MYB;CTSH;HMGCS2;ZNF367;PPFIA4;NKX3-1;MCCC2;SLC36A1;DSP;KLF10;WDHD1;TUBB;SORD;GNL2;SEPP1;NUP93;MSH6;DDX39A;RBMXL1;MTHFD1;PRR15L;TMBIM1;SRSF2;TIMELESS;MCM3;MCM4;MCM6;ACPP;DTL;ASF1B;MCM2;ZNF395;PRKDC;UHRF1;HDAC1;NEDD4L;BRCC3;LYPD6;NDRG1;LDHA;ORC1;PALMD;CLSPN;RBM12;SLC19A1;E2F8;BARD1;GINS1;EGLN1;CYP2J2;NOP56;GINS2;RRM1…
all	RNAseq_Automatic_GEO_Signatures_Human_Down	Alternation Methylation Aza Leiomyoma GSE138045 1	86/250	1.66422e-10	2.44142e-09	2.46456	55.4932	TOP2A;IFITM2;SERPINE2;TUSC3;KIF14;HMGB2;BUB1B;KIF11;MKI67;FOXM1;SMC4;PTPRF;LMNB1;CDC20;TUBA1B;BMPER;PTTG1;ANPEP;PBK;NUSAP1;MAN1A1;WHSC1;TNS3;CEP55;DLGAP5;HIST1H1B;TPI1;NUP210;MME;IGFBP5;ITGA4;LMO4;HGF;PRKCA;SEPP1;CIT;CDC25B;CCNA2;ASPM;MELK;KIFC1;CTDSP2;HIST1H2BF;BIRC5;ITGA6;MCM6;KIF20B;CD274;HIST1H2BM;HIST1H2BO;C1R;UHRF1;NCAPG;IQGAP3;ARNTL2;CCNB1;DRAM1;RACGAP1;CAMK2N1;BUB1;MAP4K4;RRM2;SPAG5;PLEKH…
all	HDSigDB_Human_2021	Genes Down-Regulated In Control iPSCs After 130 D Of Differentiation GSE109534	857/3996	1.18289e-11	2.48013e-09	1.34887	33.9382	HCP5;MDC1;NUP107;PGAP2;TESK2;TSKU;TMEM92;HTR7;PSMD7;PPP4R1;RAVER1;FAM110C;EPSTI1;LRAT;WDHD1;STARD4;STARD5;HSPG2;SND1;TMEM82;DDX39A;MTHFD1;MTHFD2;PSME3;RFX5;CTAGE8;ASPHD2;UNC119B;PIF1;MTMR2;CDCA2;NLRX1;CDCA4;SHMT1;CDCA5;MEPCE;CDCA8;NCAPG;THY1;IQGAP1;LYPD6;NCAPH;KIAA0040;HSD11B2;UGT8;CYP2B6;RDH11;PIP5K1A;RSU1;C19ORF33;PMM2;FUCA2;C20ORF27;EIF2AK4;DHFR;VANGL1;UCK2;PPFIBP2;EIF6;FASN;TDP1;LGMN;GSTM5;PI…
all	Microbe_Perturbations_from_GEO_down	human herpesvirus-8 (HHV-8) human pulmonary microvascular endothelial cells (HMVEC-L) GDS3310 microbe:13	101/303	3.54783e-11	2.7673e-09	2.35464	56.6575	RAB3B;GHDC;HJURP;BUB1B;IRS2;MKI67;CELSR1;CDC20;EFEMP2;PTTG1;CHAC2;NEK2;EPHB2;SCARA3;IGFBP5;CDC25B;NEIL3;SFRP1;RBP1;FAM64A;TRIB2;ASF1B;NDRG4;MAOA;CDCA5;CDCA8;ITPR2;TNFRSF11A;PKMYT1;DTX4;LYPD6;NCAPH;SKA1;ADAMTS15;CCNB1;RACGAP1;MARC2;PDGFC;FAM83D;SULT1A4;SLC38A5;GGT5;PLK1;EPHX1;CYBRD1;CDC6;BMX;TPX2;ANLN;BST1;DIAPH3;BAMBI;KIF4A;LRP11;FEN1;NCAPG2;KIF14;KIF11;HAPLN3;CX3CL1;KIF15;LIMD2;NUF2;PBK;MYBL2;ZN…
all	Rare_Diseases_AutoRIF_ARCHS4_Predictions	Ovarian germ cell tumor	74/200	6.88168e-11	3.0158e-09	2.75713	64.5155	PI4K2B;MDC1;VARS;NUP188;MCM7;GLDC;NCAPG2;BUB1B;SLC4A2;KIF11;FOXM1;SMC4;PFAS;LMNB1;PTBP1;RAVER1;TRIM28;GSG2;NELFB;MYBL2;TMPO;WDHD1;SUPT16H;CLUH;NUP210;PPRC1;SLC39A14;SENP3;SND1;PDIA4;CCNA2;TRAF7;MTHFD1;INCENP;KIFC1;MCM3;MCM4;MCM2;LRRC59;SF3B3;PRKDC;CDCA5;MAZ;NCAPG;TM9SF3;DCAF15;POLD1;G3BP1;MLEC;RAD54L;RBM12;BUB1;FANCI;HNRNPA3;TAF15;INTS1;SPAG5;XRCC5;RCC2;FBXL19;AP3D1;CDC6;EEF2;PAICS;HNRNPAB;TICRR;…
all	Rare_Diseases_AutoRIF_ARCHS4_Predictions	Renal tubular acidosis	74/200	6.88168e-11	3.0158e-09	2.75713	64.5155	ADAMDEC1;DHRS11;SLC23A1;GBA3;KRT20;PTPRH;C4A;ANPEP;SLCO2B1;CHP2;SLC39A5;UGT2A3;TNS3;CUBN;SLC13A2;SLC6A19;AMN;G6PC;HGD;ENTPD5;CYP4A11;SEPP1;PRAP1;SLC39A14;PRODH2;TMEM82;TMEM37;SLC5A9;C1ORF115;PRR15L;MEP1A;MALL;CDHR2;TMBIM1;DPEP1;CDHR5;ALDOB;CDH16;CES2;UGT2B7;GUCY2C;ENPEP;MAOB;MAOA;SLC5A12;SLC5A1;ATP1A1;MST1L;GRAMD4;CYP2C18;C2;PBLD;TGOLN2;HSD11B2;ERBB3;GPA33;SI;MARC2;EPS8L3;SLC17A4;ESRRA;CYP2J2;AOC…
all	Rare_Diseases_AutoRIF_ARCHS4_Predictions	Split hand/foot malformation X-linked	74/200	6.88168e-11	3.0158e-09	2.75713	64.5155	TOP2A;TCERG1;MRFAP1L1;ARL6IP1;KIF14;BCCIP;BUB1B;HMGB3;HNRNPR;KIF11;MKI67;SMC4;SMC2;KIF15;EXO1;STMN1;NUF2;NUSAP1;PLS3;SPDL1;TMPO;CCT2;SUPT16H;RFC3;VBP1;TUBB;CKAP2;KIF23;ILF2;CKAP5;SRRM1;ASPM;TUBB2A;PSMA4;HAT1;STRAP;SRSF3;HNRNPH3;PPIG;SNRPF;KIF20B;CDCA2;USP11;NCAPG;CRMP1;HMMR;SKA2;JAKMIP2;CCNB2;KIAA1524;GNG2;USP1;CLSPN;BUB3;ECT2;BUB1;CCT5;FANCI;RRM1;SSB;XRCC5;CBX1;DEK;DNAJA1;CENPE;CENPF;NASP;PRC1;F…
all	Orphanet_Augmented_2021	ALDH18A1-related De Barsy syndrome ORPHA:35664	46/101	9.91834e-11	3.18235e-09	3.91194	90.1078	LRRC59;PCNA;SF3B3;VARS;RPN2;DSCC1;CDCA5;HSP90B1;CDC20;STIP1;SEC61A1;CCNB1;PRDX4;CDC45;KDELC1;POFUT1;PBK;MLEC;HN1L;CCT2;PPIL1;RRM1;TUBB;DARS2;WDR34;ILF2;PDIA6;PAICS;SLC39A14;SND1;ZWINT;PDIA4;LRRC42;TICRR;DDB1;ACLY;UCK2;KIF4A;STT3A;MCM3;MCM4;KIF2C;KIF20A;ALDH18A1;CALR;EIF3B
all	Orphanet_Augmented_2021	Ataxia-pancytopenia syndrome ORPHA:2585	46/101	9.91834e-11	3.18235e-09	3.91194	90.1078	SAMD9L;SELPLG;NCF2;NLRC5;PTPN22;DDX60;IFIT3;CTSS;APOL6;CYTH4;EPSTI1;CASP1;LGALS9;APOL1;GBP2;GBP1;TRIM22;GBP4;GBP5;RSAD2;APOBEC3G;BTN3A1;DTX3L;RIPK3;ERAP2;SP110;RARRES3;TAP1;BTN3A3;NMI;BTN3A2;PARP14;PARP9;PSMB8;PSMB9;EVI2A;ZNFX1;OAS2;IRF1;HCLS1;SP140L;XAF1;DOCK2;EVI2B;IRF9;BIRC3
all	Orphanet_Augmented_2021	Autosomal dominant spastic paraplegia type 9A ORPHA:447753	46/101	9.91834e-11	3.18235e-09	3.91194	90.1078	LRRC59;PCNA;SF3B3;VARS;RPN2;DSCC1;CDCA5;HSP90B1;CDC20;STIP1;SEC61A1;CCNB1;PRDX4;CDC45;KDELC1;POFUT1;PBK;MLEC;HN1L;CCT2;PPIL1;RRM1;TUBB;DARS2;WDR34;ILF2;PDIA6;PAICS;SLC39A14;SND1;ZWINT;PDIA4;LRRC42;TICRR;DDB1;ACLY;UCK2;KIF4A;STT3A;MCM3;MCM4;KIF2C;KIF20A;ALDH18A1;CALR;EIF3B
all	Orphanet_Augmented_2021	Autosomal dominant spastic paraplegia type 9B ORPHA:447757	46/101	9.91834e-11	3.18235e-09	3.91194	90.1078	LRRC59;PCNA;SF3B3;VARS;RPN2;DSCC1;CDCA5;HSP90B1;CDC20;STIP1;SEC61A1;CCNB1;PRDX4;CDC45;KDELC1;POFUT1;PBK;MLEC;HN1L;CCT2;PPIL1;RRM1;TUBB;DARS2;WDR34;ILF2;PDIA6;PAICS;SLC39A14;SND1;ZWINT;PDIA4;LRRC42;TICRR;DDB1;ACLY;UCK2;KIF4A;STT3A;MCM3;MCM4;KIF2C;KIF20A;ALDH18A1;CALR;EIF3B
all	Orphanet_Augmented_2021	Autosomal recessive spastic paraplegia type 9B ORPHA:447760	46/101	9.91834e-11	3.18235e-09	3.91194	90.1078	LRRC59;PCNA;SF3B3;VARS;RPN2;DSCC1;CDCA5;HSP90B1;CDC20;STIP1;SEC61A1;CCNB1;PRDX4;CDC45;KDELC1;POFUT1;PBK;MLEC;HN1L;CCT2;PPIL1;RRM1;TUBB;DARS2;WDR34;ILF2;PDIA6;PAICS;SLC39A14;SND1;ZWINT;PDIA4;LRRC42;TICRR;DDB1;ACLY;UCK2;KIF4A;STT3A;MCM3;MCM4;KIF2C;KIF20A;ALDH18A1;CALR;EIF3B
all	Orphanet_Augmented_2021	Familial normophosphatemic tumoral calcinosis ORPHA:306658	46/101	9.91834e-11	3.18235e-09	3.91194	90.1078	PTGER4;CD274;SAMD9L;NCF2;NLRC5;PTPN22;DDX60;IFIT3;CTSS;STX11;CASP8;APOL6;ADGRE5;CASP1;RAC2;OSTF1;APOL1;GBP2;TRIM21;GBP1;RSAD2;MLKL;BTN3A1;DTX3L;ERAP2;SP110;IL10RB;PLEKHA2;STAT1;TAP2;TAP1;BTN3A3;NMI;BTN3A2;PARP14;PARP9;NFKB1;PSMB8;PSMB9;ZNFX1;OAS2;IRF1;OAS3;SP140L;EVI2B;BIRC3
all	Orphanet_Augmented_2021	Hepatic veno-occlusive disease-immunodeficiency syndrome ORPHA:79124	46/101	9.91834e-11	3.18235e-09	3.91194	90.1078	SAMD9L;TRAF3IP3;SELPLG;NCF2;NLRC5;PTPN22;ITGAL;IFIT3;CTSS;TNFSF13B;CASP8;CYTH4;CCL5;CASP1;RAC2;SLAMF6;GBP2;GBP1;TRIM22;GBP5;APOBEC3G;MLKL;BTN3A1;DTX3L;SP110;RARRES3;IL10RB;PYHIN1;TAP1;BTN3A3;NMI;BTN3A2;PARP14;PARP9;SNX20;PSMB8;PATL2;PSMB9;SELL;OAS2;IRF1;HCLS1;SP140L;EVI2B;IRF9;BIRC3
all	Orphanet_Augmented_2021	MIRAGE syndrome ORPHA:494433	46/101	9.91834e-11	3.18235e-09	3.91194	90.1078	PTGER4;CD274;SAMD9L;NCF2;NLRC5;PTPN22;DDX60;IFIT3;CTSS;STX11;CASP8;APOL6;ADGRE5;CASP1;RAC2;OSTF1;APOL1;GBP2;TRIM21;GBP1;RSAD2;MLKL;BTN3A1;DTX3L;ERAP2;SP110;IL10RB;PLEKHA2;STAT1;TAP2;TAP1;BTN3A3;NMI;BTN3A2;PARP14;PARP9;NFKB1;PSMB8;PSMB9;ZNFX1;OAS2;IRF1;OAS3;SP140L;EVI2B;BIRC3
all	Orphanet_Augmented_2021	Microcephaly-complex motor and sensory axonal neuropathy syndrome ORPHA:423894	46/101	9.91834e-11	3.18235e-09	3.91194	90.1078	BLM;NUP107;HMGB2;KIF14;CASC5;MCM10;KIF11;SMC4;KIF15;MTBP;KIAA1524;ORC1;NUF2;NUSAP1;USP1;CLSPN;CCDC77;EXOSC3;TMPO;BARD1;FANCI;RFC5;WDHD1;POLQ;TIPIN;CCDC18;STIL;RFC3;RFC4;CKAP2;HAUS6;WDR76;NDC80;CENPE;NEIL3;KIAA0101;FANCD2;CENPI;TDP1;POLE2;HAT1;MCM6;KIF20B;EZH2;MAD2L1;NUP37
all	Orphanet_Augmented_2021	Palatal anomalies-widely spaced teeth-facial dysmorphism-developmental delay syndrome ORPHA:477993	46/101	9.91834e-11	3.18235e-09	3.91194	90.1078	SF3B3;PRKDC;DSCC1;BUB1B;NCAPG;HMGB3;UBFD1;KIF11;ACACA;KIF15;CDC20;CCNB2;CCNB1;IPO9;RACGAP1;NT5DC2;RAD54L;WHSC1;KPNA2;BUB1;DLGAP5;WDHD1;CCT2;SUPT16H;RRM1;XRCC5;CBX2;RCC2;TUBB;PAICS;CKAP5;TICRR;MSH6;CCNA2;ACLY;TPX2;CENPF;INCENP;PRC1;KIF4A;MCM3;MCM4;KIF2C;NCAPD2;KIF20A;MCM2
all	Orphanet_Augmented_2021	STT3A-CDG ORPHA:370921	46/101	9.91834e-11	3.18235e-09	3.91194	90.1078	COPB2;LRRC59;PSMD14;RPN2;COPB1;CCDC47;RPN1;TARS;SLC1A5;HSP90B1;STIP1;SEC61A1;CCNB1;PRDX4;KDELC1;POFUT1;PBK;MLEC;TMED2;PDIA3;HN1L;HSPA5;TUBB;SSR3;DARS2;ILF2;PDIA6;EIF2S1;SLC39A14;PDIA5;SND1;ZWINT;PDIA4;MANF;LRRC42;DDB1;EXT2;CANX;CALU;STT3A;KDELR2;GARS;KIF20A;ALDH18A1;CALR;COPG1
all	Orphanet_Augmented_2021	Severe combined immunodeficiency due to DNA-PKcs deficiency ORPHA:317425	46/101	9.91834e-11	3.18235e-09	3.91194	90.1078	SUV39H2;SF3B3;PRKDC;MCM8;UHRF1;GSTCD;NCAPG2;KIF14;BUB1B;CASC5;MCM10;BRCA1;KIF11;SMC4;PFAS;ACACA;SMC2;KIF15;KIAA1524;IPO9;KNTC1;WHSC1;ECT2;FANCI;WDHD1;POLQ;SUPT16H;STIL;RRM1;HAUS6;KIF23;PAICS;CKAP5;MTOR;TICRR;MSH6;ASPM;CENPE;CENPF;INCENP;CENPI;PRC1;RFWD3;MCM4;NCAPD2;NCAPD3
all	Microbe_Perturbations_from_GEO_up	gammaherpesvirus 68 (MHV-68) mouse spleen GDS4775 microbe:108	140/467	4.51085e-11	3.51846e-09	2.02357	48.2053	IL1RN;GPR68;SERPINE1;CCNF;CASC5;CPOX;PRDM1;MKI67;IFIT3;CDC20;ANPEP;STMN1;NAMPT;SIRPA;CHAC2;KNTC1;CCRN4L;ZBP1;PROCR;NEIL3;MELK;CCNE1;LAP3;KIF20A;ASF1B;ABCG2;CD274;BLM;CDCA2;CDCA5;NCAPG;CDCA8;HMMR;NCAPH;C2;PRDX2;CCNB2;DSN1;CCNB1;RACGAP1;PDGFC;CD14;CLSPN;ECT2;SLC38A5;STIL;MLKL;UBE2C;PLK1;RMDN3;CDC6;NDC80;ANLN;KIF18B;LCN2;PPT2;EZH2;GSTM5;TOP2A;CXCL9;ALAS1;DHRS11;NCAPG2;HMGB2;HMGB3;KIF11;LITAF;LMNB1;A…
[truncated: 10,095 more rows]
